# Supplementary material for: Integrative epigenomic analysis in differentiated human primary bronchial epithelial cells exposed to cigarette smoke
Source: Sci Rep. 2018 Aug 24;8:12750. doi: 10.1038/s41598-018-30781-3 (PMC6109173; doi:10.1038/s41598-018-30781-3)
Supplement: Supplementary file 3 — Supplemental Table 2 [file 41598_2018_30781_MOESM3_ESM.xlsx]

## Sheet: air_unique_proximal
Term	%	Pop Hits	Fold Enrichment	P Value	Benjamini
GO:0043170~macromolecule metabolic process	56.1485	9130	1.28638	2.07438e-09	8.89699e-06
GO:0008152~metabolic process	64.5012	11075	1.21822	2.18782e-09	4.69177e-06
GO:0044237~cellular metabolic process	60.7889	10202	1.24636	2.51682e-09	3.59821e-06
GO:0044260~cellular macromolecule metabolic process	52.2042	8387	1.30197	1.02133e-08	1.09511e-05
GO:0016071~mRNA metabolic process	9.04872	672	2.81658	1.62396e-08	1.39302e-05
GO:0071704~organic substance metabolic process	62.181	10707	1.21477	2.54455e-08	1.81891e-05
GO:0010467~gene expression	36.6589	5306	1.44516	3.32174e-08	2.03526e-05
GO:0044238~primary metabolic process	60.0928	10243	1.22715	3.40045e-08	1.82305e-05
GO:0022613~ribonucleoprotein complex biogenesis	6.2645	480	2.72991	7.23809e-06	0.00344342
GO:0034641~cellular nitrogen compound metabolic process	40.3712	6505	1.29816	9.08127e-06	0.0038874
GO:0006396~RNA processing	9.28074	910	2.13327	1.13141e-05	0.00440179
GO:0060255~regulation of macromolecule metabolic process	36.6589	5815	1.31866	1.60029e-05	0.00570344
GO:0016070~RNA metabolic process	30.6265	4648	1.37827	1.78003e-05	0.00585557
GO:0048523~negative regulation of cellular process	28.7703	4300	1.39952	1.89428e-05	0.00578652
GO:0033365~protein localization to organelle	9.04872	902	2.09838	2.17181e-05	0.00619075
GO:0000956~nuclear-transcribed mRNA catabolic process	3.7123	206	3.76946	2.41389e-05	0.00644992
GO:0009892~negative regulation of metabolic process	18.7935	2522	1.55871	3.37314e-05	0.00847427
GO:0090304~nucleic acid metabolic process	32.9466	5158	1.33608	3.46363e-05	0.00821924
GO:0019222~regulation of metabolic process	38.051	6171	1.28978	3.54534e-05	0.00797134
GO:0048519~negative regulation of biological process	30.1624	4623	1.36473	3.61e-05	0.0077119
GO:0006397~mRNA processing	5.80046	471	2.576	4.3794e-05	0.00890472
GO:0006807~nitrogen compound metabolic process	41.7633	6948	1.2573	4.45965e-05	0.0086568
GO:0031324~negative regulation of cellular metabolic process	17.6334	2345	1.57289	4.86971e-05	0.00904006
GO:0006402~mRNA catabolic process	3.7123	221	3.51361	5.44943e-05	0.00969158
GO:0010605~negative regulation of macromolecule metabolic process	17.4014	2326	1.56487	6.59877e-05	0.0112574
GO:1902532~negative regulation of intracellular signal transduction	5.56845	454	2.56556	6.92075e-05	0.011352
GO:0008380~RNA splicing	5.10441	400	2.66925	8.73475e-05	0.0137801
GO:0043069~negative regulation of programmed cell death	8.12065	829	2.04899	0.000101278	0.0153946
GO:0046483~heterocycle metabolic process	36.1949	5919	1.27909	0.000112592	0.016515
GO:0006139~nucleobase-containing compound metabolic process	35.4988	5794	1.28156	0.000128326	0.0181803
GO:0022618~ribonucleoprotein complex assembly	3.48028	212	3.43385	0.000129778	0.0177963
GO:0010468~regulation of gene expression	28.0742	4345	1.35152	0.000131328	0.0174491
GO:2001243~negative regulation of intrinsic apoptotic signaling pathway	2.32019	94	5.16296	0.000134738	0.0173605
GO:0000398~mRNA splicing, via spliceosome	4.17633	299	2.92165	0.000159206	0.0198846
GO:0000377~RNA splicing, via transesterification reactions with bulged adenosine as nucleophile	4.17633	299	2.92165	0.000159206	0.0198846
GO:0006725~cellular aromatic compound metabolic process	36.1949	5965	1.26923	0.00017214	0.0208754
GO:0043066~negative regulation of apoptotic process	7.88863	818	2.01721	0.00017292	0.0203925
GO:0000375~RNA splicing, via transesterification reactions	4.17633	303	2.88308	0.000186386	0.021376
GO:0043067~regulation of programmed cell death	11.6009	1413	1.71733	0.000196559	0.0219432
GO:0006401~RNA catabolic process	3.7123	249	3.11851	0.000206261	0.0224303
GO:0060548~negative regulation of cell death	8.35267	897	1.94776	0.000208982	0.0221612
GO:0071826~ribonucleoprotein complex subunit organization	3.48028	223	3.26447	0.000218736	0.0226246
GO:0000184~nuclear-transcribed mRNA catabolic process, nonsense-mediated decay	2.5522	123	4.34024	0.000226201	0.0228372
GO:1901360~organic cyclic compound metabolic process	36.891	6149	1.25493	0.000255395	0.0251556
GO:0010941~regulation of cell death	12.065	1509	1.6724	0.000273408	0.0263026
GO:0072594~establishment of protein localization to organelle	6.72854	666	2.11325	0.000282023	0.0265255
GO:0042981~regulation of apoptotic process	11.3689	1400	1.69861	0.000300551	0.0276382
GO:0008219~cell death	14.6172	1958	1.56154	0.000335339	0.0301429
GO:0034645~cellular macromolecule biosynthetic process	30.8585	5012	1.28785	0.000445023	0.038993
GO:0031323~regulation of cellular metabolic process	35.0348	5844	1.25399	0.000459803	0.0394566
GO:0015980~energy derivation by oxidation of organic compounds	3.7123	271	2.86535	0.000507799	0.0426346
GO:0009059~macromolecule biosynthetic process	31.5545	5175	1.27542	0.000560319	0.0460414
GO:0071840~cellular component organization or biogenesis	36.891	6265	1.23169	0.000681256	0.0546591
GO:0012501~programmed cell death	13.6891	1852	1.5461	0.000703579	0.0553652
GO:0001959~regulation of cytokine-mediated signaling pathway	2.5522	143	3.73321	0.000750986	0.0579248
GO:0006915~apoptotic process	12.993	1747	1.55568	0.000875776	0.0660426
GO:0080090~regulation of primary metabolic process	34.3387	5798	1.23882	0.000998907	0.0736877
GO:0060759~regulation of response to cytokine stimulus	2.5522	149	3.58288	0.00103048	0.0746459
GO:0019439~aromatic compound catabolic process	4.64037	423	2.29465	0.00125181	0.0884665
GO:0043603~cellular amide metabolic process	8.35267	994	1.75769	0.00132505	0.0918886
GO:0043122~regulation of I-kappaB kinase/NF-kappaB signaling	3.24826	238	2.85481	0.00134668	0.0918357
GO:0006605~protein targeting	6.49652	701	1.9385	0.00135066	0.0906555
GO:0006979~response to oxidative stress	4.40835	394	2.34037	0.00137672	0.0909031
GO:2001234~negative regulation of apoptotic signaling pathway	3.01624	210	3.00435	0.00137893	0.0896639
GO:0051172~negative regulation of nitrogen compound metabolic process	11.3689	1506	1.57906	0.00147692	0.0943023
GO:0016032~viral process	8.12065	966	1.7584	0.00157055	0.0985165
GO:0042254~ribosome biogenesis	3.94432	335	2.46281	0.00160518	0.0991319
GO:0044033~multi-organism metabolic process	3.01624	214	2.94819	0.00161921	0.0985382
GO:0070265~necrotic cell death	1.39211	42	6.93311	0.00162077	0.0972508
GO:0031669~cellular response to nutrient levels	2.5522	159	3.35755	0.00168182	0.0993416
GO:0006412~translation	6.03248	641	1.96853	0.00168946	0.0984171
GO:0044764~multi-organism cellular process	8.12065	973	1.74575	0.00175544	0.100698
GO:0044267~cellular protein metabolic process	29.4664	4900	1.25786	0.0017665	0.099966
GO:0016043~cellular component organization	35.4988	6109	1.21548	0.00182351	0.101686
GO:0010939~regulation of necrotic cell death	1.16009	26	9.33304	0.00183079	0.100763
GO:0006413~translational initiation	2.78422	189	3.08138	0.00186851	0.101433
GO:0010608~posttranscriptional regulation of gene expression	4.87239	472	2.15925	0.00188471	0.100991
GO:0010629~negative regulation of gene expression	11.1369	1485	1.5687	0.0018931	0.100169
GO:0034248~regulation of cellular amide metabolic process	4.17633	374	2.33575	0.00196211	0.10237
GO:0097193~intrinsic apoptotic signaling pathway	3.48028	279	2.60924	0.00196508	0.101287
GO:0019080~viral gene expression	2.78422	192	3.03324	0.00211495	0.107303
GO:0009058~biosynthetic process	36.4269	6320	1.20562	0.00216092	0.108229
GO:0046700~heterocycle catabolic process	4.40835	411	2.24356	0.00220337	0.108967
GO:1901361~organic cyclic compound catabolic process	4.64037	445	2.1812	0.00222331	0.108649
GO:0006091~generation of precursor metabolites and energy	4.17633	379	2.30494	0.002226	0.10755
GO:0034655~nucleobase-containing compound catabolic process	4.17633	380	2.29887	0.00233043	0.111062
GO:0043903~regulation of symbiosis, encompassing mutualism through parasitism	3.48028	285	2.5543	0.00238813	0.112408
GO:0007249~I-kappaB kinase/NF-kappaB signaling	3.24826	257	2.64376	0.00260945	0.12086
GO:0044403~symbiosis, encompassing mutualism through parasitism	8.12065	998	1.70202	0.00263046	0.120476
GO:0044419~interspecies interaction between organisms	8.12065	998	1.70202	0.00263046	0.120476
GO:0044270~cellular nitrogen compound catabolic process	4.40835	418	2.20599	0.00263755	0.119508
GO:0043604~amide biosynthetic process	6.49652	736	1.84632	0.00269059	0.120494
GO:0051246~regulation of protein metabolic process	16.7053	2512	1.39104	0.00276341	0.122278
GO:0042149~cellular response to glucose starvation	1.16009	29	8.36755	0.00277118	0.121352
GO:0019058~viral life cycle	4.64037	455	2.13327	0.00285653	0.123595
GO:0032268~regulation of cellular protein metabolic process	15.7773	2346	1.40672	0.00288778	0.123618
GO:0043043~peptide biosynthetic process	6.03248	667	1.89179	0.00288968	0.122476
GO:0051253~negative regulation of RNA metabolic process	9.51276	1240	1.60468	0.00305711	0.127848
GO:0006518~peptide metabolic process	6.96056	818	1.77989	0.00306881	0.127071
GO:0050792~regulation of viral process	3.24826	262	2.5933	0.00309519	0.126871
GO:0051248~negative regulation of protein metabolic process	8.35267	1049	1.66553	0.00322003	0.130404
GO:0006112~energy reserve metabolic process	1.85615	94	4.13037	0.00322851	0.129506
GO:0009968~negative regulation of signal transduction	8.58469	1089	1.64892	0.00327819	0.130153
GO:0006913~nucleocytoplasmic transport	4.64037	465	2.08739	0.00355058	0.138917
GO:0034504~protein localization to nucleus	3.94432	363	2.27284	0.00356247	0.138094
GO:2000112~regulation of cellular macromolecule biosynthetic process	24.3619	3991	1.27683	0.00360859	0.138508
GO:0034660~ncRNA metabolic process	5.33643	570	1.9583	0.00363483	0.138211
GO:0051170~nuclear import	3.48028	299	2.43471	0.00367763	0.138499
GO:0019538~protein metabolic process	31.7865	5457	1.21841	0.00368079	0.137408
GO:0051171~regulation of nitrogen compound metabolic process	26.4501	4404	1.25627	0.00379083	0.140007
GO:0044249~cellular biosynthetic process	35.0348	6118	1.19783	0.00385233	0.140906
GO:0055114~oxidation-reduction process	7.88863	983	1.67862	0.00386283	0.140072
GO:0010558~negative regulation of macromolecule biosynthetic process	10.4408	1418	1.54015	0.0038844	0.139622
GO:0044264~cellular polysaccharide metabolic process	1.85615	98	3.96178	0.0040712	0.144632
GO:0010648~negative regulation of cell communication	9.04872	1182	1.6013	0.00409731	0.144301
GO:2001242~regulation of intrinsic apoptotic signaling pathway	2.32019	152	3.19288	0.0042215	0.147141
GO:0019083~viral transcription	2.5522	181	2.94945	0.00424306	0.146649
GO:0023057~negative regulation of signaling	9.04872	1186	1.5959	0.00425129	0.145743
GO:0051169~nuclear transport	4.64037	473	2.05208	0.0042677	0.145108
GO:1901576~organic substance biosynthetic process	35.4988	6227	1.19245	0.00426869	0.144003
GO:0033158~regulation of protein import into nucleus, translocation	0.928074	17	11.4192	0.00472016	0.15678
GO:0006417~regulation of translation	3.7123	343	2.26387	0.00505251	0.1656
GO:0031327~negative regulation of cellular biosynthetic process	10.6729	1480	1.50842	0.00507758	0.165097
GO:0044271~cellular nitrogen compound biosynthetic process	29.0023	4947	1.22629	0.0051016	0.164571
GO:0034470~ncRNA processing	4.17633	411	2.12548	0.00512626	0.164071
GO:0009615~response to virus	3.48028	311	2.34076	0.00518337	0.164523
GO:0006606~protein import into nucleus	3.24826	280	2.42659	0.00539977	0.169543
GO:0044744~protein targeting to nucleus	3.24826	280	2.42659	0.00539977	0.169543
GO:2001233~regulation of apoptotic signaling pathway	3.94432	380	2.17116	0.00554015	0.172304
GO:0031668~cellular response to extracellular stimulus	2.5522	188	2.83963	0.00557073	0.171931
GO:0045292~mRNA cis splicing, via spliceosome	0.928074	18	10.7848	0.00557889	0.170937
GO:1902593~single-organism nuclear import	3.24826	281	2.41795	0.00564071	0.171446
GO:0005977~glycogen metabolic process	1.62413	80	4.24653	0.00604712	0.181363
GO:0051726~regulation of cell cycle	7.65661	976	1.64093	0.00610546	0.181685
GO:1903311~regulation of mRNA metabolic process	2.08817	133	3.28411	0.00622327	0.183592
GO:0010556~regulation of macromolecule biosynthetic process	24.594	4107	1.25259	0.00627478	0.183712
GO:0006073~cellular glucan metabolic process	1.62413	81	4.19411	0.0064209	0.186313
GO:0044042~glucan metabolic process	1.62413	81	4.19411	0.0064209	0.186313
GO:0006996~organelle organization	22.7378	3753	1.26728	0.00661924	0.190222
GO:0009890~negative regulation of biosynthetic process	10.6729	1504	1.48435	0.00675007	0.192326
GO:0044724~single-organism carbohydrate catabolic process	2.08817	135	3.23545	0.00679339	0.19217
GO:0032269~negative regulation of cellular protein metabolic process	7.65661	992	1.61446	0.00777072	0.215301
GO:0043933~macromolecular complex subunit organization	15.7773	2461	1.34098	0.0087526	0.237582
GO:0009060~aerobic respiration	1.39211	62	4.69663	0.00883954	0.238153
GO:2000379~positive regulation of reactive oxygen species metabolic process	1.62413	87	3.90486	0.00902427	0.240998
GO:2000113~negative regulation of cellular macromolecule biosynthetic process	9.51276	1324	1.50287	0.00905582	0.240253
GO:0097190~apoptotic signaling pathway	5.10441	583	1.83139	0.00936635	0.245914
GO:0007050~cell cycle arrest	2.78422	235	2.47822	0.00948242	0.247067
GO:0009267~cellular response to starvation	1.85615	115	3.37612	0.00961274	0.248522
GO:0045934~negative regulation of nucleobase-containing compound metabolic process	9.74478	1371	1.48675	0.00969983	0.248993
GO:0002230~positive regulation of defense response to virus by host	0.928074	22	8.82396	0.00991025	0.25218
GO:0006364~rRNA processing	3.01624	269	2.3454	0.00997637	0.252158
GO:0005976~polysaccharide metabolic process	1.85615	116	3.34702	0.0100554	0.25242
GO:0032774~RNA biosynthetic process	23.2019	3905	1.24281	0.0104931	0.260379
GO:0000079~regulation of cyclin-dependent protein serine/threonine kinase activity	1.62413	91	3.73321	0.0111323	0.272378
GO:0008104~protein localization	15.5452	2448	1.32828	0.0114369	0.277167
GO:0031326~regulation of cellular biosynthetic process	25.058	4284	1.22349	0.0116372	0.279735
GO:1904029~regulation of cyclin-dependent protein kinase activity	1.62413	92	3.69264	0.0117094	0.279664
GO:0016072~rRNA metabolic process	3.01624	276	2.28592	0.0120199	0.284387
GO:0007032~endosome organization	1.39211	67	4.34613	0.0121466	0.285376
GO:0001101~response to acid chemical	3.01624	278	2.26947	0.0126544	0.293833
GO:0046822~regulation of nucleocytoplasmic transport	2.5522	214	2.49462	0.0132589	0.303946
GO:0070542~response to fatty acid	1.16009	45	5.39242	0.0134541	0.306071
GO:0016052~carbohydrate catabolic process	2.08817	153	2.85481	0.013854	0.312002
GO:2000377~regulation of reactive oxygen species metabolic process	2.08817	153	2.85481	0.013854	0.312002
GO:0044085~cellular component biogenesis	17.8654	2914	1.28241	0.0141986	0.316794
GO:0044275~cellular carbohydrate catabolic process	1.16009	46	5.27519	0.0145028	0.320758
GO:0080134~regulation of response to stress	9.04872	1285	1.47295	0.0145419	0.319855
GO:1900180~regulation of protein localization to nucleus	2.5522	218	2.44885	0.0147736	0.322433
GO:0034249~negative regulation of cellular amide metabolic process	2.08817	155	2.81798	0.0148817	0.322769
GO:0009987~cellular process	76.7981	15558	1.03252	0.0150616	0.324372
GO:0032642~regulation of chemokine production	1.39211	71	4.10128	0.0153309	0.327522
GO:0034622~cellular macromolecular complex assembly	7.42459	1004	1.54683	0.0155462	0.329686
GO:0000288~nuclear-transcribed mRNA catabolic process, deadenylation-dependent decay	1.39211	72	4.04432	0.0162061	0.339434
GO:0009889~regulation of biosynthetic process	25.058	4339	1.20798	0.0167906	0.347675
GO:0000290~deadenylation-dependent decapping of nuclear-transcribed mRNA	0.696056	10	14.5595	0.0169845	0.349271
GO:0033160~positive regulation of protein import into nucleus, translocation	0.696056	10	14.5595	0.0169845	0.349271
GO:0071496~cellular response to external stimulus	2.78422	257	2.26608	0.0174568	0.355414
GO:0033036~macromolecule localization	17.1694	2817	1.27489	0.0187328	0.374265
GO:0034613~cellular protein localization	10.6729	1600	1.39529	0.0187568	0.372954
GO:0017038~protein import	3.24826	329	2.06518	0.0188227	0.372313
GO:0033554~cellular response to stress	11.6009	1773	1.36863	0.0193634	0.379047
GO:0002244~hematopoietic progenitor cell differentiation	1.62413	103	3.29828	0.0195062	0.379567
GO:0032602~chemokine production	1.39211	76	3.83146	0.020038	0.38598
GO:0031667~response to nutrient levels	3.7123	404	1.92205	0.0203438	0.388892
GO:0050684~regulation of mRNA processing	1.62413	104	3.26656	0.0203554	0.387392
GO:0034612~response to tumor necrosis factor	2.78422	263	2.21438	0.020447	0.38709
GO:0010803~regulation of tumor necrosis factor-mediated signaling pathway	1.16009	51	4.75802	0.0205145	0.386436
GO:1902679~negative regulation of RNA biosynthetic process	8.35267	1194	1.46327	0.0205848	0.38583
GO:0006376~mRNA splice site selection	0.928074	29	6.69404	0.0211638	0.392631
GO:0070727~cellular macromolecule localization	10.6729	1613	1.38404	0.0213167	0.393193
GO:0071229~cellular response to acid chemical	2.08817	166	2.63124	0.0215446	0.394821
GO:0044248~cellular catabolic process	10.6729	1616	1.38147	0.0221243	0.401385
GO:0090501~RNA phosphodiester bond hydrolysis	1.85615	136	2.85481	0.0223355	0.4027
GO:0043928~exonucleolytic nuclear-transcribed mRNA catabolic process involved in deadenylation-dependent decay	0.928074	30	6.47091	0.0231657	0.412505
GO:0048585~negative regulation of response to stimulus	9.28074	1369	1.41802	0.0234574	0.414817
GO:0060547~negative regulation of necrotic cell death	0.696056	12	12.1329	0.0242463	0.423726
GO:0043900~regulation of multi-organism process	3.48028	377	1.93097	0.0246302	0.427127
GO:1901575~organic substance catabolic process	12.065	1889	1.33597	0.0248342	0.428136
GO:0050686~negative regulation of mRNA processing	0.928074	31	6.26217	0.0252669	0.432086
GO:0050691~regulation of defense response to virus by host	0.928074	31	6.26217	0.0252669	0.432086
GO:0051252~regulation of RNA metabolic process	21.8097	3762	1.21265	0.0253639	0.431681
GO:0045184~establishment of protein localization	12.761	2021	1.32076	0.0255222	0.432063
GO:0042306~regulation of protein import into nucleus	2.08817	172	2.53945	0.0259567	0.435933
GO:1901700~response to oxygen-containing compound	9.74478	1466	1.39041	0.0266322	0.442737
GO:0000291~nuclear-transcribed mRNA catabolic process, exonucleolytic	0.928074	32	6.06647	0.0274672	0.451339
GO:0048147~negative regulation of fibroblast proliferation	0.928074	32	6.06647	0.0274672	0.451339
GO:0051851~modification by host of symbiont morphology or physiology	1.16009	56	4.3332	0.0278589	0.454424
GO:1903507~negative regulation of nucleic acid-templated transcription	8.12065	1177	1.44317	0.0280037	0.454514
GO:0031274~positive regulation of pseudopodium assembly	0.696056	13	11.1996	0.0282711	0.456062
GO:2000765~regulation of cytoplasmic translation	0.696056	13	11.1996	0.0282711	0.456062
GO:1904589~regulation of protein import	2.08817	175	2.49592	0.0283835	0.455759
GO:0090305~nucleic acid phosphodiester bond hydrolysis	2.78422	278	2.0949	0.0291318	0.462905
GO:0071356~cellular response to tumor necrosis factor	2.5522	244	2.18791	0.0297639	0.468565
GO:0043488~regulation of mRNA stability	1.85615	145	2.67762	0.0303006	0.473037
GO:0006886~intracellular protein transport	7.19258	1020	1.47499	0.0307048	0.47595
GO:0045927~positive regulation of growth	2.5522	246	2.17012	0.031135	0.47911
GO:0051702~interaction with symbiont	1.16009	58	4.18378	0.0311817	0.477999
GO:0042326~negative regulation of phosphorylation	3.7123	428	1.81427	0.0312824	0.477491
GO:0080135~regulation of cellular response to stress	4.64037	581	1.67063	0.0316626	0.480046
GO:0030097~hemopoiesis	5.56845	739	1.57613	0.0320302	0.482431
GO:0032535~regulation of cellular component size	3.24826	354	1.91934	0.0320878	0.48145
GO:0044380~protein localization to cytoskeleton	0.928074	34	5.70962	0.0321636	0.480672
GO:0017148~negative regulation of translation	1.85615	147	2.64119	0.0322999	0.480549
GO:0031272~regulation of pseudopodium assembly	0.696056	14	10.3997	0.0325422	0.481555
GO:0002520~immune system development	6.03248	821	1.53694	0.0327617	0.482311
GO:0006357~regulation of transcription from RNA polymerase II promoter	11.6009	1835	1.32239	0.0328734	0.481923
GO:0001933~negative regulation of protein phosphorylation	3.48028	393	1.85236	0.0329965	0.481659
GO:0050688~regulation of defense response to virus	1.39211	87	3.34702	0.033478	0.485131
GO:0071222~cellular response to lipopolysaccharide	1.85615	149	2.60573	0.0343857	0.492914
GO:0018130~heterocycle biosynthetic process	24.826	4411	1.17726	0.0345087	0.492611
GO:0043123~positive regulation of I-kappaB kinase/NF-kappaB signaling	2.08817	182	2.39992	0.0346387	0.492381
GO:0006040~amino sugar metabolic process	0.928074	35	5.54649	0.0346589	0.491046
GO:0065003~macromolecular complex assembly	10.9049	1710	1.33391	0.0347888	0.490824
GO:0009991~response to extracellular stimulus	3.7123	435	1.78508	0.035513	0.496524
GO:1901701~cellular response to oxygen-containing compound	6.49652	912	1.49001	0.0361699	0.501459
GO:0007049~cell cycle	10.6729	1672	1.3352	0.0365456	0.503589
GO:0016441~posttranscriptional gene silencing	1.16009	61	3.97802	0.0365851	0.50245
GO:0035194~posttranscriptional gene silencing by RNA	1.16009	61	3.97802	0.0365851	0.50245
GO:0019438~aromatic compound biosynthetic process	24.826	4424	1.1738	0.0371537	0.506402
GO:1901135~carbohydrate derivative metabolic process	8.35267	1247	1.40108	0.037179	0.505133
GO:0032007~negative regulation of TOR signaling	0.928074	36	5.39242	0.0372514	0.504319
GO:0090503~RNA phosphodiester bond hydrolysis, exonucleolytic	0.928074	36	5.39242	0.0372514	0.504319
GO:0043487~regulation of RNA stability	1.85615	152	2.5543	0.0376791	0.506875
GO:0042594~response to starvation	1.85615	153	2.53761	0.0388214	0.516034
GO:0046907~intracellular transport	10.2088	1594	1.33965	0.0388737	0.515019
GO:0098586~cellular response to virus	0.928074	37	5.24668	0.0399403	0.523248
GO:1903312~negative regulation of mRNA metabolic process	0.928074	37	5.24668	0.0399403	0.523248
GO:0010559~regulation of glycoprotein biosynthetic process	0.928074	37	5.24668	0.0399403	0.523248
GO:0072593~reactive oxygen species metabolic process	2.32019	222	2.18612	0.0404231	0.526089
GO:0015031~protein transport	11.6009	1860	1.30462	0.041147	0.531021
GO:0071219~cellular response to molecule of bacterial origin	1.85615	155	2.50487	0.0411736	0.529767
GO:0031269~pseudopodium assembly	0.696056	16	9.09971	0.0417766	0.53356
GO:0006366~transcription from RNA polymerase II promoter	11.3689	1820	1.30663	0.0418169	0.532432
GO:0090066~regulation of anatomical structure size	3.94432	484	1.70463	0.0425991	0.537701
GO:0000387~spliceosomal snRNP assembly	0.928074	38	5.10861	0.0427249	0.537305
GO:0034654~nucleobase-containing compound biosynthetic process	24.3619	4357	1.16957	0.0429072	0.537392
GO:0097191~extrinsic apoptotic signaling pathway	2.32019	225	2.15697	0.04323	0.538667
GO:0006974~cellular response to DNA damage stimulus	5.80046	807	1.50346	0.0444997	0.547806
GO:0006378~mRNA polyadenylation	0.928074	39	4.97762	0.0456042	0.55537
GO:0043473~pigmentation	1.39211	95	3.06517	0.0460946	0.557862
GO:0097659~nucleic acid-templated transcription	21.3457	3771	1.18402	0.0466664	0.560969
GO:0070935~3'-UTR-mediated mRNA stabilization	0.696056	17	8.56443	0.0467174	0.559925
GO:0031268~pseudopodium organization	0.696056	17	8.56443	0.0467174	0.559925
GO:0006614~SRP-dependent cotranslational protein targeting to membrane	1.39211	96	3.03324	0.0478455	0.567326
GO:0045787~positive regulation of cell cycle	3.01624	339	1.8611	0.0479654	0.566815
GO:0032496~response to lipopolysaccharide	2.78422	302	1.92842	0.0482115	0.567281
GO:0043631~RNA polyadenylation	0.928074	40	4.85318	0.0485772	0.56866
GO:0042273~ribosomal large subunit biogenesis	1.16009	67	3.62178	0.0489105	0.569778
GO:1902582~single-organism intracellular transport	5.10441	695	1.53626	0.0501258	0.577507
GO:0051301~cell division	4.40835	575	1.60366	0.0509912	0.582487
GO:0006355~regulation of transcription, DNA-templated	20.4176	3603	1.18534	0.0511249	0.582052
GO:0042274~ribosomal small subunit biogenesis	1.16009	68	3.56851	0.0511613	0.580908
GO:0048534~hematopoietic or lymphoid organ development	5.56845	778	1.49712	0.0515925	0.582645
GO:0005975~carbohydrate metabolic process	5.56845	778	1.49712	0.0515925	0.582645
GO:0000060~protein import into nucleus, translocation	0.928074	41	4.73481	0.0516427	0.581609
GO:0044723~single-organism carbohydrate metabolic process	4.87239	656	1.55361	0.0516463	0.580242
GO:0006351~transcription, DNA-templated	20.4176	3605	1.18469	0.0517112	0.579324
GO:1901362~organic cyclic compound biosynthetic process	25.058	4535	1.15577	0.052716	0.585149
GO:1902882~regulation of response to oxidative stress	1.16009	69	3.5168	0.0534681	0.589086
GO:0031122~cytoplasmic microtubule organization	0.928074	42	4.62208	0.0547997	0.596963
GO:1903018~regulation of glycoprotein metabolic process	0.928074	42	4.62208	0.0547997	0.596963
GO:0001819~positive regulation of cytokine production	3.24826	386	1.76022	0.0560177	0.603879
GO:2000036~regulation of stem cell population maintenance	0.696056	19	7.66291	0.0571932	0.610356
GO:1902254~negative regulation of intrinsic apoptotic signaling pathway by p53 class mediator	0.696056	19	7.66291	0.0571932	0.610356
GO:0045936~negative regulation of phosphate metabolic process	4.17633	544	1.60583	0.0573525	0.61004
GO:0010563~negative regulation of phosphorus metabolic process	4.17633	544	1.60583	0.0573525	0.61004
GO:0051707~response to other organism	5.80046	829	1.46356	0.0578045	0.611648
GO:0043207~response to external biotic stimulus	5.80046	829	1.46356	0.0578045	0.611648
GO:1903506~regulation of nucleic acid-templated transcription	20.4176	3625	1.17815	0.057862	0.610667
GO:0000122~negative regulation of transcription from RNA polymerase II promoter	5.33643	748	1.49229	0.0586104	0.614179
GO:0006613~cotranslational protein targeting to membrane	1.39211	103	2.82709	0.0611924	0.629182
GO:0010628~positive regulation of gene expression	10.4408	1692	1.29074	0.06133	0.62869
GO:0045892~negative regulation of transcription, DNA-templated	7.42459	1130	1.37435	0.0613747	0.627626
GO:0002831~regulation of response to biotic stimulus	1.62413	136	2.49796	0.0618433	0.62918
GO:0007067~mitotic nuclear division	3.48028	431	1.68904	0.062405	0.631285
GO:0002237~response to molecule of bacterial origin	2.78422	316	1.84298	0.0625276	0.630704
GO:0009651~response to salt stress	0.696056	20	7.27977	0.0627078	0.630477
GO:1900015~regulation of cytokine production involved in inflammatory response	0.696056	20	7.27977	0.0627078	0.630477
GO:0019219~regulation of nucleobase-containing compound metabolic process	22.7378	4104	1.1589	0.0631303	0.631714
GO:0032006~regulation of TOR signaling	1.16009	73	3.3241	0.0632495	0.631119
GO:0008630~intrinsic apoptotic signaling pathway in response to DNA damage	1.39211	104	2.79991	0.0632549	0.629844
GO:0045047~protein targeting to ER	1.39211	104	2.79991	0.0632549	0.629844
GO:2001141~regulation of RNA biosynthetic process	20.4176	3644	1.17201	0.0642067	0.634222
GO:0001816~cytokine production	4.64037	631	1.53825	0.0643234	0.633614
GO:0030335~positive regulation of cell migration	3.24826	395	1.72011	0.0644224	0.632907
GO:0031399~regulation of protein modification process	10.2088	1664	1.28329	0.0647717	0.633675
GO:0032784~regulation of DNA-templated transcription, elongation	0.928074	45	4.31394	0.0648063	0.632594
GO:0009056~catabolic process	12.065	2012	1.2543	0.0655124	0.635438
GO:0008361~regulation of cell size	1.85615	173	2.24424	0.0665207	0.639978
GO:0051276~chromosome organization	7.65661	1184	1.35266	0.0671895	0.642517
GO:0033209~tumor necrosis factor-mediated signaling pathway	1.62413	139	2.44405	0.0672505	0.641597
GO:0019079~viral genome replication	1.39211	106	2.74708	0.0674961	0.641724
GO:0045333~cellular respiration	1.85615	174	2.23135	0.0681539	0.644161
GO:0060334~regulation of interferon-gamma-mediated signaling pathway	0.696056	21	6.93311	0.068394	0.644248
GO:0044788~modulation by host of viral process	0.696056	21	6.93311	0.068394	0.644248
GO:0038034~signal transduction in absence of ligand	1.16009	75	3.23545	0.0684688	0.643416
GO:0097192~extrinsic apoptotic signaling pathway in absence of ligand	1.16009	75	3.23545	0.0684688	0.643416
GO:0000302~response to reactive oxygen species	2.08817	210	2.07993	0.0687147	0.643538
GO:0071216~cellular response to biotic stimulus	1.85615	175	2.2186	0.0698109	0.64833
GO:0072599~establishment of protein localization to endoplasmic reticulum	1.39211	108	2.69621	0.0718918	0.658289
GO:0009891~positive regulation of biosynthetic process	10.6729	1760	1.26844	0.0726355	0.66098
GO:1903900~regulation of viral life cycle	1.85615	177	2.19353	0.0731777	0.662589
GO:0065007~biological regulation	58.2367	11548	1.05486	0.0742204	0.666757
GO:0060330~regulation of response to interferon-gamma	0.696056	22	6.61797	0.0742424	0.665655
GO:1901698~response to nitrogen compound	6.03248	895	1.40986	0.0742916	0.664696
GO:0051173~positive regulation of nitrogen compound metabolic process	10.6729	1767	1.26342	0.0758893	0.671591
GO:0010942~positive regulation of cell death	4.40835	607	1.51912	0.0761544	0.671717
GO:0031929~TOR signaling	1.16009	78	3.11101	0.0767005	0.673239
GO:0010212~response to ionizing radiation	1.62413	144	2.35918	0.0768554	0.672814
GO:0009628~response to abiotic stimulus	6.72854	1029	1.36776	0.0780003	0.677251
GO:0009057~macromolecule catabolic process	7.65661	1201	1.33351	0.0782046	0.677063
GO:0031328~positive regulation of cellular biosynthetic process	10.4408	1729	1.26312	0.0786882	0.678228
GO:1901566~organonitrogen compound biosynthetic process	8.58469	1375	1.30595	0.0787781	0.677487
GO:0008285~negative regulation of cell proliferation	4.64037	651	1.49099	0.078981	0.677294
GO:1902218~regulation of intrinsic apoptotic signaling pathway in response to osmotic stress	0.464037	4	24.2659	0.0796907	0.679528
GO:0008627~intrinsic apoptotic signaling pathway in response to osmotic stress	0.464037	4	24.2659	0.0796907	0.679528
GO:1902219~negative regulation of intrinsic apoptotic signaling pathway in response to osmotic stress	0.464037	4	24.2659	0.0796907	0.679528
GO:2000147~positive regulation of cell motility	3.24826	409	1.66123	0.0799076	0.679399
GO:0005980~glycogen catabolic process	0.696056	23	6.33023	0.0802439	0.679837
GO:1902253~regulation of intrinsic apoptotic signaling pathway by p53 class mediator	0.696056	23	6.33023	0.0802439	0.679837
GO:0065008~regulation of biological quality	19.7216	3548	1.16268	0.0804548	0.679679
GO:0033993~response to lipid	5.80046	860	1.41081	0.0808007	0.680159
GO:0051028~mRNA transport	1.62413	146	2.32687	0.0809039	0.679496
GO:0051641~cellular localization	14.6172	2541	1.20327	0.0813769	0.680569
GO:0043412~macromolecule modification	22.2738	4065	1.14614	0.0829116	0.686532
GO:0071359~cellular response to dsRNA	0.928074	50	3.88254	0.0831845	0.686646
GO:0048660~regulation of smooth muscle cell proliferation	1.39211	113	2.57691	0.0835492	0.687177
GO:1903846~positive regulation of cellular response to transforming growth factor beta stimulus	0.696056	24	6.06647	0.0863899	0.698729
GO:0009251~glucan catabolic process	0.696056	24	6.06647	0.0863899	0.698729
GO:0030511~positive regulation of transforming growth factor beta receptor signaling pathway	0.696056	24	6.06647	0.0863899	0.698729
GO:0044247~cellular polysaccharide catabolic process	0.696056	24	6.06647	0.0863899	0.698729
GO:0042554~superoxide anion generation	0.696056	24	6.06647	0.0863899	0.698729
GO:0034121~regulation of toll-like receptor signaling pathway	0.928074	51	3.80642	0.0871013	0.700713
GO:0010332~response to gamma radiation	0.928074	51	3.80642	0.0871013	0.700713
GO:0043409~negative regulation of MAPK cascade	1.62413	149	2.28002	0.0871962	0.700012
GO:0001817~regulation of cytokine production	4.17633	577	1.51399	0.0875987	0.700644
GO:0045944~positive regulation of transcription from RNA polymerase II promoter	6.72854	1041	1.35199	0.0887804	0.704602
GO:0031400~negative regulation of protein modification process	4.17633	578	1.51137	0.0889142	0.704071
GO:0006213~pyrimidine nucleoside metabolic process	0.928074	52	3.73321	0.0910948	0.712109
GO:0032722~positive regulation of chemokine production	0.928074	52	3.73321	0.0910948	0.712109
GO:0009607~response to biotic stimulus	5.80046	873	1.3898	0.0910987	0.711037
GO:0006446~regulation of translational initiation	1.16009	83	2.9236	0.0914635	0.711456
GO:2000106~regulation of leukocyte apoptotic process	1.16009	83	2.9236	0.0914635	0.711456
GO:0006914~autophagy	3.24826	418	1.62547	0.0915296	0.710645
GO:0009314~response to radiation	3.24826	418	1.62547	0.0915296	0.710645
GO:1903533~regulation of protein targeting	2.5522	300	1.7795	0.0915957	0.709838
GO:0048522~positive regulation of cellular process	25.522	4744	1.12532	0.092251	0.711447
GO:0000027~ribosomal large subunit assembly	0.696056	25	5.82382	0.092672	0.71209
GO:0071470~cellular response to osmotic stress	0.696056	25	5.82382	0.092672	0.71209
GO:0022402~cell cycle process	8.35267	1357	1.28751	0.0939991	0.71637
GO:0051272~positive regulation of cellular component movement	3.24826	420	1.61773	0.095163	0.719928
GO:2001021~negative regulation of response to DNA damage stimulus	0.928074	53	3.66278	0.0951632	0.718871
GO:0002181~cytoplasmic translation	0.928074	53	3.66278	0.0951632	0.718871
GO:0043124~negative regulation of I-kappaB kinase/NF-kappaB signaling	0.928074	53	3.66278	0.0951632	0.718871
GO:0034250~positive regulation of cellular amide metabolic process	1.39211	118	2.46772	0.0961427	0.721658
GO:0036211~protein modification process	20.8817	3818	1.14402	0.0971244	0.724413
GO:0006464~cellular protein modification process	20.8817	3818	1.14402	0.0971244	0.724413
GO:0040017~positive regulation of locomotion	3.24826	422	1.61006	0.0974171	0.724495
GO:0034599~cellular response to oxidative stress	2.08817	228	1.91573	0.098452	0.727405
GO:2000767~positive regulation of cytoplasmic translation	0.464037	5	19.4127	0.0986034	0.726944
GO:0097029~mature conventional dendritic cell differentiation	0.464037	5	19.4127	0.0986034	0.726944
GO:0038066~p38MAPK cascade	0.696056	26	5.59982	0.0990819	0.72772
GO:1901137~carbohydrate derivative biosynthetic process	5.10441	756	1.4123	0.0995912	0.728606

## Sheet: common_proximal
Term	%	Pop Hits	Fold Enrichment	P Value	Benjamini
GO:0044260~cellular macromolecule metabolic process	56.7134	8387	1.34108	5.68755e-25	3.41878e-21
GO:0010467~gene expression	40.481	5306	1.51307	4.01906e-24	1.20793e-20
GO:0043170~macromolecule metabolic process	59.3186	9130	1.28854	5.70043e-22	1.14218e-18
GO:0009059~macromolecule biosynthetic process	38.7776	5175	1.48609	3.69375e-21	5.55078e-18
GO:0090304~nucleic acid metabolic process	38.6774	5158	1.48714	3.848e-21	4.62606e-18
GO:0034645~cellular macromolecule biosynthetic process	37.7756	5012	1.49478	7.08712e-21	7.10011e-18
GO:0044237~cellular metabolic process	63.8277	10202	1.24079	1.55028e-20	1.33125e-17
GO:0016070~RNA metabolic process	35.5711	4648	1.51778	2.09301e-20	1.57264e-17
GO:0034641~cellular nitrogen compound metabolic process	45.3908	6505	1.38387	1.30032e-19	8.68471e-17
GO:0008152~metabolic process	67.1343	11075	1.2022	1.12485e-18	6.76148e-16
GO:0006139~nucleobase-containing compound metabolic process	41.1824	5794	1.40964	1.92867e-18	1.05393e-15
GO:0016071~mRNA metabolic process	9.11824	672	2.69103	5.86341e-18	2.93708e-15
GO:0046483~heterocycle metabolic process	41.483	5919	1.38995	1.81277e-17	8.38196e-15
GO:0010468~regulation of gene expression	32.7655	4345	1.49556	2.4062e-17	1.03312e-14
GO:0071704~organic substance metabolic process	65.0301	10707	1.20454	2.6057e-17	1.04419e-14
GO:0044271~cellular nitrogen compound biosynthetic process	35.9719	4947	1.44211	1.7933e-16	8.33777e-14
GO:0060255~regulation of macromolecule metabolic process	40.6814	5815	1.38746	1.87912e-16	7.84928e-14
GO:0006725~cellular aromatic compound metabolic process	41.483	5965	1.37923	1.88228e-16	7.41629e-14
GO:0044249~cellular biosynthetic process	42.2846	6118	1.37072	1.9402e-16	7.02771e-14
GO:0044238~primary metabolic process	62.7255	10243	1.21449	1.97329e-16	6.67244e-14
GO:0006807~nitrogen compound metabolic process	46.493	6948	1.3271	4.01822e-16	1.27121e-13
GO:1901360~organic cyclic compound metabolic process	41.984	6149	1.35411	2.72788e-15	7.58393e-13
GO:0009058~biosynthetic process	42.8858	6320	1.34577	2.73436e-15	7.2542e-13
GO:0032774~RNA biosynthetic process	29.5591	3905	1.50123	3.52708e-15	8.89844e-13
GO:1901576~organic substance biosynthetic process	42.2846	6227	1.34673	5.06882e-15	1.22791e-12
GO:0051171~regulation of nitrogen compound metabolic process	32.2645	4404	1.45296	8.18563e-15	1.89937e-12
GO:0019222~regulation of metabolic process	41.8838	6171	1.34607	9.10236e-15	2.02682e-12
GO:0006396~RNA processing	10.2204	910	2.22743	2.71812e-14	5.83933e-12
GO:0080090~regulation of primary metabolic process	39.5792	5798	1.35383	5.18442e-14	1.07467e-11
GO:0031323~regulation of cellular metabolic process	39.7796	5844	1.34998	6.75383e-14	1.35251e-11
GO:0034654~nucleobase-containing compound biosynthetic process	31.4629	4357	1.43215	1.73982e-13	3.37337e-11
GO:0097659~nucleic acid-templated transcription	28.0561	3771	1.47553	2.6762e-13	5.0281e-11
GO:0018130~heterocycle biosynthetic process	31.6633	4411	1.42363	3.06979e-13	5.59163e-11
GO:0010556~regulation of macromolecule biosynthetic process	29.8597	4107	1.44191	5.09954e-13	9.01518e-11
GO:0019438~aromatic compound biosynthetic process	31.5631	4424	1.41495	8.14575e-13	1.39897e-10
GO:0008380~RNA splicing	5.81162	400	2.88147	9.14107e-13	1.52639e-10
GO:0044267~cellular protein metabolic process	34.1683	4900	1.38294	9.6538e-13	1.56828e-10
GO:2000112~regulation of cellular macromolecule biosynthetic process	29.0581	3991	1.44398	1.12905e-12	1.78605e-10
GO:1901362~organic cyclic compound biosynthetic process	32.0641	4535	1.40223	1.51099e-12	2.3289e-10
GO:0006351~transcription, DNA-templated	26.7535	3605	1.47181	1.9477e-12	2.92685e-10
GO:0006397~mRNA processing	6.31263	471	2.65806	3.12774e-12	4.58554e-10
GO:0051252~regulation of RNA metabolic process	27.5551	3762	1.45265	3.31759e-12	4.74807e-10
GO:0019219~regulation of nucleobase-containing compound metabolic process	29.2585	4104	1.41391	1.19724e-11	1.67362e-09
GO:0031326~regulation of cellular biosynthetic process	30.2605	4284	1.40089	1.25065e-11	1.70855e-09
GO:0009889~regulation of biosynthetic process	30.3607	4339	1.38771	3.58457e-11	4.7882e-09
GO:0043933~macromolecular complex subunit organization	19.3387	2461	1.55844	8.23169e-11	1.07567e-08
GO:0006996~organelle organization	26.5531	3753	1.40318	4.75668e-10	6.08349e-08
GO:0046907~intracellular transport	13.6273	1594	1.69549	6.11892e-10	7.66267e-08
GO:0051641~cellular localization	19.4389	2541	1.5172	7.24713e-10	8.89031e-08
GO:0000377~RNA splicing, via transesterification reactions with bulged adenosine as nucleophile	4.30862	299	2.85787	1.50349e-09	1.80749e-07
GO:0000398~mRNA splicing, via spliceosome	4.30862	299	2.85787	1.50349e-09	1.80749e-07
GO:2001141~regulation of RNA biosynthetic process	25.6513	3644	1.39607	1.9049e-09	2.24517e-07
GO:0000375~RNA splicing, via transesterification reactions	4.30862	303	2.82015	2.2627e-09	2.61559e-07
GO:0019538~protein metabolic process	35.5711	5457	1.29277	2.28655e-09	2.59329e-07
GO:0044265~cellular macromolecule catabolic process	9.31864	976	1.89356	3.03564e-09	3.37912e-07
GO:0070727~cellular macromolecule localization	13.4269	1613	1.65088	4.79578e-09	5.24135e-07
GO:1903506~regulation of nucleic acid-templated transcription	25.3507	3625	1.38694	4.87314e-09	5.2308e-07
GO:0010628~positive regulation of gene expression	13.8277	1692	1.62078	8.44226e-09	8.90288e-07
GO:0034613~cellular protein localization	13.2265	1600	1.63946	9.60552e-09	9.95495e-07
GO:0006355~regulation of transcription, DNA-templated	25.0501	3603	1.37886	1.09236e-08	1.11292e-06
GO:0043412~macromolecule modification	27.4549	4065	1.33948	2.43985e-08	2.44432e-06
GO:0010608~posttranscriptional regulation of gene expression	5.41082	472	2.27351	3.45737e-08	3.40692e-06
GO:0051276~chromosome organization	10.3206	1184	1.72875	4.45273e-08	4.31698e-06
GO:0044085~cellular component biogenesis	20.7415	2914	1.41165	6.44545e-08	6.14976e-06
GO:0033036~macromolecule localization	20.1403	2817	1.41793	7.99735e-08	7.51123e-06
GO:0033554~cellular response to stress	13.9279	1773	1.55794	8.39689e-08	7.76516e-06
GO:0070647~protein modification by small protein conjugation or removal	9.21844	1032	1.77155	8.93363e-08	8.13634e-06
GO:0043043~peptide biosynthetic process	6.71343	667	1.99616	9.95523e-08	8.93144e-06
GO:0006464~cellular protein modification process	25.7515	3818	1.33765	1.00584e-07	8.8913e-06
GO:0036211~protein modification process	25.7515	3818	1.33765	1.00584e-07	8.8913e-06
GO:0032446~protein modification by small protein conjugation	8.21643	887	1.83711	1.14203e-07	9.94887e-06
GO:0006412~translation	6.51303	641	2.01512	1.15698e-07	9.9351e-06
GO:0006366~transcription from RNA polymerase II promoter	14.1283	1820	1.53955	1.35235e-07	1.14492e-05
GO:0010605~negative regulation of macromolecule metabolic process	17.1343	2326	1.46094	1.51411e-07	1.26406e-05
GO:0010629~negative regulation of gene expression	12.024	1485	1.60583	1.63492e-07	1.34622e-05
GO:0071840~cellular component organization or biogenesis	38.7776	6265	1.22754	1.68885e-07	1.37184e-05
GO:0010604~positive regulation of macromolecule metabolic process	20.1403	2856	1.39857	2.17944e-07	1.74673e-05
GO:0016043~cellular component organization	37.8758	6109	1.22961	2.4012e-07	1.89914e-05
GO:0051649~establishment of localization in cell	15.0301	2004	1.48744	3.9509e-07	3.08422e-05
GO:0043604~amide biosynthetic process	7.01403	736	1.89002	3.96006e-07	3.05174e-05
GO:0043484~regulation of RNA splicing	2.10421	109	3.82859	4.371e-07	3.32578e-05
GO:0051603~proteolysis involved in cellular protein catabolic process	6.41283	657	1.9358	6.00835e-07	4.51442e-05
GO:0008104~protein localization	17.5351	2448	1.4206	6.57681e-07	4.88052e-05
GO:0051254~positive regulation of RNA metabolic process	11.3226	1415	1.58697	7.50132e-07	5.49868e-05
GO:0009892~negative regulation of metabolic process	17.9359	2522	1.41044	7.69589e-07	5.57334e-05
GO:0006405~RNA export from nucleus	2.20441	123	3.55438	7.89297e-07	5.64801e-05
GO:0010557~positive regulation of macromolecule biosynthetic process	12.4248	1597	1.54299	8.42879e-07	5.96047e-05
GO:0022607~cellular component assembly	18.4369	2618	1.39667	9.97298e-07	6.97041e-05
GO:0016567~protein ubiquitination	7.11423	770	1.83237	1.01895e-06	7.0399e-05
GO:0007049~cell cycle	12.8257	1672	1.52132	1.11993e-06	7.64956e-05
GO:0051173~positive regulation of nitrogen compound metabolic process	13.3267	1767	1.49576	1.63974e-06	0.000110741
GO:0009057~macromolecule catabolic process	9.81964	1201	1.62154	1.90523e-06	0.000127241
GO:0043632~modification-dependent macromolecule catabolic process	5.81162	593	1.94365	1.92664e-06	0.000127256
GO:1902680~positive regulation of RNA biosynthetic process	10.8216	1369	1.56771	2.52686e-06	0.000165084
GO:0051253~negative regulation of RNA metabolic process	10.02	1240	1.6026	2.529e-06	0.000163447
GO:0019941~modification-dependent protein catabolic process	5.71142	585	1.93626	2.72599e-06	0.000174303
GO:0044257~cellular protein catabolic process	6.41283	689	1.84589	2.98784e-06	0.000189034
GO:0006353~DNA-templated transcription, termination	1.90381	103	3.66574	3.39292e-06	0.000212424
GO:0045893~positive regulation of transcription, DNA-templated	10.6212	1349	1.56149	3.68056e-06	0.000228055
GO:1903508~positive regulation of nucleic acid-templated transcription	10.6212	1349	1.56149	3.68056e-06	0.000228055
GO:0006511~ubiquitin-dependent protein catabolic process	5.61122	577	1.92867	3.79274e-06	0.000232607
GO:0000278~mitotic cell cycle	8.21643	968	1.68339	3.82377e-06	0.000232142
GO:0033119~negative regulation of RNA splicing	1.002	27	7.36007	4.05164e-06	0.000243515
GO:0031324~negative regulation of cellular metabolic process	16.5331	2345	1.39826	4.17507e-06	0.000248448
GO:0032268~regulation of cellular protein metabolic process	16.5331	2346	1.39766	4.17574e-06	0.000246052
GO:0036499~PERK-mediated unfolded protein response	0.901804	21	8.51665	4.46597e-06	0.000260597
GO:0006518~peptide metabolic process	7.21443	818	1.74914	4.50388e-06	0.000260283
GO:0051726~regulation of cell cycle	8.21643	976	1.66959	5.19336e-06	0.000297264
GO:0019058~viral life cycle	4.70942	455	2.05273	5.24209e-06	0.000297222
GO:0006974~cellular response to DNA damage stimulus	7.11423	807	1.74836	5.33236e-06	0.000299515
GO:0045935~positive regulation of nucleobase-containing compound metabolic process	12.4248	1658	1.48622	5.58837e-06	0.000310987
GO:0031328~positive regulation of cellular biosynthetic process	12.8257	1729	1.47116	6.17e-06	0.000340199
GO:0009893~positive regulation of metabolic process	20.4409	3052	1.32829	6.77292e-06	0.000370042
GO:0006325~chromatin organization	6.81363	768	1.75952	7.15711e-06	0.000387507
GO:1903047~mitotic cell cycle process	7.61523	890	1.69695	7.15886e-06	0.000384141
GO:0022402~cell cycle process	10.521	1357	1.53764	8.1877e-06	0.000435449
GO:0051172~negative regulation of nitrogen compound metabolic process	11.4228	1506	1.50427	8.67946e-06	0.000457549
GO:0006413~translational initiation	2.60521	189	2.73374	9.24277e-06	0.000483001
GO:0033365~protein localization to organelle	7.61523	902	1.67438	1.09215e-05	0.000565782
GO:0006357~regulation of transcription from RNA polymerase II promoter	13.3267	1835	1.44033	1.13061e-05	0.000580699
GO:0051246~regulation of protein metabolic process	17.2345	2512	1.36068	1.20682e-05	0.000614579
GO:0048523~negative regulation of cellular process	27.1543	4300	1.25241	1.23383e-05	0.000623049
GO:0045934~negative regulation of nucleobase-containing compound metabolic process	10.521	1371	1.52194	1.29755e-05	0.000649756
GO:0034248~regulation of cellular amide metabolic process	4.00802	374	2.12537	1.32727e-05	0.000659146
GO:0034622~cellular macromolecular complex assembly	8.21643	1004	1.62303	1.42783e-05	0.000703256
GO:0006886~intracellular protein transport	8.31663	1020	1.61705	1.49706e-05	0.00073135
GO:0071166~ribonucleoprotein complex localization	2.00401	125	3.17955	1.50412e-05	0.000728873
GO:0065003~macromolecular complex assembly	12.5251	1710	1.45265	1.50473e-05	0.000723339
GO:0009891~positive regulation of biosynthetic process	12.8257	1760	1.44525	1.51213e-05	0.000721125
GO:0071427~mRNA-containing ribonucleoprotein complex export from nucleus	1.80361	104	3.43942	1.58486e-05	0.000749848
GO:0050684~regulation of mRNA processing	1.80361	104	3.43942	1.58486e-05	0.000749848
GO:0006406~mRNA export from nucleus	1.80361	104	3.43942	1.58486e-05	0.000749848
GO:0043603~cellular amide metabolic process	8.11623	994	1.61936	1.80585e-05	0.00084769
GO:0051168~nuclear export	2.50501	185	2.68543	1.92739e-05	0.000897709
GO:0016032~viral process	7.91583	966	1.62516	2.11185e-05	0.000976022
GO:0071826~ribonucleoprotein complex subunit organization	2.80561	223	2.49516	2.12501e-05	0.000974608
GO:0006403~RNA localization	2.70541	211	2.54289	2.20789e-05	0.00100493
GO:0031325~positive regulation of cellular metabolic process	18.9379	2839	1.32295	2.21253e-05	0.000999475
GO:0071426~ribonucleoprotein complex export from nucleus	1.90381	118	3.19976	2.38461e-05	0.00106913
GO:0016570~histone modification	4.40882	440	1.98722	2.39824e-05	0.00106728
GO:0045184~establishment of protein localization	14.2285	2021	1.39626	2.49281e-05	0.00110119
GO:0031124~mRNA 3'-end processing	1.60321	87	3.65466	2.58723e-05	0.00113454
GO:0048519~negative regulation of biological process	28.6573	4623	1.22938	2.62827e-05	0.00114418
GO:0044764~multi-organism cellular process	7.91583	973	1.61347	2.65113e-05	0.00114583
GO:0044033~multi-organism metabolic process	2.70541	214	2.50724	2.82741e-05	0.00121325
GO:0010498~proteasomal protein catabolic process	4.10822	403	2.02174	3.2111e-05	0.00136802
GO:0043161~proteasome-mediated ubiquitin-dependent protein catabolic process	3.90782	375	2.06671	3.21302e-05	0.0013592
GO:0007059~chromosome segregation	3.60721	334	2.14191	3.27363e-05	0.00137514
GO:1903311~regulation of mRNA metabolic process	2.00401	133	2.9883	3.66792e-05	0.00152996
GO:0000956~nuclear-transcribed mRNA catabolic process	2.60521	206	2.50814	4.08119e-05	0.00169047
GO:0006402~mRNA catabolic process	2.70541	221	2.42782	4.92524e-05	0.00202578
GO:0048025~negative regulation of mRNA splicing, via spliceosome	0.801603	21	7.57036	4.9419e-05	0.00201881
GO:0006986~response to unfolded protein	2.30461	172	2.65733	5.25918e-05	0.00213378
GO:0006401~RNA catabolic process	2.90581	249	2.31443	5.78214e-05	0.00232999
GO:0044403~symbiosis, encompassing mutualism through parasitism	7.91583	998	1.57305	6.38074e-05	0.00255379
GO:0044419~interspecies interaction between organisms	7.91583	998	1.57305	6.38074e-05	0.00255379
GO:0006369~termination of RNA polymerase II transcription	1.30261	64	4.03654	7.04918e-05	0.0028023
GO:0016569~covalent chromatin modification	5.01002	550	1.80656	7.31535e-05	0.00288886
GO:0071822~protein complex subunit organization	11.9238	1674	1.41266	8.57549e-05	0.00336358
GO:0018205~peptidyl-lysine modification	4.00802	407	1.95304	8.67875e-05	0.00338195
GO:0034660~ncRNA metabolic process	5.11022	570	1.77804	9.13494e-05	0.00353648
GO:0034976~response to endoplasmic reticulum stress	3.00601	269	2.21623	9.19597e-05	0.00353729
GO:1902679~negative regulation of RNA biosynthetic process	9.01804	1194	1.4979	0.000105599	0.00403508
GO:0098781~ncRNA transcription	1.60321	98	3.24444	0.000107376	0.00407694
GO:0009987~cellular process	81.0621	15558	1.03333	0.000111907	0.00422195
GO:0044770~cell cycle phase transition	4.90982	547	1.78014	0.000124822	0.00467871
GO:0006417~regulation of translation	3.50701	343	2.02777	0.000127022	0.0047315
GO:0030163~protein catabolic process	6.61323	811	1.61722	0.000127899	0.00473473
GO:0010558~negative regulation of macromolecule biosynthetic process	10.3206	1418	1.44347	0.000128722	0.00473598
GO:0010564~regulation of cell cycle process	5.21042	595	1.73673	0.00013768	0.00503394
GO:0000184~nuclear-transcribed mRNA catabolic process, nonsense-mediated decay	1.80361	123	2.90813	0.000140632	0.00511053
GO:0000819~sister chromatid segregation	2.60521	224	2.30659	0.000159603	0.00576316
GO:1903507~negative regulation of nucleic acid-templated transcription	8.81764	1177	1.48577	0.000171229	0.00614478
GO:0022618~ribonucleoprotein complex assembly	2.50501	212	2.34342	0.000172405	0.00615015
GO:0006913~nucleocytoplasmic transport	4.30862	465	1.83764	0.000175841	0.00623535
GO:0022613~ribonucleoprotein complex biogenesis	4.40882	480	1.82162	0.000177103	0.00624313
GO:0045892~negative regulation of transcription, DNA-templated	8.51703	1130	1.49481	0.000186319	0.00652871
GO:0035966~response to topologically incorrect protein	2.30461	188	2.43117	0.000197327	0.00687306
GO:0072594~establishment of protein localization to organelle	5.61122	666	1.67093	0.000199407	0.00690525
GO:0031123~RNA 3'-end processing	1.70341	115	2.93763	0.000202382	0.00696779
GO:0050657~nucleic acid transport	2.20441	176	2.48402	0.000208587	0.00713981
GO:0050658~RNA transport	2.20441	176	2.48402	0.000208587	0.00713981
GO:0018193~peptidyl-amino acid modification	8.81764	1185	1.47574	0.000210709	0.00717134
GO:0070972~protein localization to endoplasmic reticulum	1.80361	128	2.79453	0.000229602	0.00776797
GO:0006446~regulation of translational initiation	1.40281	83	3.35194	0.000240736	0.00809757
GO:2000113~negative regulation of cellular macromolecule biosynthetic process	9.61924	1324	1.44088	0.000244086	0.00816413
GO:0048522~positive regulation of cellular process	28.5571	4744	1.19384	0.000248242	0.00825665
GO:0051169~nuclear transport	4.30862	473	1.80656	0.000257696	0.00852266
GO:0051236~establishment of RNA localization	2.20441	179	2.44239	0.000263782	0.00867536
GO:0015031~protein transport	12.7255	1860	1.35686	0.000266534	0.0087178
GO:0006984~ER-nucleus signaling pathway	1.002	45	4.41604	0.000339385	0.0110278
GO:0010256~endomembrane system organization	4.80962	559	1.70638	0.000385129	0.012438
GO:0044772~mitotic cell cycle phase transition	4.50902	514	1.73978	0.000402624	0.01293
GO:0015931~nucleobase-containing compound transport	2.40481	211	2.26034	0.000404229	0.0129122
GO:1901987~regulation of cell cycle phase transition	3.30661	336	1.95173	0.000405765	0.0128925
GO:1903312~negative regulation of mRNA metabolic process	0.901804	37	4.83378	0.000414155	0.0130882
GO:0061024~membrane organization	7.71543	1027	1.48993	0.000426215	0.0133964
GO:0006376~mRNA splice site selection	0.801603	29	5.48198	0.000466372	0.0145735
GO:0031399~regulation of protein modification process	11.4228	1664	1.36144	0.000494791	0.015375
GO:0031647~regulation of protein stability	2.50501	228	2.17897	0.000510287	0.0157713
GO:1901990~regulation of mitotic cell cycle phase transition	3.10621	312	1.97448	0.00051897	0.0159556
GO:0006457~protein folding	2.50501	229	2.16945	0.000543629	0.0166226
GO:0007346~regulation of mitotic cell cycle	4.30862	491	1.74033	0.000548712	0.0166919
GO:0031327~negative regulation of cellular biosynthetic process	10.3206	1480	1.383	0.000591325	0.0178864
GO:0098813~nuclear chromosome segregation	2.90581	287	2.00799	0.000624746	0.0187935
GO:0043487~regulation of RNA stability	1.90381	152	2.48402	0.000631315	0.0188948
GO:0019080~viral gene expression	2.20441	192	2.27702	0.000678135	0.0201818
GO:0048024~regulation of mRNA splicing, via spliceosome	1.2024	70	3.40666	0.000691924	0.0204867
GO:0009890~negative regulation of biosynthetic process	10.4208	1504	1.37414	0.000709306	0.0208933
GO:0036258~multivesicular body assembly	0.801603	31	5.12831	0.000719754	0.0210945
GO:0050686~negative regulation of mRNA processing	0.801603	31	5.12831	0.000719754	0.0210945
GO:0023057~negative regulation of signaling	8.51703	1186	1.42423	0.000827686	0.0241032
GO:0006900~membrane budding	1.50301	106	2.8121	0.000843085	0.024428
GO:0036257~multivesicular body organization	0.801603	32	4.96805	0.000881803	0.0254135
GO:0006354~DNA-templated transcription, elongation	1.60321	119	2.67189	0.00091499	0.026232
GO:0044087~regulation of cellular component biogenesis	6.21242	807	1.52674	0.000920496	0.0262627
GO:0030968~endoplasmic reticulum unfolded protein response	1.70341	132	2.5593	0.000962477	0.0273149
GO:0045944~positive regulation of transcription from RNA polymerase II promoter	7.61523	1041	1.4508	0.000979228	0.0276534
GO:0043488~regulation of mRNA stability	1.80361	145	2.46689	0.000988722	0.0277874
GO:1903052~positive regulation of proteolysis involved in cellular protein catabolic process	2.00401	171	2.32423	0.000991079	0.0277232
GO:0006915~apoptotic process	11.7234	1747	1.33088	0.000994713	0.0276947
GO:0045010~actin nucleation	1.002	52	3.82157	0.00102892	0.0285019
GO:1903897~regulation of PERK-mediated unfolded protein response	0.501002	10	9.93609	0.00104293	0.0287523
GO:0006259~DNA metabolic process	7.31463	995	1.45796	0.00106697	0.0292713
GO:0051028~mRNA transport	1.80361	146	2.45	0.00106797	0.0291652
GO:1903364~positive regulation of cellular protein catabolic process	2.10421	186	2.24363	0.00111322	0.0302456
GO:0007033~vacuole organization	2.30461	214	2.1358	0.00117164	0.0316653
GO:0010648~negative regulation of cell communication	8.41683	1182	1.41224	0.00118589	0.0319011
GO:0045862~positive regulation of proteolysis	3.30661	358	1.83179	0.00118809	0.031817
GO:0044802~single-organism membrane organization	6.51303	866	1.49156	0.0011958	0.0318785
GO:0034620~cellular response to unfolded protein	1.70341	135	2.50242	0.00122579	0.0325211
GO:0010033~response to organic substance	17.6353	2822	1.23937	0.00130734	0.0344962
GO:0048518~positive regulation of biological process	30.7615	5285	1.15435	0.0013377	0.0351294
GO:0009968~negative regulation of signal transduction	7.81563	1089	1.42335	0.00142172	0.0371338
GO:0030522~intracellular receptor signaling pathway	2.60521	261	1.97961	0.00154166	0.0400315
GO:0097190~apoptotic signaling pathway	4.70942	583	1.60205	0.00166491	0.0429794
GO:0040029~regulation of gene expression, epigenetic	2.60521	263	1.96455	0.00171312	0.0440084
GO:0000245~spliceosomal complex assembly	1.002	56	3.54861	0.00177141	0.0452794
GO:0006360~transcription from RNA polymerase I promoter	1.002	56	3.54861	0.00177141	0.0452794
GO:0000122~negative regulation of transcription from RNA polymerase II promoter	5.71142	748	1.51432	0.00182046	0.0463079
GO:0033043~regulation of organelle organization	8.11623	1152	1.39726	0.00188698	0.0477588
GO:0006461~protein complex assembly	9.81964	1445	1.34773	0.00190225	0.0479346
GO:0007062~sister chromatid cohesion	1.60321	128	2.48402	0.00192496	0.0482912
GO:0070271~protein complex biogenesis	9.81964	1446	1.3468	0.00192754	0.0481537
GO:0019083~viral transcription	2.00401	181	2.19582	0.00193769	0.0482011
GO:0016050~vesicle organization	2.80561	295	1.88617	0.00198514	0.0491501
GO:0051128~regulation of cellular component organization	14.7295	2323	1.25752	0.00204542	0.0503983
GO:1902589~single-organism organelle organization	10.7214	1612	1.31906	0.00227121	0.0555829
GO:0032270~positive regulation of cellular protein metabolic process	9.61924	1420	1.34347	0.00233494	0.0568679
GO:0006281~DNA repair	4.30862	530	1.61227	0.00238763	0.0578807
GO:0034250~positive regulation of cellular amide metabolic process	1.50301	118	2.52613	0.00239119	0.057732
GO:0008219~cell death	12.6253	1958	1.2788	0.00265841	0.0637266
GO:0012501~programmed cell death	12.024	1852	1.28761	0.00267668	0.0638964
GO:0006508~proteolysis	11.1222	1693	1.3029	0.00273745	0.0650429
GO:0016311~dephosphorylation	3.60721	424	1.68726	0.00277402	0.0656248
GO:0033044~regulation of chromosome organization	2.70541	288	1.86302	0.00287326	0.0676289
GO:0072599~establishment of protein localization to endoplasmic reticulum	1.40281	108	2.57602	0.00296492	0.0694413
GO:0032509~endosome transport via multivesicular body sorting pathway	0.501002	13	7.64315	0.00314615	0.0732482
GO:0051247~positive regulation of protein metabolic process	10.02	1508	1.31778	0.00327451	0.0758321
GO:0030838~positive regulation of actin filament polymerization	1.30261	97	2.66328	0.00336811	0.0776185
GO:0035967~cellular response to topologically incorrect protein	1.70341	149	2.2673	0.00339526	0.0779221
GO:0006414~translational elongation	1.60321	136	2.3379	0.00347821	0.0794486
GO:0031023~microtubule organizing center organization	1.50301	123	2.42344	0.00351328	0.0799152
GO:0097193~intrinsic apoptotic signaling pathway	2.60521	279	1.85189	0.00377288	0.0852501
GO:0032527~protein exit from endoplasmic reticulum	0.801603	41	3.8775	0.00397797	0.0893448
GO:0071702~organic substance transport	16.3327	2657	1.21911	0.00403384	0.0902075
GO:1901216~positive regulation of neuron death	1.002	63	3.15432	0.00404984	0.0902147
GO:0031400~negative regulation of protein modification process	4.50902	578	1.54714	0.00406894	0.0902876
GO:0032479~regulation of type I interferon production	1.40281	112	2.48402	0.00407325	0.0900473
GO:0039702~viral budding via host ESCRT complex	0.601202	22	5.41969	0.00408261	0.0899153
GO:1901800~positive regulation of proteasomal protein catabolic process	1.2024	87	2.74099	0.00413823	0.0907537
GO:0000209~protein polyubiquitination	2.40481	252	1.89259	0.00425577	0.0928753
GO:0080135~regulation of cellular response to stress	4.50902	581	1.53915	0.00442602	0.0960664
GO:0006950~response to stress	21.7435	3677	1.17277	0.00491765	0.105797
GO:0044839~cell cycle G2/M phase transition	2.00401	197	2.01748	0.00497878	0.106662
GO:0009299~mRNA transcription	0.601202	23	5.18405	0.00500413	0.106797
GO:0060425~lung morphogenesis	0.901804	54	3.31203	0.00526202	0.111601
GO:0045732~positive regulation of protein catabolic process	2.40481	257	1.85577	0.00540358	0.114032
GO:0034314~Arp2/3 complex-mediated actin nucleation	0.701403	33	4.21531	0.00547155	0.114982
GO:0016482~cytosolic transport	1.60321	143	2.22346	0.00556883	0.116502
GO:2001233~regulation of apoptotic signaling pathway	3.20641	380	1.67345	0.0055805	0.116329
GO:0043254~regulation of protein complex assembly	3.20641	381	1.66906	0.00579394	0.120097
GO:0007034~vacuolar transport	2.60521	289	1.78781	0.00589912	0.121727
GO:0007623~circadian rhythm	1.80361	172	2.07965	0.00601098	0.123471
GO:1903050~regulation of proteolysis involved in cellular protein catabolic process	2.20441	230	1.90082	0.00611825	0.125111
GO:0044803~multi-organism membrane organization	0.701403	34	4.09133	0.00636732	0.129437
GO:1902580~single-organism cellular localization	7.51503	1102	1.35246	0.00644559	0.130485
GO:1903320~regulation of protein modification by small protein conjugation or removal	2.50501	276	1.80002	0.00647547	0.130613
GO:0046605~regulation of centrosome cycle	0.801603	45	3.53283	0.00675128	0.135347
GO:0042059~negative regulation of epidermal growth factor receptor signaling pathway	0.801603	45	3.53283	0.00675128	0.135347
GO:0032984~macromolecular complex disassembly	2.40481	262	1.82035	0.00676632	0.135179
GO:1903902~positive regulation of viral life cycle	1.2024	93	2.56415	0.00687072	0.136671
GO:0006914~autophagy	3.40681	418	1.6164	0.00702512	0.13907
GO:1902188~positive regulation of viral release from host cell	0.501002	16	6.21006	0.00710027	0.139995
GO:0065009~regulation of molecular function	17.2345	2863	1.19386	0.00724018	0.142093
GO:1902590~multi-organism organelle organization	0.601202	25	4.76933	0.00727188	0.142209
GO:0046755~viral budding	0.601202	25	4.76933	0.00727188	0.142209
GO:1902592~multi-organism membrane budding	0.601202	25	4.76933	0.00727188	0.142209
GO:0097576~vacuole fusion	0.701403	35	3.97444	0.00736501	0.143435
GO:0038061~NIK/NF-kappaB signaling	1.30261	107	2.41438	0.00743482	0.144232
GO:0048524~positive regulation of viral process	1.30261	107	2.41438	0.00743482	0.144232
GO:1901185~negative regulation of ERBB signaling pathway	0.801603	46	3.45603	0.00762603	0.147195
GO:0010638~positive regulation of organelle organization	4.50902	600	1.49041	0.00777204	0.149325
GO:1903900~regulation of viral life cycle	1.80361	177	2.0209	0.0079485	0.151973
GO:0043543~protein acylation	2.10421	221	1.88831	0.00807816	0.153774
GO:1903362~regulation of cellular protein catabolic process	2.30461	251	1.82096	0.00813118	0.15422
GO:0070059~intrinsic apoptotic signaling pathway in response to endoplasmic reticulum stress	0.901804	58	3.08362	0.00813365	0.153781
GO:0042795~snRNA transcription from RNA polymerase II promoter	1.002	70	2.83888	0.00815569	0.153685
GO:0043620~regulation of DNA-templated transcription in response to stress	1.002	70	2.83888	0.00815569	0.153685
GO:0009301~snRNA transcription	1.002	70	2.83888	0.00815569	0.153685
GO:0070925~organelle assembly	4.80962	653	1.46074	0.00837442	0.156992
GO:0006614~SRP-dependent cotranslational protein targeting to membrane	1.2024	96	2.48402	0.00868306	0.161805
GO:0044248~cellular catabolic process	10.3206	1616	1.26661	0.00912961	0.168896
GO:0006364~rRNA processing	2.40481	269	1.77298	0.00921003	0.169737
GO:0016073~snRNA metabolic process	1.1022	84	2.60231	0.0093033	0.170788
GO:0051983~regulation of chromosome segregation	1.1022	84	2.60231	0.0093033	0.170788
GO:0006368~transcription elongation from RNA polymerase II promoter	1.2024	97	2.45842	0.00936288	0.171268
GO:0034470~ncRNA processing	3.30661	411	1.59558	0.00955268	0.173909
GO:0008213~protein alkylation	1.70341	167	2.02292	0.0100584	0.181721
GO:0006479~protein methylation	1.70341	167	2.02292	0.0100584	0.181721
GO:0070125~mitochondrial translational elongation	1.1022	85	2.5717	0.0100836	0.181593
GO:0006470~protein dephosphorylation	2.30461	256	1.78539	0.0101337	0.181871
GO:0030970~retrograde protein transport, ER to cytosol	0.601202	27	4.41604	0.0101718	0.181954
GO:0006356~regulation of transcription from RNA polymerase I promoter	0.601202	27	4.41604	0.0101718	0.181954
GO:1903513~endoplasmic reticulum to cytosol transport	0.601202	27	4.41604	0.0101718	0.181954
GO:0033209~tumor necrosis factor-mediated signaling pathway	1.50301	139	2.14448	0.0102434	0.182576
GO:0051297~centrosome organization	1.30261	112	2.30659	0.0105641	0.187199
GO:0032436~positive regulation of proteasomal ubiquitin-dependent protein catabolic process	1.002	73	2.72222	0.0106617	0.188213
GO:0007067~mitotic nuclear division	3.40681	431	1.56764	0.0108803	0.191139
GO:1903541~regulation of exosomal secretion	0.501002	18	5.52005	0.0110217	0.192821
GO:0090150~establishment of protein localization to membrane	3.00601	368	1.62002	0.0112178	0.195347
GO:0030518~intracellular steroid hormone receptor signaling pathway	1.40281	127	2.19064	0.0115075	0.199306
GO:2000045~regulation of G1/S transition of mitotic cell cycle	1.50301	141	2.11406	0.011533	0.199134
GO:0009303~rRNA transcription	0.601202	28	4.25833	0.0118822	0.203956
GO:0031060~regulation of histone methylation	0.901804	62	2.88467	0.012045	0.205873
GO:0032273~positive regulation of protein polymerization	1.30261	114	2.26613	0.0120681	0.205649
GO:1901575~organic substance catabolic process	11.7234	1889	1.23083	0.0121763	0.206718
GO:0000070~mitotic sister chromatid segregation	1.50301	142	2.09917	0.0122235	0.206855
GO:0016072~rRNA metabolic process	2.40481	276	1.72802	0.0122768	0.207085
GO:0019068~virion assembly	0.701403	39	3.5668	0.0124964	0.209809
GO:0006352~DNA-templated transcription, initiation	2.10421	231	1.80656	0.0127801	0.21346
GO:0022411~cellular component disassembly	3.80762	502	1.50427	0.0129155	0.214883
GO:0043162~ubiquitin-dependent protein catabolic process via the multivesicular body sorting pathway	0.501002	19	5.22952	0.013416	0.221654
GO:0006997~nucleus organization	1.50301	144	2.07002	0.0137005	0.225198
GO:0006613~cotranslational protein targeting to membrane	1.2024	103	2.31521	0.014341	0.233824
GO:0006473~protein acetylation	1.80361	189	1.89259	0.0146693	0.23788
GO:0030433~ER-associated ubiquitin-dependent protein catabolic process	1.002	77	2.5808	0.0148504	0.239814
GO:0016197~endosomal transport	2.20441	250	1.74875	0.0148595	0.239309
GO:1902275~regulation of chromatin organization	1.60321	160	1.98722	0.014954	0.240007
GO:0043414~macromolecule methylation	2.30461	266	1.71827	0.0150691	0.240989
GO:0045047~protein targeting to ER	1.2024	104	2.29294	0.0153346	0.244058
GO:0090161~Golgi ribbon formation	0.400802	11	7.22625	0.0154144	0.244528
GO:0051338~regulation of transferase activity	6.41283	955	1.33175	0.0156331	0.246911
GO:1902115~regulation of organelle assembly	1.60321	161	1.97488	0.0157529	0.247917
GO:0043618~regulation of transcription from RNA polymerase II promoter in response to stress	0.901804	65	2.75153	0.0157766	0.247603
GO:0000079~regulation of cyclin-dependent protein serine/threonine kinase activity	1.1022	91	2.40213	0.0158553	0.248041
GO:0007098~centrosome cycle	1.002	78	2.54772	0.0160641	0.250242
GO:0007063~regulation of sister chromatid cohesion	0.501002	20	4.96805	0.0161168	0.250317
GO:0097178~ruffle assembly	0.501002	20	4.96805	0.0161168	0.250317
GO:0061136~regulation of proteasomal protein catabolic process	1.50301	147	2.02777	0.0161699	0.250397
GO:0002181~cytoplasmic translation	0.801603	53	2.99958	0.0162453	0.250776
GO:0042787~protein ubiquitination involved in ubiquitin-dependent protein catabolic process	2.00401	222	1.79029	0.0167228	0.256514
GO:0071103~DNA conformation change	2.40481	284	1.67934	0.0167356	0.256041
GO:0031396~regulation of protein ubiquitination	2.20441	253	1.72802	0.0168758	0.257254
GO:1904029~regulation of cyclin-dependent protein kinase activity	1.1022	92	2.37602	0.017016	0.258459
GO:0036503~ERAD pathway	1.1022	92	2.37602	0.017016	0.258459
GO:0043122~regulation of I-kappaB kinase/NF-kappaB signaling	2.10421	238	1.75343	0.0171848	0.260029
GO:0031056~regulation of histone modification	1.40281	134	2.0762	0.0174132	0.262363
GO:0018394~peptidyl-lysine acetylation	1.60321	163	1.95064	0.0174488	0.262179
GO:0044092~negative regulation of molecular function	7.21443	1100	1.30073	0.0175939	0.263412
GO:2001252~positive regulation of chromosome organization	1.50301	149	2.00056	0.0179962	0.267936
GO:0031334~positive regulation of protein complex assembly	2.00401	224	1.7743	0.0182075	0.26998
GO:0006605~protein targeting	4.90982	701	1.38907	0.0182488	0.269852
GO:0007032~endosome organization	0.901804	67	2.6694	0.0186883	0.274751
GO:0033045~regulation of sister chromatid segregation	0.901804	67	2.6694	0.0186883	0.274751
GO:0031440~regulation of mRNA 3'-end processing	0.501002	21	4.73147	0.0191352	0.279686
GO:0031331~positive regulation of cellular catabolic process	2.30461	272	1.68037	0.0192454	0.280392
GO:0007030~Golgi organization	1.1022	94	2.32547	0.019524	0.283173
GO:0034394~protein localization to cell surface	0.701403	43	3.23501	0.0197271	0.285002
GO:0010225~response to UV-C	0.400802	12	6.62406	0.0197967	0.285184
GO:1990440~positive regulation of transcription from RNA polymerase II promoter in response to endoplasmic reticulum stress	0.400802	12	6.62406	0.0197967	0.285184
GO:0070262~peptidyl-serine dephosphorylation	0.400802	12	6.62406	0.0197967	0.285184
GO:0032606~type I interferon production	1.2024	108	2.20802	0.0198321	0.284949
GO:1901988~negative regulation of cell cycle phase transition	1.60321	166	1.91539	0.0202504	0.289365
GO:0045786~negative regulation of cell cycle	3.50701	470	1.47984	0.0208463	0.295861
GO:0042981~regulation of apoptotic process	8.81764	1400	1.24911	0.0217053	0.305376
GO:0010941~regulation of cell death	9.41884	1509	1.2379	0.0219038	0.307011
GO:1902806~regulation of cell cycle G1/S phase transition	1.50301	153	1.94825	0.022114	0.30877
GO:1903322~positive regulation of protein modification by small protein conjugation or removal	1.80361	198	1.80656	0.0221324	0.308285
GO:0000086~G2/M transition of mitotic cell cycle	1.70341	183	1.84605	0.0222919	0.30944
GO:0006415~translational termination	1.1022	96	2.27702	0.0222925	0.30875
GO:0072657~protein localization to membrane	3.60721	489	1.46298	0.022387	0.309148
GO:0051984~positive regulation of chromosome segregation	0.501002	22	4.51641	0.0224802	0.309528
GO:0050794~regulation of cellular process	55.7114	10489	1.05338	0.0227363	0.311773
GO:1903898~negative regulation of PERK-mediated unfolded protein response	0.300601	5	11.9233	0.0227972	0.311774
GO:0032510~endosome to lysosome transport via multivesicular body sorting pathway	0.300601	5	11.9233	0.0227972	0.311774
GO:0061197~fungiform papilla morphogenesis	0.300601	5	11.9233	0.0227972	0.311774
GO:0070389~chaperone cofactor-dependent protein refolding	0.300601	5	11.9233	0.0227972	0.311774
GO:0043623~cellular protein complex assembly	4.10822	575	1.41697	0.0230842	0.314345
GO:0032269~negative regulation of cellular protein metabolic process	6.51303	992	1.30211	0.0231359	0.314236
GO:0071824~protein-DNA complex subunit organization	2.20441	262	1.66866	0.0237562	0.320517
GO:1902582~single-organism intracellular transport	4.80962	695	1.37247	0.0238414	0.320767
GO:0009056~catabolic process	12.1242	2012	1.1951	0.0240211	0.322067
GO:0007088~regulation of mitotic nuclear division	1.40281	140	1.98722	0.0240933	0.322167
GO:0042058~regulation of epidermal growth factor receptor signaling pathway	1.002	84	2.36574	0.0249164	0.330513
GO:0032434~regulation of proteasomal ubiquitin-dependent protein catabolic process	1.2024	112	2.12916	0.0252363	0.333283
GO:0032481~positive regulation of type I interferon production	0.901804	71	2.51901	0.0256277	0.336797
GO:0010390~histone monoubiquitination	0.501002	23	4.32004	0.0261593	0.341774
GO:0043067~regulation of programmed cell death	8.81764	1413	1.23762	0.0262846	0.342386
GO:0019076~viral release from host cell	0.601202	34	3.50686	0.026295	0.341776
GO:0043525~positive regulation of neuron apoptotic process	0.701403	46	3.02403	0.0267238	0.345587
GO:0035335~peptidyl-tyrosine dephosphorylation	1.1022	99	2.20802	0.0269631	0.347376
GO:0034655~nucleobase-containing compound catabolic process	2.90581	380	1.51656	0.0279109	0.356495
GO:0070126~mitochondrial translational termination	1.002	86	2.31072	0.0285151	0.361952
GO:0060548~negative regulation of cell death	5.91182	897	1.30709	0.0294466	0.370636
GO:0043241~protein complex disassembly	2.10421	252	1.65602	0.0294731	0.370153
GO:0043902~positive regulation of multi-organism process	1.50301	159	1.87473	0.0295616	0.370291
GO:0044783~G1 DNA damage checkpoint	0.901804	73	2.45	0.0296958	0.370885
GO:0016192~vesicle-mediated transport	9.21844	1494	1.22372	0.0300198	0.373358
GO:0009896~positive regulation of catabolic process	2.60521	333	1.55158	0.0300796	0.373204
GO:0034502~protein localization to chromosome	0.801603	60	2.64963	0.0301743	0.373394
GO:0001731~formation of translation preinitiation complex	0.501002	24	4.14004	0.0301784	0.372693
GO:0031146~SCF-dependent proteasomal ubiquitin-dependent protein catabolic process	0.501002	24	4.14004	0.0301784	0.372693
GO:0000380~alternative mRNA splicing, via spliceosome	0.400802	14	5.67777	0.0303993	0.374121
GO:1904294~positive regulation of ERAD pathway	0.400802	14	5.67777	0.0303993	0.374121
GO:0001711~endodermal cell fate commitment	0.400802	14	5.67777	0.0303993	0.374121
GO:1901673~regulation of mitotic spindle assembly	0.400802	14	5.67777	0.0303993	0.374121
GO:1904814~regulation of protein localization to chromosome, telomeric region	0.400802	14	5.67777	0.0303993	0.374121
GO:1901532~regulation of hematopoietic progenitor cell differentiation	0.400802	14	5.67777	0.0303993	0.374121
GO:0008543~fibroblast growth factor receptor signaling pathway	1.1022	101	2.1643	0.0304408	0.373788
GO:1901184~regulation of ERBB signaling pathway	1.002	87	2.28416	0.0304446	0.373088
GO:0048013~ephrin receptor signaling pathway	1.002	87	2.28416	0.0304446	0.373088
GO:0006333~chromatin assembly or disassembly	1.70341	191	1.76873	0.031569	0.383231
GO:0090174~organelle membrane fusion	1.2024	116	2.05574	0.031636	0.383128
GO:0006283~transcription-coupled nucleotide-excision repair	0.901804	74	2.41689	0.0318876	0.384785
GO:0017157~regulation of exocytosis	1.60321	176	1.80656	0.0320798	0.385866
GO:0007029~endoplasmic reticulum organization	0.701403	48	2.89803	0.0322011	0.386272
GO:0016571~histone methylation	1.30261	131	1.97205	0.0322786	0.386261
GO:0048193~Golgi vesicle transport	2.50501	319	1.55738	0.0327465	0.389916
GO:0051176~positive regulation of sulfur metabolic process	0.300601	6	9.93609	0.0330673	0.392165
GO:0042797~tRNA transcription from RNA polymerase III promoter	0.300601	6	9.93609	0.0330673	0.392165
GO:0061196~fungiform papilla development	0.300601	6	9.93609	0.0330673	0.392165
GO:0042791~5S class rRNA transcription from RNA polymerase III type 1 promoter	0.300601	6	9.93609	0.0330673	0.392165
GO:1901566~organonitrogen compound biosynthetic process	8.51703	1375	1.22846	0.033868	0.398822
GO:1902532~negative regulation of intracellular signal transduction	3.30661	454	1.44445	0.0339585	0.398902
GO:0043066~negative regulation of apoptotic process	5.41082	818	1.31186	0.0343704	0.401914
GO:0051248~negative regulation of protein metabolic process	6.71343	1049	1.26924	0.0345176	0.402501
GO:0050685~positive regulation of mRNA processing	0.501002	25	3.97444	0.0345416	0.401969
GO:0036003~positive regulation of transcription from RNA polymerase II promoter in response to stress	0.501002	25	3.97444	0.0345416	0.401969
GO:0007249~I-kappaB kinase/NF-kappaB signaling	2.10421	257	1.6238	0.035247	0.407574
GO:0048284~organelle fusion	1.50301	163	1.82873	0.0354544	0.408675
GO:0045787~positive regulation of cell cycle	2.60521	339	1.52412	0.036026	0.412998
GO:0010824~regulation of centrosome duplication	0.601202	37	3.22252	0.0364498	0.415976
GO:1900034~regulation of cellular response to heat	0.901804	76	2.35329	0.036597	0.41651
GO:0032508~DNA duplex unwinding	0.901804	76	2.35329	0.036597	0.41651
GO:0060788~ectodermal placode formation	0.400802	15	5.29925	0.0366134	0.415899
GO:0034389~lipid particle organization	0.400802	15	5.29925	0.0366134	0.415899
GO:0071697~ectodermal placode morphogenesis	0.400802	15	5.29925	0.0366134	0.415899
GO:1903543~positive regulation of exosomal secretion	0.400802	15	5.29925	0.0366134	0.415899
GO:0032543~mitochondrial translation	1.2024	119	2.00392	0.0371385	0.419715
GO:0009894~regulation of catabolic process	3.60721	509	1.4055	0.0372571	0.419986
GO:0060759~regulation of response to cytokine stimulus	1.40281	149	1.86719	0.0374215	0.420652
GO:0000723~telomere maintenance	1.30261	134	1.9279	0.0374864	0.420458
GO:0044089~positive regulation of cellular component biogenesis	3.20641	441	1.44197	0.037608	0.420751
GO:0043401~steroid hormone mediated signaling pathway	1.60321	180	1.76642	0.0380048	0.423393
GO:0070887~cellular response to chemical stimulus	15.3307	2648	1.1482	0.038731	0.428792
GO:0006793~phosphorus metabolic process	17.6353	3089	1.13225	0.0390785	0.430956
GO:0071356~cellular response to tumor necrosis factor	2.00401	244	1.62887	0.0391965	0.431189
GO:1900101~regulation of endoplasmic reticulum unfolded protein response	0.501002	26	3.82157	0.0392513	0.430894
GO:0001933~negative regulation of protein phosphorylation	2.90581	393	1.4664	0.0396178	0.433189
GO:0050789~regulation of biological process	57.515	10922	1.04437	0.0399885	0.435501
GO:2000677~regulation of transcription regulatory region DNA binding	0.601202	38	3.13771	0.0403012	0.437318
GO:0072331~signal transduction by p53 class mediator	1.50301	166	1.79568	0.0403977	0.437356
GO:0030330~DNA damage response, signal transduction by p53 class mediator	1.1022	106	2.06221	0.0404947	0.437399
GO:0006796~phosphate-containing compound metabolic process	17.6353	3083	1.13445	0.0408214	0.439308
GO:0006278~RNA-dependent DNA biosynthetic process	0.801603	64	2.48402	0.0409479	0.439584
GO:0031398~positive regulation of protein ubiquitination	1.60321	182	1.74701	0.0412457	0.441241
GO:0043123~positive regulation of I-kappaB kinase/NF-kappaB signaling	1.60321	182	1.74701	0.0412457	0.441241
GO:0002474~antigen processing and presentation of peptide antigen via MHC class I	1.002	92	2.16002	0.0414625	0.442236
GO:0050792~regulation of viral process	2.10421	262	1.59281	0.0416051	0.442632
GO:0043069~negative regulation of programmed cell death	5.41082	829	1.29445	0.04161	0.441927
GO:0042326~negative regulation of phosphorylation	3.10621	428	1.43934	0.0416124	0.441205
GO:0006383~transcription from RNA polymerase III promoter	0.701403	51	2.72756	0.0417018	0.441178
GO:0000280~nuclear division	4.00802	583	1.36344	0.042113	0.443704
GO:0071310~cellular response to organic substance	12.8257	2186	1.1636	0.0423589	0.444907
GO:0014902~myotube differentiation	1.1022	107	2.04294	0.0427492	0.447234
GO:2001242~regulation of intrinsic apoptotic signaling pathway	1.40281	152	1.83033	0.0428477	0.447266
GO:0030833~regulation of actin filament polymerization	1.40281	152	1.83033	0.0428477	0.447266
GO:0034612~response to tumor necrosis factor	2.10421	263	1.58675	0.0431617	0.448977
GO:0043433~negative regulation of sequence-specific DNA binding transcription factor activity	1.30261	137	1.88568	0.0432605	0.449008
GO:0071696~ectodermal placode development	0.400802	16	4.96805	0.0434241	0.44954
GO:0090224~regulation of spindle organization	0.400802	16	4.96805	0.0434241	0.44954
GO:0090169~regulation of spindle assembly	0.400802	16	4.96805	0.0434241	0.44954
GO:0006892~post-Golgi vesicle-mediated transport	0.801603	65	2.44581	0.0439858	0.453133
GO:0070198~protein localization to chromosome, telomeric region	0.501002	27	3.68004	0.0443086	0.454867
GO:0002446~neutrophil mediated immunity	0.501002	27	3.68004	0.0443086	0.454867
GO:0060338~regulation of type I interferon-mediated signaling pathway	0.601202	39	3.05726	0.0443901	0.454753
GO:0030162~regulation of proteolysis	4.70942	708	1.3192	0.0444971	0.454834
GO:0060501~positive regulation of epithelial cell proliferation involved in lung morphogenesis	0.300601	7	8.51665	0.0447732	0.456196
GO:0060789~hair follicle placode formation	0.300601	7	8.51665	0.0447732	0.456196
GO:0009304~tRNA transcription	0.300601	7	8.51665	0.0447732	0.456196
GO:0060627~regulation of vesicle-mediated transport	3.20641	449	1.41628	0.0458351	0.463442
GO:0001701~in utero embryonic development	2.50501	331	1.50092	0.0462369	0.465693
GO:0006476~protein deacetylation	1.002	94	2.11406	0.0465371	0.467178
GO:1901991~negative regulation of mitotic cell cycle phase transition	1.40281	154	1.80656	0.0467578	0.468067
GO:0007519~skeletal muscle tissue development	1.50301	170	1.75343	0.0477246	0.474394
GO:0006513~protein monoubiquitination	0.701403	53	2.62463	0.0489205	0.482265
GO:0009719~response to endogenous stimulus	9.31864	1548	1.19387	0.0491552	0.483195
GO:0034629~cellular protein complex localization	0.501002	28	3.54861	0.049713	0.486406
GO:0007050~cell cycle arrest	1.90381	235	1.60669	0.0501064	0.488433
GO:0032392~DNA geometric change	0.901804	81	2.20802	0.0503529	0.489417
GO:0060541~respiratory system development	1.70341	203	1.66417	0.0504025	0.489022
GO:0016236~macroautophagy	1.70341	203	1.66417	0.0504025	0.489022
GO:0034333~adherens junction assembly	0.801603	67	2.3728	0.0504875	0.488875
GO:0042273~ribosomal large subunit biogenesis	0.801603	67	2.3728	0.0504875	0.488875
GO:0045943~positive regulation of transcription from RNA polymerase I promoter	0.400802	17	4.67581	0.0508176	0.490432
GO:0042789~mRNA transcription from RNA polymerase II promoter	0.400802	17	4.67581	0.0508176	0.490432
GO:0043903~regulation of symbiosis, encompassing mutualism through parasitism	2.20441	285	1.53399	0.0515156	0.494514
GO:0042254~ribosome biogenesis	2.50501	335	1.483	0.0516602	0.494768
GO:0051640~organelle localization	3.40681	489	1.38171	0.0519316	0.495886
GO:2000134~negative regulation of G1/S transition of mitotic cell cycle	1.002	96	2.07002	0.0520086	0.495675
GO:0051656~establishment of organelle localization	3.00601	420	1.41944	0.0522929	0.496873
GO:0018022~peptidyl-lysine methylation	1.1022	111	1.96932	0.0526174	0.498337
GO:0006521~regulation of cellular amino acid metabolic process	0.701403	54	2.57602	0.0528004	0.498838
GO:0016458~gene silencing	2.00401	253	1.57092	0.0529696	0.499243
GO:0030041~actin filament polymerization	1.40281	157	1.77204	0.0530761	0.499227
GO:0050790~regulation of catalytic activity	13.6273	2357	1.14663	0.0534355	0.5009
GO:0016575~histone deacetylation	0.901804	82	2.18109	0.0534557	0.500306
GO:0042176~regulation of protein catabolic process	2.70541	370	1.45013	0.0534953	0.499842
GO:0007169~transmembrane receptor protein tyrosine kinase signaling pathway	4.30862	648	1.31868	0.0537399	0.500742
GO:0009755~hormone-mediated signaling pathway	1.80361	221	1.61855	0.0539752	0.501576
GO:0048585~negative regulation of response to stimulus	8.31663	1369	1.20481	0.054783	0.506163
GO:0051101~regulation of DNA binding	1.002	97	2.04868	0.0548958	0.506175
GO:0045936~negative regulation of phosphate metabolic process	3.70741	544	1.3516	0.0559817	0.512492
GO:0010563~negative regulation of phosphorus metabolic process	3.70741	544	1.3516	0.0559817	0.512492
GO:0001959~regulation of cytokine-mediated signaling pathway	1.30261	143	1.80656	0.0566006	0.515735
GO:0000724~double-strand break repair via homologous recombination	0.901804	83	2.15482	0.0566783	0.515504
GO:0009411~response to UV	1.2024	128	1.86302	0.0575738	0.520458
GO:1904871~positive regulation of protein localization to Cajal body	0.300601	8	7.45207	0.0577451	0.520811
GO:1903071~positive regulation of ER-associated ubiquitin-dependent protein catabolic process	0.300601	8	7.45207	0.0577451	0.520811
GO:1904869~regulation of protein localization to Cajal body	0.300601	8	7.45207	0.0577451	0.520811
GO:0031442~positive regulation of mRNA 3'-end processing	0.300601	8	7.45207	0.0577451	0.520811
GO:0071499~cellular response to laminar fluid shear stress	0.300601	8	7.45207	0.0577451	0.520811
GO:0051090~regulation of sequence-specific DNA binding transcription factor activity	2.70541	373	1.43847	0.0578674	0.520855
GO:0061025~membrane fusion	1.60321	191	1.66469	0.0582777	0.5227
GO:0090185~negative regulation of kidney development	0.400802	18	4.41604	0.0587768	0.525082
GO:0055094~response to lipoprotein particle	0.400802	18	4.41604	0.0587768	0.525082
GO:0000920~cell separation after cytokinesis	0.400802	18	4.41604	0.0587768	0.525082
GO:0010948~negative regulation of cell cycle process	1.90381	240	1.57321	0.0590154	0.525837
GO:0080134~regulation of response to stress	7.81563	1285	1.20625	0.0591085	0.525691
GO:0007005~mitochondrion organization	4.30862	653	1.30858	0.0594715	0.527206
GO:0000725~recombinational repair	0.901804	84	2.12916	0.0600216	0.529852
GO:0071496~cellular response to external stimulus	2.00401	257	1.54647	0.0600608	0.529373
GO:0030324~lung development	1.50301	176	1.69365	0.060374	0.530559
GO:0071383~cellular response to steroid hormone stimulus	1.90381	241	1.56669	0.0608501	0.532721
GO:0035601~protein deacylation	1.002	99	2.00729	0.0609773	0.532771
GO:0036498~IRE1-mediated unfolded protein response	0.801603	70	2.27111	0.0613233	0.534134
GO:2000008~regulation of protein localization to cell surface	0.501002	30	3.31203	0.0615543	0.534802
GO:0035303~regulation of dephosphorylation	1.30261	145	1.78164	0.0615995	0.534359
GO:0031401~positive regulation of protein modification process	7.01403	1143	1.21702	0.0621608	0.536984
GO:2001235~positive regulation of apoptotic signaling pathway	1.50301	177	1.68408	0.0626828	0.539354
GO:0035773~insulin secretion involved in cellular response to glucose stimulus	0.601202	43	2.77286	0.0631431	0.541344
GO:0006998~nuclear envelope organization	0.901804	85	2.10411	0.0634864	0.542638
GO:0006497~protein lipidation	0.901804	85	2.10411	0.0634864	0.542638
GO:0046700~heterocycle catabolic process	2.90581	411	1.40217	0.063572	0.542427
GO:0031503~protein complex localization	1.1022	115	1.90082	0.0638894	0.543561
GO:0009267~cellular response to starvation	1.1022	115	1.90082	0.0638894	0.543561
GO:0034968~histone lysine methylation	1.002	100	1.98722	0.064173	0.544494
GO:0098732~macromolecule deacylation	1.002	100	1.98722	0.064173	0.544494
GO:1902807~negative regulation of cell cycle G1/S phase transition	1.002	100	1.98722	0.064173	0.544494
GO:0045727~positive regulation of translation	1.002	100	1.98722	0.064173	0.544494
GO:0034728~nucleosome organization	1.50301	178	1.67462	0.0650501	0.548822
GO:0060538~skeletal muscle organ development	1.50301	178	1.67462	0.0650501	0.548822
GO:0071260~cellular response to mechanical stimulus	0.801603	71	2.23912	0.0652275	0.549127
GO:0031329~regulation of cellular catabolic process	2.70541	377	1.42321	0.065628	0.550698
GO:0032200~telomere organization	1.30261	147	1.7574	0.0668823	0.557049
GO:1990182~exosomal secretion	0.400802	19	4.18362	0.067282	0.55857
GO:0097352~autophagosome maturation	0.501002	31	3.20519	0.0679837	0.561747
GO:0006362~transcription elongation from RNA polymerase I promoter	0.501002	31	3.20519	0.0679837	0.561747
GO:0006363~termination of RNA polymerase I transcription	0.501002	31	3.20519	0.0679837	0.561747
GO:0034599~cellular response to oxidative stress	1.80361	228	1.56886	0.0680511	0.561414
GO:0043086~negative regulation of catalytic activity	5.31062	839	1.25533	0.0680591	0.560756
GO:0031571~mitotic G1 DNA damage checkpoint	0.801603	72	2.20802	0.0692786	0.566715
GO:0044819~mitotic G1/S transition checkpoint	0.801603	72	2.20802	0.0692786	0.566715
GO:0030323~respiratory tube development	1.50301	180	1.65602	0.0699619	0.569703
GO:0051783~regulation of nuclear division	1.40281	164	1.69641	0.0700177	0.569302
GO:0198738~cell-cell signaling by wnt	3.20641	469	1.35588	0.0706007	0.571725
GO:0016055~Wnt signaling pathway	3.20641	468	1.35878	0.071352	0.575017
GO:0016925~protein sumoylation	1.2024	133	1.79298	0.0716385	0.575831
GO:1904867~protein localization to Cajal body	0.300601	9	6.62406	0.0718263	0.576122
GO:0003263~cardioblast proliferation	0.300601	9	6.62406	0.0718263	0.576122
GO:1904851~positive regulation of establishment of protein localization to telomere	0.300601	9	6.62406	0.0718263	0.576122
GO:2000794~regulation of epithelial cell proliferation involved in lung morphogenesis	0.300601	9	6.62406	0.0718263	0.576122
GO:0045876~positive regulation of sister chromatid cohesion	0.300601	9	6.62406	0.0718263	0.576122
GO:0003264~regulation of cardioblast proliferation	0.300601	9	6.62406	0.0718263	0.576122
GO:1990173~protein localization to nucleoplasm	0.300601	9	6.62406	0.0718263	0.576122
GO:0043587~tongue morphogenesis	0.300601	9	6.62406	0.0718263	0.576122
GO:0035520~monoubiquitinated protein deubiquitination	0.300601	9	6.62406	0.0718263	0.576122
GO:0003266~regulation of secondary heart field cardioblast proliferation	0.300601	9	6.62406	0.0718263	0.576122
GO:1903405~protein localization to nuclear body	0.300601	9	6.62406	0.0718263	0.576122
GO:0051301~cell division	3.80762	575	1.31329	0.0719316	0.57598
GO:0032784~regulation of DNA-templated transcription, elongation	0.601202	45	2.64963	0.0739552	0.585787
GO:0044093~positive regulation of molecular function	10.7214	1840	1.15561	0.0739991	0.585317
GO:0044270~cellular nitrogen compound catabolic process	2.90581	418	1.37869	0.074639	0.587891
GO:1902186~regulation of viral release from host cell	0.501002	32	3.10503	0.0747452	0.587737
GO:1902235~regulation of endoplasmic reticulum stress-induced intrinsic apoptotic signaling pathway	0.501002	32	3.10503	0.0747452	0.587737
GO:1903335~regulation of vacuolar transport	0.501002	32	3.10503	0.0747452	0.587737
GO:0006623~protein targeting to vacuole	0.501002	32	3.10503	0.0747452	0.587737
GO:0032212~positive regulation of telomere maintenance via telomerase	0.501002	32	3.10503	0.0747452	0.587737
GO:0001885~endothelial cell development	0.701403	59	2.35772	0.074935	0.588008
GO:0032271~regulation of protein polymerization	1.50301	182	1.63782	0.0751122	0.588214
GO:0006338~chromatin remodeling	1.40281	166	1.67597	0.0754406	0.589182
GO:0042762~regulation of sulfur metabolic process	0.400802	20	3.97444	0.0763111	0.592858
GO:0006123~mitochondrial electron transport, cytochrome c to oxygen	0.400802	20	3.97444	0.0763111	0.592858
GO:0030031~cell projection assembly	2.90581	419	1.3754	0.0764655	0.592939
GO:0042770~signal transduction in response to DNA damage	1.1022	119	1.83693	0.0766078	0.59296
GO:1903827~regulation of cellular protein localization	3.70741	562	1.30831	0.0783547	0.600873
GO:0050678~regulation of epithelial cell proliferation	2.20441	300	1.45729	0.0788704	0.602694
GO:0007173~epidermal growth factor receptor signaling pathway	1.1022	120	1.82162	0.0800164	0.607527
GO:0050821~protein stabilization	1.2024	136	1.75343	0.0810453	0.611737
GO:0016310~phosphorylation	12.7255	2229	1.13224	0.081304	0.612275
GO:0023051~regulation of signaling	17.1343	3070	1.10689	0.0813053	0.611599
GO:0002223~stimulatory C-type lectin receptor signaling pathway	1.002	105	1.89259	0.0817212	0.612874
GO:0072666~establishment of protein localization to vacuole	0.501002	33	3.01094	0.0818321	0.612715
GO:0031529~ruffle organization	0.501002	33	3.01094	0.0818321	0.612715
GO:0006370~7-methylguanosine mRNA capping	0.501002	33	3.01094	0.0818321	0.612715
GO:1904358~positive regulation of telomere maintenance via telomere lengthening	0.501002	33	3.01094	0.0818321	0.612715
GO:0006361~transcription initiation from RNA polymerase I promoter	0.501002	33	3.01094	0.0818321	0.612715
GO:0019439~aromatic compound catabolic process	2.90581	423	1.3624	0.0822429	0.613957
GO:0090068~positive regulation of cell cycle process	1.90381	251	1.50427	0.0825041	0.614496
GO:0032507~maintenance of protein location in cell	0.901804	90	1.98722	0.0826466	0.614483
GO:0006399~tRNA metabolic process	1.50301	185	1.61126	0.0832896	0.616783
GO:0065004~protein-DNA complex assembly	1.80361	235	1.52213	0.0843992	0.621194
GO:0071900~regulation of protein serine/threonine kinase activity	3.20641	476	1.33595	0.0844115	0.620577
GO:0051568~histone H3-K4 methylation	0.601202	47	2.53688	0.0857075	0.625765
GO:1900027~regulation of ruffle assembly	0.400802	21	3.78518	0.0858405	0.625691
GO:0045930~negative regulation of mitotic cell cycle	1.70341	219	1.54259	0.0861137	0.626245
GO:2000060~positive regulation of protein ubiquitination involved in ubiquitin-dependent protein catabolic process	0.901804	91	1.96538	0.0868467	0.62884
GO:0070203~regulation of establishment of protein localization to telomere	0.300601	10	5.96166	0.0868729	0.628289
GO:0036500~ATF6-mediated unfolded protein response	0.300601	10	5.96166	0.0868729	0.628289
GO:0060502~epithelial cell proliferation involved in lung morphogenesis	0.300601	10	5.96166	0.0868729	0.628289
GO:0035437~maintenance of protein localization in endoplasmic reticulum	0.300601	10	5.96166	0.0868729	0.628289
GO:0033523~histone H2B ubiquitination	0.300601	10	5.96166	0.0868729	0.628289
GO:1903069~regulation of ER-associated ubiquitin-dependent protein catabolic process	0.300601	10	5.96166	0.0868729	0.628289
GO:0051437~positive regulation of ubiquitin-protein ligase activity involved in regulation of mitotic cell cycle transition	0.801603	76	2.09181	0.0869516	0.627972
GO:0045921~positive regulation of exocytosis	0.801603	76	2.09181	0.0869516	0.627972
GO:0008064~regulation of actin polymerization or depolymerization	1.40281	170	1.63653	0.08708	0.627876
GO:0009966~regulation of signal transduction	15.3307	2728	1.11453	0.0876027	0.629518
GO:0048285~organelle fission	4.00802	622	1.27795	0.0890021	0.634963
GO:0051495~positive regulation of cytoskeleton organization	1.50301	187	1.59403	0.089045	0.634488
GO:0060795~cell fate commitment involved in formation of primary germ layer	0.501002	34	2.92238	0.0892371	0.634659
GO:0002220~innate immune response activating cell surface receptor signaling pathway	1.002	107	1.85721	0.0894767	0.635035
GO:0051347~positive regulation of transferase activity	4.10822	640	1.27306	0.0900849	0.63699
GO:0030832~regulation of actin filament length	1.40281	171	1.62696	0.0901562	0.636639
GO:0006977~DNA damage response, signal transduction by p53 class mediator resulting in cell cycle arrest	0.701403	62	2.24363	0.0903949	0.637004
GO:0051348~negative regulation of transferase activity	2.50501	357	1.39161	0.0906664	0.637507
GO:0032206~positive regulation of telomere maintenance	0.601202	48	2.48402	0.0919292	0.642193
GO:1901361~organic cyclic compound catabolic process	3.00601	445	1.3397	0.0925797	0.644265
GO:0044801~single-organism membrane fusion	1.30261	156	1.65602	0.0942469	0.650507
GO:0010942~positive regulation of cell death	3.90782	607	1.2768	0.0943847	0.650423
GO:1903321~negative regulation of protein modification by small protein conjugation or removal	1.2024	140	1.70333	0.0947306	0.651189
GO:0008154~actin polymerization or depolymerization	1.50301	189	1.57716	0.0950446	0.65182
GO:0042158~lipoprotein biosynthetic process	0.901804	93	1.92312	0.095613	0.653479
GO:0061099~negative regulation of protein tyrosine kinase activity	0.400802	22	3.61313	0.0958447	0.653771
GO:0070932~histone H3 deacetylation	0.400802	22	3.61313	0.0958447	0.653771
GO:0070199~establishment of protein localization to chromosome	0.400802	22	3.61313	0.0958447	0.653771
GO:0072413~signal transduction involved in mitotic cell cycle checkpoint	0.701403	63	2.20802	0.095905	0.653371
GO:0072431~signal transduction involved in mitotic G1 DNA damage checkpoint	0.701403	63	2.20802	0.095905	0.653371
GO:1902402~signal transduction involved in mitotic DNA damage checkpoint	0.701403	63	2.20802	0.095905	0.653371
GO:1902403~signal transduction involved in mitotic DNA integrity checkpoint	0.701403	63	2.20802	0.095905	0.653371
GO:1902400~intracellular signal transduction involved in G1 DNA damage checkpoint	0.701403	63	2.20802	0.095905	0.653371
GO:0007041~lysosomal transport	0.801603	78	2.03817	0.0966628	0.655771
GO:0045088~regulation of innate immune response	2.50501	360	1.38001	0.0969355	0.65622
GO:0031648~protein destabilization	0.501002	35	2.83888	0.0969516	0.655644
GO:2000272~negative regulation of receptor activity	0.501002	35	2.83888	0.0969516	0.655644
GO:2000397~positive regulation of ubiquitin-dependent endocytosis	0.200401	2	19.8722	0.0980006	0.659166
GO:2000395~regulation of ubiquitin-dependent endocytosis	0.200401	2	19.8722	0.0980006	0.659166
GO:0072356~chromosome passenger complex localization to kinetochore	0.200401	2	19.8722	0.0980006	0.659166
GO:1903373~positive regulation of endoplasmic reticulum tubular network organization	0.200401	2	19.8722	0.0980006	0.659166
GO:0006891~intra-Golgi vesicle-mediated transport	0.601202	49	2.43333	0.0983764	0.660009
GO:0033993~response to lipid	5.31062	860	1.22468	0.098397	0.659455
GO:0043900~regulation of multi-organism process	2.60521	377	1.3705	0.0987159	0.660071
GO:0006468~protein phosphorylation	10.6212	1852	1.13739	0.0990983	0.660933
GO:0045333~cellular respiration	1.40281	174	1.59891	0.0997854	0.662972

## Sheet: smoke_unique_proximal
Term	%	Pop Hits	Fold Enrichment	P Value	Benjamini
GO:0034641~cellular nitrogen compound metabolic process	44.7292	6505	1.37387	1.7096e-38	1.387e-34
GO:0044237~cellular metabolic process	62.3791	10202	1.22168	5.87571e-36	2.38348e-32
GO:0006807~nitrogen compound metabolic process	46.5184	6948	1.33773	1.36221e-35	3.68387e-32
GO:0006139~nucleobase-containing compound metabolic process	40.4255	5794	1.39406	2.61296e-35	5.29973e-32
GO:0046483~heterocycle metabolic process	40.8124	5919	1.37767	9.68202e-34	1.571e-30
GO:0044260~cellular macromolecule metabolic process	53.2882	8387	1.26949	3.95746e-33	5.35115e-30
GO:0006725~cellular aromatic compound metabolic process	40.8124	5965	1.36705	2.11113e-32	2.44679e-29
GO:1901360~organic cyclic compound metabolic process	41.6344	6149	1.35286	1.35493e-31	1.37407e-28
GO:0010467~gene expression	36.8472	5306	1.38752	4.48621e-30	4.04407e-27
GO:1901576~organic substance biosynthetic process	41.6828	6227	1.33746	1.06602e-29	8.64859e-27
GO:0090304~nucleic acid metabolic process	35.8801	5158	1.38987	3.28906e-29	2.42583e-26
GO:0044271~cellular nitrogen compound biosynthetic process	34.6228	4947	1.39838	1.18453e-28	8.00838e-26
GO:0044238~primary metabolic process	61.2669	10243	1.19509	1.8007e-28	1.12378e-25
GO:0009058~biosynthetic process	41.9246	6320	1.32542	1.89019e-28	1.09536e-25
GO:0071704~organic substance metabolic process	63.3946	10707	1.18301	1.89453e-28	1.02469e-25
GO:0044249~cellular biosynthetic process	40.8607	6118	1.33444	1.98634e-28	1.0072e-25
GO:0016070~RNA metabolic process	32.7369	4648	1.40726	2.14575e-27	1.02403e-24
GO:0008152~metabolic process	64.7485	11075	1.16813	9.96756e-27	4.4926e-24
GO:0034645~cellular macromolecule biosynthetic process	34.5745	5012	1.37831	1.37174e-26	5.85734e-24
GO:0009059~macromolecule biosynthetic process	35.3965	5175	1.36664	2.82072e-26	1.14422e-23
GO:0043170~macromolecule metabolic process	55.4642	9130	1.21379	1.02483e-25	3.95927e-23
GO:0018130~heterocycle biosynthetic process	30.706	4411	1.39088	8.77743e-24	3.23688e-21
GO:1901362~organic cyclic compound biosynthetic process	31.3346	4535	1.38054	1.63298e-23	5.76015e-21
GO:0019438~aromatic compound biosynthetic process	30.6093	4424	1.38242	5.67317e-23	1.91777e-20
GO:0034654~nucleobase-containing compound biosynthetic process	30.2224	4357	1.38594	6.79535e-23	2.20523e-20
GO:0060255~regulation of macromolecule metabolic process	37.6692	5815	1.29432	5.53412e-21	1.72686e-18
GO:0046907~intracellular transport	13.588	1594	1.70322	7.92942e-21	2.38264e-18
GO:0010468~regulation of gene expression	29.5455	4345	1.35864	4.4404e-20	1.28661e-17
GO:0051171~regulation of nitrogen compound metabolic process	29.8356	4404	1.3536	6.29061e-20	1.75985e-17
GO:0044267~cellular protein metabolic process	32.4952	4900	1.32503	9.55984e-20	2.5853e-17
GO:0032774~RNA biosynthetic process	27.0309	3905	1.38307	9.77884e-20	2.55922e-17
GO:0019222~regulation of metabolic process	39.0716	6171	1.26505	4.79605e-19	1.21595e-16
GO:0006996~organelle organization	26.0155	3753	1.38502	5.46414e-19	1.34335e-16
GO:0044265~cellular macromolecule catabolic process	9.18762	976	1.88086	1.39079e-18	3.31866e-16
GO:2000112~regulation of cellular macromolecule biosynthetic process	27.2244	3991	1.36295	1.79891e-18	4.16987e-16
GO:0016071~mRNA metabolic process	7.01161	672	2.08474	3.08875e-18	6.96084e-16
GO:0010556~regulation of macromolecule biosynthetic process	27.7563	4107	1.35033	5.32252e-18	1.16707e-15
GO:0080090~regulation of primary metabolic process	36.7988	5798	1.26812	8.92405e-18	1.90529e-15
GO:0009057~macromolecule catabolic process	10.5416	1201	1.75374	1.3397e-17	2.78692e-15
GO:0043933~macromolecular complex subunit organization	18.2785	2461	1.484	1.84064e-17	3.73329e-15
GO:0031323~regulation of cellular metabolic process	36.9439	5844	1.26309	2.12069e-17	4.19638e-15
GO:0016032~viral process	8.94584	966	1.85032	2.34147e-17	4.52293e-15
GO:0044419~interspecies interaction between organisms	9.13926	998	1.82972	3.31073e-17	6.2465e-15
GO:0044403~symbiosis, encompassing mutualism through parasitism	9.13926	998	1.82972	3.31073e-17	6.2465e-15
GO:0044764~multi-organism cellular process	8.94584	973	1.83701	4.95315e-17	9.13294e-15
GO:0071840~cellular component organization or biogenesis	39.0716	6265	1.24607	1.50599e-16	1.9984e-14
GO:0019219~regulation of nucleobase-containing compound metabolic process	27.5145	4104	1.33955	1.57774e-16	1.95399e-14
GO:0043043~peptide biosynthetic process	6.72147	667	2.01345	5.5371e-16	9.58122e-14
GO:0006412~translation	6.52805	641	2.03483	6.05382e-16	9.38138e-14
GO:0016043~cellular component organization	38.0077	6109	1.2431	1.01373e-15	1.65423e-13
GO:0009889~regulation of biosynthetic process	28.53	4339	1.31376	1.57376e-15	2.52243e-13
GO:0031326~regulation of cellular biosynthetic process	28.1915	4284	1.31484	2.36934e-15	3.70926e-13
GO:0006396~RNA processing	8.26886	910	1.81555	4.83608e-15	7.62168e-13
GO:0097659~nucleic acid-templated transcription	25.2901	3771	1.33998	4.96883e-15	7.64722e-13
GO:0051252~regulation of RNA metabolic process	25.1451	3762	1.33548	1.16256e-14	1.75138e-12
GO:0006351~transcription, DNA-templated	24.2747	3605	1.3454	1.21946e-14	1.80145e-12
GO:0006886~intracellular protein transport	8.89749	1020	1.74289	2.23564e-14	3.23297e-12
GO:0051649~establishment of localization in cell	14.9903	2004	1.49457	2.98738e-14	4.25082e-12
GO:0051641~cellular localization	18.1335	2541	1.42587	3.31938e-14	4.6434e-12
GO:0043604~amide biosynthetic process	6.96325	736	1.89033	3.64176e-14	5.00744e-12
GO:1901566~organonitrogen compound biosynthetic process	11.1219	1375	1.61614	4.14251e-14	5.59952e-12
GO:0000956~nuclear-transcribed mRNA catabolic process	2.94971	206	2.86098	4.41704e-14	5.87685e-12
GO:1903506~regulation of nucleic acid-templated transcription	24.1779	3625	1.33265	7.68784e-14	1.00533e-11
GO:2001141~regulation of RNA biosynthetic process	24.2263	3644	1.32835	1.29444e-13	1.66706e-11
GO:0006355~regulation of transcription, DNA-templated	23.9845	3603	1.33006	1.45917e-13	1.8493e-11
GO:0019538~protein metabolic process	33.9458	5457	1.2429	2.16541e-13	2.70217e-11
GO:0051172~negative regulation of nitrogen compound metabolic process	11.7988	1506	1.56537	2.25552e-13	2.77314e-11
GO:0006518~peptide metabolic process	7.39845	818	1.80714	2.46829e-13	2.98852e-11
GO:0015031~protein transport	13.9265	1860	1.496	2.79739e-13	3.33797e-11
GO:0033365~protein localization to organelle	7.93037	902	1.75667	3.65514e-13	4.29736e-11
GO:0006402~mRNA catabolic process	2.99807	221	2.71052	3.80902e-13	4.41484e-11
GO:0033554~cellular response to stress	13.3462	1773	1.50402	5.40234e-13	6.17313e-11
GO:0010608~posttranscriptional regulation of gene expression	4.9323	472	2.08791	6.47961e-13	7.30087e-11
GO:0043603~cellular amide metabolic process	8.46228	994	1.701	9.60121e-13	1.06705e-10
GO:0008104~protein localization	17.2631	2448	1.409	9.67643e-13	1.06091e-10
GO:2000113~negative regulation of cellular macromolecule biosynthetic process	10.5416	1324	1.59082	1.11069e-12	1.20145e-10
GO:0044248~cellular catabolic process	12.3308	1616	1.52458	1.18761e-12	1.26777e-10
GO:0070727~cellular macromolecule localization	12.2824	1613	1.52143	1.60422e-12	1.69032e-10
GO:0022613~ribonucleoprotein complex biogenesis	4.9323	480	2.05311	1.89915e-12	1.97536e-10
GO:0045184~establishment of protein localization	14.7002	2021	1.45332	1.90233e-12	1.95366e-10
GO:0034613~cellular protein localization	12.1857	1600	1.52171	1.97849e-12	2.00647e-10
GO:0010558~negative regulation of macromolecule biosynthetic process	11.0735	1418	1.56031	2.07735e-12	2.08067e-10
GO:0006413~translational initiation	2.61122	189	2.76048	6.81613e-12	6.74379e-10
GO:0006605~protein targeting	6.38298	701	1.81932	8.30428e-12	8.11715e-10
GO:0072594~establishment of protein localization to organelle	6.1412	666	1.84239	8.87981e-12	8.57639e-10
GO:0006401~RNA catabolic process	3.09478	249	2.48332	1.03546e-11	9.88317e-10
GO:0043412~macromolecule modification	26.0155	4065	1.27872	1.03901e-11	9.80176e-10
GO:0048523~negative regulation of cellular process	27.2727	4300	1.26725	1.16714e-11	1.08839e-09
GO:0010605~negative regulation of macromolecule metabolic process	16.2959	2326	1.39982	1.20542e-11	1.11132e-09
GO:0031324~negative regulation of cellular metabolic process	16.3926	2345	1.39672	1.37379e-11	1.25231e-09
GO:0009890~negative regulation of biosynthetic process	11.412	1504	1.51606	1.78555e-11	1.60957e-09
GO:0031327~negative regulation of cellular biosynthetic process	11.2186	1480	1.51453	2.91892e-11	2.60233e-09
GO:0009987~cellular process	80.8994	15558	1.03895	3.03469e-11	2.67614e-09
GO:0019058~viral life cycle	4.59381	455	2.01727	3.33331e-11	2.90787e-09
GO:0009892~negative regulation of metabolic process	17.3114	2522	1.37148	3.36334e-11	2.90285e-09
GO:0033036~macromolecule localization	18.9555	2817	1.34447	4.25143e-11	3.63071e-09
GO:0036211~protein modification process	24.4197	3818	1.27793	7.8165e-11	6.60576e-09
GO:0006464~cellular protein modification process	24.4197	3818	1.27793	7.8165e-11	6.60576e-09
GO:0006613~cotranslational protein targeting to membrane	1.74081	103	3.3769	7.96015e-11	6.65781e-09
GO:1902582~single-organism intracellular transport	6.18956	695	1.77942	8.19998e-11	6.78841e-09
GO:1901564~organonitrogen compound metabolic process	15.4739	2221	1.39205	9.32551e-11	7.64221e-09
GO:1901575~organic substance catabolic process	13.5397	1889	1.43212	1.00607e-10	8.16222e-09
GO:0045047~protein targeting to ER	1.74081	104	3.34443	1.08169e-10	8.68887e-09
GO:0048519~negative regulation of biological process	28.675	4623	1.23932	1.41331e-10	1.12413e-08
GO:0034655~nucleobase-containing compound catabolic process	3.96518	380	2.08489	1.5927e-10	1.25452e-08
GO:0006614~SRP-dependent cotranslational protein targeting to membrane	1.6441	96	3.42185	1.94167e-10	1.51469e-08
GO:0010629~negative regulation of gene expression	11.0735	1485	1.48992	2.0361e-10	1.57323e-08
GO:0006417~regulation of translation	3.67505	343	2.14078	2.23524e-10	1.7108e-08
GO:0070972~protein localization to endoplasmic reticulum	1.93424	128	3.01928	2.79967e-10	2.12278e-08
GO:0072599~establishment of protein localization to endoplasmic reticulum	1.74081	108	3.22056	3.51902e-10	2.6435e-08
GO:0034248~regulation of cellular amide metabolic process	3.86847	374	2.06667	4.22801e-10	3.14696e-08
GO:0034660~ncRNA metabolic process	5.22244	570	1.83063	5.58394e-10	4.11841e-08
GO:0044085~cellular component biogenesis	19.1489	2914	1.31298	7.93573e-10	5.80023e-08
GO:0045934~negative regulation of nucleobase-containing compound metabolic process	10.2515	1371	1.494	8.58432e-10	6.21826e-08
GO:0070647~protein modification by small protein conjugation or removal	8.17215	1032	1.58219	9.07631e-10	6.51647e-08
GO:0000184~nuclear-transcribed mRNA catabolic process, nonsense-mediated decay	1.83752	123	2.98491	1.18931e-09	8.46393e-08
GO:0065003~macromolecular complex assembly	12.234	1710	1.42948	1.2211e-09	8.6146e-08
GO:0030163~protein catabolic process	6.72147	811	1.65595	1.82317e-09	1.27512e-07
GO:0016569~covalent chromatin modification	4.98066	550	1.80937	2.81819e-09	1.95418e-07
GO:0009056~catabolic process	13.8781	2012	1.37818	3.23195e-09	2.2221e-07
GO:0051276~chromosome organization	8.9942	1184	1.5178	3.28744e-09	2.24126e-07
GO:0046700~heterocycle catabolic process	4.01354	411	1.95114	3.40972e-09	2.30526e-07
GO:0044270~cellular nitrogen compound catabolic process	4.0619	418	1.94158	3.46732e-09	2.32482e-07
GO:0007049~cell cycle	11.8956	1672	1.42152	3.59059e-09	2.38774e-07
GO:0006325~chromatin organization	6.38298	768	1.6606	4.14471e-09	2.73382e-07
GO:1902580~single-organism cellular localization	8.46228	1102	1.5343	4.66211e-09	3.0503e-07
GO:0043632~modification-dependent macromolecule catabolic process	5.22244	593	1.75963	5.51002e-09	3.57622e-07
GO:0044257~cellular protein catabolic process	5.85106	689	1.69675	5.5416e-09	3.56817e-07
GO:0032268~regulation of cellular protein metabolic process	15.7157	2346	1.33847	5.78816e-09	3.69758e-07
GO:0006915~apoptotic process	12.2824	1747	1.40473	6.05401e-09	3.8372e-07
GO:0008219~cell death	13.4913	1958	1.37672	6.16952e-09	3.8801e-07
GO:0051246~regulation of protein metabolic process	16.6344	2512	1.3231	6.6251e-09	4.13457e-07
GO:0016570~histone modification	4.15861	440	1.88842	8.68814e-09	5.38068e-07
GO:0051603~proteolysis involved in cellular protein catabolic process	5.60928	657	1.70587	8.71372e-09	5.35564e-07
GO:0051253~negative regulation of RNA metabolic process	9.23598	1240	1.48821	9.27388e-09	5.65706e-07
GO:1903507~negative regulation of nucleic acid-templated transcription	8.84913	1177	1.5022	9.99078e-09	6.04889e-07
GO:0019941~modification-dependent protein catabolic process	5.12573	585	1.75066	1.01973e-08	6.12821e-07
GO:0032446~protein modification by small protein conjugation	7.05996	887	1.59031	1.07818e-08	6.43181e-07
GO:0006366~transcription from RNA polymerase II promoter	12.6209	1820	1.38555	1.24961e-08	7.40008e-07
GO:0019439~aromatic compound catabolic process	4.01354	423	1.89579	1.35196e-08	7.94817e-07
GO:1902679~negative regulation of RNA biosynthetic process	8.89749	1194	1.4889	1.77673e-08	1.03702e-06
GO:0017148~negative regulation of translation	1.93424	147	2.62903	2.17925e-08	1.26288e-06
GO:0006357~regulation of transcription from RNA polymerase II promoter	12.6209	1835	1.37422	2.66982e-08	1.53619e-06
GO:0012501~programmed cell death	12.7176	1852	1.37204	2.85199e-08	1.62945e-06
GO:0045892~negative regulation of transcription, DNA-templated	8.46228	1130	1.49628	2.96049e-08	1.67961e-06
GO:0006511~ubiquitin-dependent protein catabolic process	4.98066	577	1.7247	3.71748e-08	2.09443e-06
GO:0016567~protein ubiquitination	6.18956	770	1.6061	5.4537e-08	3.05143e-06
GO:1901361~organic cyclic compound catabolic process	4.0619	445	1.82378	6.63611e-08	3.68758e-06
GO:0032269~negative regulation of cellular protein metabolic process	7.54352	992	1.51938	6.97082e-08	3.84722e-06
GO:0034470~ncRNA processing	3.82012	411	1.85711	7.77626e-08	4.26275e-06
GO:0042254~ribosome biogenesis	3.2882	335	1.96118	8.4341e-08	4.59233e-06
GO:0034249~negative regulation of cellular amide metabolic process	1.93424	155	2.49334	1.02996e-07	5.5707e-06
GO:0051248~negative regulation of protein metabolic process	7.83366	1049	1.49208	1.27537e-07	6.85235e-06
GO:0043161~proteasome-mediated ubiquitin-dependent protein catabolic process	3.52998	375	1.88081	1.52755e-07	8.15325e-06
GO:0090150~establishment of protein localization to membrane	3.48162	368	1.89033	1.53679e-07	8.14895e-06
GO:0006612~protein targeting to membrane	2.17602	190	2.28829	2.14397e-07	1.12948e-05
GO:0071702~organic substance transport	16.9729	2657	1.27635	2.39123e-07	1.25161e-05
GO:0051169~nuclear transport	4.15861	473	1.75667	2.52027e-07	1.3107e-05
GO:0019080~viral gene expression	2.17602	192	2.26446	2.93703e-07	1.51771e-05
GO:0019083~viral transcription	2.0793	181	2.29532	3.79017e-07	1.94616e-05
GO:0044033~multi-organism metabolic process	2.32108	214	2.16711	4.4365e-07	2.26371e-05
GO:0006457~protein folding	2.41779	229	2.10954	5.79789e-07	2.93985e-05
GO:0071826~ribonucleoprotein complex subunit organization	2.36944	223	2.12297	6.27946e-07	3.16425e-05
GO:0006397~mRNA processing	4.0619	471	1.7231	8.07045e-07	4.04162e-05
GO:0006913~nucleocytoplasmic transport	4.01354	465	1.72456	9.03883e-07	4.4988e-05
GO:0006461~protein complex assembly	9.96132	1445	1.37737	9.31005e-07	4.60553e-05
GO:0070271~protein complex biogenesis	9.96132	1446	1.37642	9.50347e-07	4.67272e-05
GO:0071822~protein complex subunit organization	11.2669	1674	1.34479	9.87795e-07	4.82759e-05
GO:0006974~cellular response to DNA damage stimulus	6.1412	807	1.52049	1.28512e-06	6.24301e-05
GO:0010498~proteasomal protein catabolic process	3.57834	403	1.77411	1.29116e-06	6.23503e-05
GO:0061024~membrane organization	7.44681	1027	1.44878	1.60805e-06	7.71931e-05
GO:0034504~protein localization to nucleus	3.2882	363	1.8099	1.78067e-06	8.49765e-05
GO:0010941~regulation of cell death	10.2515	1509	1.35737	1.78155e-06	8.4521e-05
GO:0072657~protein localization to membrane	4.11025	489	1.67943	1.99647e-06	9.41664e-05
GO:0000209~protein polyubiquitination	2.51451	252	1.99368	1.99701e-06	9.36473e-05
GO:0022618~ribonucleoprotein complex assembly	2.22437	212	2.0964	2.07837e-06	9.69024e-05
GO:0048522~positive regulation of cellular process	27.8046	4744	1.17105	2.0898e-06	9.68785e-05
GO:0051704~multi-organism process	14.8936	2341	1.27117	2.37789e-06	0.000109607
GO:0034622~cellular macromolecular complex assembly	7.25338	1004	1.44348	2.76086e-06	0.000126539
GO:0006364~rRNA processing	2.61122	269	1.93952	2.94337e-06	0.000134146
GO:0009123~nucleoside monophosphate metabolic process	2.90135	311	1.86399	2.95772e-06	0.000134047
GO:0016072~rRNA metabolic process	2.65957	276	1.92533	2.96743e-06	0.00013374
GO:0051726~regulation of cell cycle	7.05996	976	1.44529	3.48745e-06	0.000156307
GO:0016236~macroautophagy	2.12766	203	2.09416	3.67669e-06	0.000163882
GO:0080135~regulation of cellular response to stress	4.64217	581	1.59642	3.91441e-06	0.000173524
GO:0022607~cellular component assembly	16.3443	2618	1.24738	4.01698e-06	0.000177103
GO:0009966~regulation of signal transduction	16.9246	2728	1.23959	4.25442e-06	0.000186557
GO:0000375~RNA splicing, via transesterification reactions	2.80464	303	1.84943	5.65504e-06	0.000246634
GO:0000278~mitotic cell cycle	6.96325	968	1.43727	5.79248e-06	0.000251276
GO:0008380~RNA splicing	3.43327	400	1.71495	7.35016e-06	0.000317142
GO:0000377~RNA splicing, via transesterification reactions with bulged adenosine as nucleophile	2.75629	299	1.84186	7.80484e-06	0.000334975
GO:0000398~mRNA splicing, via spliceosome	2.75629	299	1.84186	7.80484e-06	0.000334975
GO:0048518~positive regulation of biological process	30.3675	5285	1.14807	7.85399e-06	0.00033531
GO:0097190~apoptotic signaling pathway	4.59381	583	1.57437	7.98442e-06	0.000339094
GO:0006914~autophagy	3.52998	418	1.68733	9.65576e-06	0.000407925
GO:0044003~modification by symbiont of host morphology or physiology	0.82205	47	3.49465	1.06147e-05	0.000446107
GO:1901657~glycosyl compound metabolic process	3.62669	435	1.66581	1.14401e-05	0.000478307
GO:0007034~vacuolar transport	2.65957	289	1.83873	1.20778e-05	0.000502376
GO:2001251~negative regulation of chromosome organization	1.35397	109	2.4819	1.24247e-05	0.000514166
GO:0000122~negative regulation of transcription from RNA polymerase II promoter	5.56093	748	1.48542	1.28786e-05	0.000530239
GO:0009161~ribonucleoside monophosphate metabolic process	2.70793	297	1.82173	1.31765e-05	0.000539762
GO:0007033~vacuole organization	2.12766	214	1.98651	1.48585e-05	0.000605587
GO:0040029~regulation of gene expression, epigenetic	2.46615	263	1.87356	1.54681e-05	0.000627273
GO:0009167~purine ribonucleoside monophosphate metabolic process	2.61122	285	1.83063	1.66369e-05	0.000671299
GO:0046794~transport of virus	1.01547	70	2.8985	1.76222e-05	0.000707522
GO:0022402~cell cycle process	9.09091	1357	1.33854	1.80329e-05	0.00072044
GO:0009126~purine nucleoside monophosphate metabolic process	2.61122	286	1.82423	1.84095e-05	0.000731878
GO:0035556~intracellular signal transduction	16.2959	2657	1.22544	1.97488e-05	0.000781273
GO:0009116~nucleoside metabolic process	3.43327	413	1.66097	2.2502e-05	0.000885823
GO:0006950~response to stress	21.7118	3677	1.17979	2.59756e-05	0.00101756
GO:2001242~regulation of intrinsic apoptotic signaling pathway	1.6441	152	2.16117	2.82712e-05	0.00110212
GO:2001233~regulation of apoptotic signaling pathway	3.19149	380	1.67808	3.21788e-05	0.00124836
GO:0010604~positive regulation of macromolecule metabolic process	17.2631	2856	1.20771	3.63864e-05	0.00140477
GO:0007005~mitochondrion organization	4.88395	653	1.49438	3.66994e-05	0.00141013
GO:0045333~cellular respiration	1.78917	174	2.0545	3.75094e-05	0.00143444
GO:0044068~modulation by symbiont of host cellular process	0.580271	27	4.29408	3.80469e-05	0.00144815
GO:0097193~intrinsic apoptotic signaling pathway	2.51451	279	1.80074	3.82907e-05	0.00145062
GO:0060548~negative regulation of cell death	6.33462	897	1.41101	3.88128e-05	0.00146355
GO:0044766~multi-organism transport	1.01547	74	2.74183	4.27821e-05	0.00160565
GO:1902579~multi-organism localization	1.01547	74	2.74183	4.27821e-05	0.00160565
GO:0009893~positive regulation of metabolic process	18.2785	3052	1.19663	4.42575e-05	0.00165333
GO:1903827~regulation of cellular protein localization	4.30368	562	1.53005	4.70855e-05	0.00175082
GO:0033043~regulation of organelle organization	7.7853	1152	1.35029	5.02721e-05	0.00186068
GO:0009894~regulation of catabolic process	3.96518	509	1.5565	5.3141e-05	0.00195783
GO:0042981~regulation of apoptotic process	9.18762	1400	1.31123	5.51111e-05	0.00202116
GO:0034976~response to endoplasmic reticulum stress	2.41779	269	1.79585	5.90321e-05	0.00215507
GO:1903047~mitotic cell cycle process	6.23791	890	1.4004	6.37386e-05	0.00231627
GO:0010256~endomembrane system organization	4.25532	559	1.52098	6.46495e-05	0.00233886
GO:0043067~regulation of programmed cell death	9.23598	1413	1.306	6.56935e-05	0.00236604
GO:0019048~modulation by virus of host morphology or physiology	0.676983	38	3.55957	6.69705e-05	0.00240131
GO:0042278~purine nucleoside metabolic process	2.99807	359	1.66859	6.77546e-05	0.00241871
GO:0031400~negative regulation of protein modification process	4.35203	578	1.50441	7.90908e-05	0.00281047
GO:0006259~DNA metabolic process	6.81818	995	1.36914	8.27928e-05	0.002929
GO:0018205~peptidyl-lysine modification	3.2882	407	1.61424	8.30656e-05	0.00292588
GO:0000288~nuclear-transcribed mRNA catabolic process, deadenylation-dependent decay	0.967118	72	2.6838	9.3872e-05	0.00329162
GO:0080134~regulation of response to stress	8.46228	1285	1.31579	9.50955e-05	0.00332011
GO:0044802~single-organism membrane organization	6.04449	866	1.39458	9.79606e-05	0.00340532
GO:0006091~generation of precursor metabolites and energy	3.09478	379	1.63152	9.95242e-05	0.00344482
GO:0075733~intracellular transport of virus	0.918762	67	2.73988	0.000110812	0.00381852
GO:0051173~positive regulation of nitrogen compound metabolic process	11.1219	1767	1.2576	0.000118336	0.00406003
GO:1901796~regulation of signal transduction by p53 class mediator	1.6441	163	2.01532	0.000120414	0.00411378
GO:0009968~negative regulation of signal transduction	7.30174	1089	1.33968	0.000131522	0.00447362
GO:1902581~multi-organism cellular localization	0.918762	68	2.69959	0.000136311	0.00461677
GO:1902583~multi-organism intracellular transport	0.918762	68	2.69959	0.000136311	0.00461677
GO:0015980~energy derivation by oxidation of organic compounds	2.36944	271	1.74695	0.000141482	0.0047716
GO:0051701~interaction with host	1.59574	158	2.01795	0.000150381	0.00504998
GO:0006986~response to unfolded protein	1.69246	172	1.96604	0.000155722	0.00520734
GO:0043488~regulation of mRNA stability	1.49903	145	2.0656	0.000160806	0.00535483
GO:0048583~regulation of response to stimulus	21.1315	3636	1.16121	0.000164981	0.00547104
GO:0043487~regulation of RNA stability	1.54739	152	2.03404	0.000165927	0.00547993
GO:0033044~regulation of chromosome organization	2.46615	288	1.71092	0.000172674	0.00567903
GO:0046128~purine ribonucleoside metabolic process	2.90135	356	1.62837	0.000174749	0.00572389
GO:0010646~regulation of cell communication	17.8433	3020	1.18052	0.000175976	0.00574078
GO:0043966~histone H3 acetylation	0.82205	58	2.83187	0.000187937	0.00610528
GO:0048193~Golgi vesicle transport	2.65957	319	1.66581	0.000190757	0.00617192
GO:0035966~response to topologically incorrect protein	1.78917	188	1.9015	0.000196779	0.00634087
GO:0006793~phosphorus metabolic process	18.1818	3089	1.17604	0.00020096	0.00644955
GO:0016458~gene silencing	2.22437	253	1.75667	0.000204035	0.00652214
GO:0002181~cytoplasmic translation	0.773694	53	2.91673	0.000217213	0.00691473
GO:0006796~phosphate-containing compound metabolic process	18.1335	3083	1.1752	0.000231268	0.0073318
GO:0060341~regulation of cellular localization	5.75435	834	1.37859	0.000237397	0.00749609
GO:0006839~mitochondrial transport	2.36944	277	1.70911	0.000241166	0.00758517
GO:0006475~internal protein amino acid acetylation	1.54739	156	1.98188	0.000269959	0.00845426
GO:0031329~regulation of cellular catabolic process	2.99807	377	1.58892	0.00027061	0.008442
GO:0018394~peptidyl-lysine acetylation	1.59574	163	1.95605	0.000272956	0.00848226
GO:0006888~ER to Golgi vesicle-mediated transport	1.69246	177	1.9105	0.000274666	0.00850261
GO:0009119~ribonucleoside metabolic process	3.04642	385	1.581	0.000278835	0.00859835
GO:0010033~response to organic substance	16.6828	2822	1.18118	0.000293627	0.00901819
GO:0018393~internal peptidyl-lysine acetylation	1.49903	150	1.99675	0.000299481	0.0091625
GO:0016310~phosphorylation	13.4913	2229	1.20934	0.000302213	0.00921098
GO:0016197~endosomal transport	2.17602	250	1.7391	0.000303138	0.0092045
GO:0009124~nucleoside monophosphate biosynthetic process	1.11219	97	2.29091	0.000303724	0.00918781
GO:0051168~nuclear export	1.74081	185	1.88011	0.000304611	0.0091803
GO:0006606~protein import into nucleus	2.36944	280	1.69079	0.0003117	0.00935824
GO:0044744~protein targeting to nucleus	2.36944	280	1.69079	0.0003117	0.00935824
GO:0046034~ATP metabolic process	2.12766	243	1.74944	0.000313024	0.00936315
GO:0051128~regulation of cellular component organization	13.9749	2323	1.20199	0.0003275	0.00975814
GO:0010628~positive regulation of gene expression	10.5416	1692	1.24483	0.000339009	0.0100625
GO:1902593~single-organism nuclear import	2.36944	281	1.68478	0.000339035	0.0100265
GO:0009144~purine nucleoside triphosphate metabolic process	2.32108	274	1.69256	0.000352982	0.010399
GO:0050794~regulation of cellular process	55.6576	10489	1.06021	0.00035301	0.0103622
GO:1902531~regulation of intracellular signal transduction	10.6383	1714	1.24012	0.000369099	0.010793
GO:0016573~histone acetylation	1.45068	145	1.99897	0.000374441	0.010909
GO:0055086~nucleobase-containing small molecule metabolic process	5.07737	728	1.39351	0.000388042	0.0112627
GO:0019054~modulation by virus of host process	0.483559	24	4.0257	0.000409294	0.0118337
GO:1902532~negative regulation of intracellular signal transduction	3.43327	454	1.51097	0.000426111	0.0122733
GO:0045786~negative regulation of cell cycle	3.52998	470	1.50064	0.000429681	0.0123317
GO:0051170~nuclear import	2.46615	299	1.64798	0.000430676	0.0123165
GO:0031325~positive regulation of cellular metabolic process	16.6828	2839	1.1741	0.000469763	0.0133799
GO:0023051~regulation of signaling	17.8917	3070	1.16444	0.000498294	0.0141374
GO:0044770~cell cycle phase transition	3.96518	547	1.44837	0.000569982	0.0160991
GO:0051651~maintenance of location in cell	1.16054	108	2.14704	0.000584595	0.0164513
GO:0034620~cellular response to unfolded protein	1.35397	135	2.0039	0.000585971	0.0164327
GO:0034599~cellular response to oxidative stress	1.98259	228	1.73741	0.000594027	0.0165995
GO:0035967~cellular response to topologically incorrect protein	1.45068	149	1.9453	0.000597945	0.0166508
GO:0009199~ribonucleoside triphosphate metabolic process	2.27273	273	1.66337	0.000605121	0.0167913
GO:0043543~protein acylation	1.93424	221	1.74872	0.000614011	0.0169779
GO:0045935~positive regulation of nucleobase-containing compound metabolic process	10.2515	1658	1.23539	0.000614159	0.0169243
GO:1901990~regulation of mitotic cell cycle phase transition	2.51451	312	1.61028	0.000651934	0.0178955
GO:0009141~nucleoside triphosphate metabolic process	2.41779	297	1.62655	0.000667043	0.0182449
GO:0006446~regulation of translational initiation	0.967118	83	2.32812	0.000675029	0.0183993
GO:0009205~purine ribonucleoside triphosphate metabolic process	2.22437	267	1.66456	0.00068584	0.0186288
GO:1901987~regulation of cell cycle phase transition	2.65957	336	1.58153	0.000700393	0.018957
GO:1990542~mitochondrial transmembrane transport	0.870406	71	2.44944	0.000739655	0.0199429
GO:0017038~protein import	2.61122	329	1.58581	0.000740073	0.019888
GO:0006513~protein monoubiquitination	0.725338	53	2.73444	0.000752665	0.0201563
GO:0042776~mitochondrial ATP synthesis coupled proton transport	0.435203	21	4.14072	0.000762109	0.0203396
GO:1903320~regulation of protein modification by small protein conjugation or removal	2.27273	276	1.64529	0.000769264	0.0204614
GO:0006352~DNA-templated transcription, initiation	1.98259	231	1.71484	0.00077425	0.0205254
GO:0043066~negative regulation of apoptotic process	5.51257	818	1.34649	0.000789127	0.0208477
GO:0016073~snRNA metabolic process	0.967118	84	2.3004	0.000789209	0.0207822
GO:0048585~negative regulation of response to stimulus	8.60735	1369	1.25623	0.000837037	0.0219571
GO:0042176~regulation of protein catabolic process	2.853	370	1.54065	0.000850711	0.02224
GO:0050789~regulation of biological process	57.5435	10922	1.05268	0.000860572	0.0224228
GO:0044772~mitotic cell cycle phase transition	3.7234	514	1.44737	0.000868586	0.0225569
GO:0006979~response to oxidative stress	2.99807	394	1.52037	0.000872653	0.0225891
GO:0097191~extrinsic apoptotic signaling pathway	1.93424	225	1.71763	0.000876959	0.0226272
GO:0043069~negative regulation of programmed cell death	5.56093	829	1.34028	0.000896863	0.0230617
GO:0071426~ribonucleoprotein complex export from nucleus	1.2089	118	2.04697	0.000899604	0.0230583
GO:0098781~ncRNA transcription	1.06383	98	2.16895	0.000912727	0.0233173
GO:0030968~endoplasmic reticulum unfolded protein response	1.30561	132	1.97625	0.000930377	0.0236884
GO:0007346~regulation of mitotic cell cycle	3.57834	491	1.45614	0.000932469	0.0236669
GO:1903828~negative regulation of cellular protein localization	1.35397	139	1.94624	0.00093591	0.0236792
GO:0006473~protein acetylation	1.69246	189	1.7892	0.000941284	0.0237396
GO:0031399~regulation of protein modification process	10.2031	1664	1.22513	0.000967726	0.024323
GO:0007249~I-kappaB kinase/NF-kappaB signaling	2.12766	257	1.65414	0.00103552	0.0259253
GO:0019827~stem cell population maintenance	1.35397	140	1.93234	0.00104763	0.0261441
GO:0009615~response to virus	2.46615	311	1.58439	0.00106616	0.026519
GO:0007032~endosome organization	0.82205	67	2.45147	0.00107933	0.0267604
GO:0009117~nucleotide metabolic process	4.59381	667	1.3761	0.00112312	0.0277468
GO:0032880~regulation of protein localization	6.28627	962	1.30563	0.00112909	0.0278076
GO:0051817~modification of morphology or physiology of other organism involved in symbiotic interaction	1.01547	93	2.18167	0.00114099	0.0280118
GO:0051254~positive regulation of RNA metabolic process	8.80077	1415	1.2427	0.00118726	0.0290438
GO:2001243~negative regulation of intrinsic apoptotic signaling pathway	1.01547	94	2.15846	0.00131116	0.0319316
GO:0031396~regulation of protein ubiquitination	2.0793	253	1.6421	0.00137581	0.0333803
GO:0010557~positive regulation of macromolecule biosynthetic process	9.76789	1597	1.22208	0.00142459	0.0344413
GO:0098727~maintenance of cell number	1.35397	143	1.8918	0.00145497	0.0350589
GO:0045814~negative regulation of gene expression, epigenetic	1.30561	136	1.91813	0.00146516	0.0351958
GO:0036473~cell death in response to oxidative stress	0.82205	69	2.38041	0.00150717	0.0360805
GO:0016574~histone ubiquitination	0.580271	39	2.97282	0.0015224	0.0363315
GO:0006753~nucleoside phosphate metabolic process	4.59381	675	1.35979	0.00160775	0.0382181
GO:0032922~circadian regulation of gene expression	0.725338	57	2.54255	0.00162534	0.0385157
GO:0035195~gene silencing by miRNA	0.725338	57	2.54255	0.00162534	0.0385157
GO:2001234~negative regulation of apoptotic signaling pathway	1.78917	210	1.7023	0.00165388	0.0390653
GO:0009896~positive regulation of catabolic process	2.56286	333	1.53774	0.00167052	0.0393363
GO:0071044~histone mRNA catabolic process	0.338491	14	4.83084	0.00175087	0.0410715
GO:0043620~regulation of DNA-templated transcription in response to stress	0.82205	70	2.34641	0.00176959	0.0413824
GO:1901659~glycosyl compound biosynthetic process	1.25725	131	1.91759	0.00183444	0.0427444
GO:0016241~regulation of macroautophagy	1.2089	124	1.94792	0.00183881	0.0427214
GO:0032507~maintenance of protein location in cell	0.967118	90	2.14704	0.00188322	0.0436066
GO:0043123~positive regulation of I-kappaB kinase/NF-kappaB signaling	1.59574	182	1.75184	0.00192048	0.0443243
GO:0032386~regulation of intracellular transport	3.38491	472	1.43288	0.00197138	0.0453444
GO:1905268~negative regulation of chromatin organization	0.628627	46	2.73047	0.00197896	0.0453863
GO:0007050~cell cycle arrest	1.93424	235	1.64454	0.0020087	0.0459236
GO:0034250~positive regulation of cellular amide metabolic process	1.16054	118	1.96509	0.00205678	0.0468658
GO:0071166~ribonucleoprotein complex localization	1.2089	125	1.93234	0.00205749	0.0467504
GO:0043618~regulation of transcription from RNA polymerase II promoter in response to stress	0.773694	65	2.37826	0.00219881	0.0497447
GO:0010821~regulation of mitochondrion organization	1.88588	229	1.64544	0.0022795	0.0513813
GO:0006342~chromatin silencing	1.16054	119	1.94857	0.00230552	0.0518094
GO:0000060~protein import into nucleus, translocation	0.580271	41	2.82781	0.00236581	0.0529827
GO:1903201~regulation of oxidative stress-induced cell death	0.676983	53	2.55214	0.00238499	0.0532541
GO:0070936~protein K48-linked ubiquitination	0.628627	47	2.67238	0.00241153	0.0536838
GO:0006732~coenzyme metabolic process	2.41779	315	1.5336	0.0024212	0.0537462
GO:0036503~ERAD pathway	0.967118	92	2.10037	0.00245711	0.0543737
GO:0016055~Wnt signaling pathway	3.33656	468	1.42448	0.00246432	0.0543808
GO:1903508~positive regulation of nucleic acid-templated transcription	8.31721	1349	1.23188	0.00248492	0.0546747
GO:0045893~positive regulation of transcription, DNA-templated	8.31721	1349	1.23188	0.00248492	0.0546747
GO:0030522~intracellular receptor signaling pathway	2.0793	261	1.59177	0.00251591	0.055189
GO:0035601~protein deacylation	1.01547	99	2.04945	0.00252295	0.0551902
GO:0043122~regulation of I-kappaB kinase/NF-kappaB signaling	1.93424	238	1.62381	0.0025338	0.0552723
GO:0019079~viral genome replication	1.06383	106	2.00525	0.00256297	0.0557418
GO:0006900~membrane budding	1.06383	106	2.00525	0.00256297	0.0557418
GO:0198738~cell-cell signaling by wnt	3.33656	469	1.42144	0.00259438	0.0562556
GO:0043903~regulation of symbiosis, encompassing mutualism through parasitism	2.22437	285	1.55943	0.00263828	0.057029
GO:0033157~regulation of intracellular protein transport	2.75629	373	1.47645	0.0027651	0.0595323
GO:0008283~cell proliferation	11.0735	1861	1.18889	0.00277694	0.0596219
GO:0034198~cellular response to amino acid starvation	0.435203	25	3.4782	0.00278059	0.0595405
GO:0098732~macromolecule deacylation	1.01547	100	2.02895	0.00285383	0.0609019
GO:0006281~DNA repair	3.67505	530	1.38545	0.00305926	0.0649761
GO:0006470~protein dephosphorylation	2.03095	256	1.58512	0.00306693	0.0649642
GO:0006476~protein deacetylation	0.967118	94	2.05568	0.00317095	0.0669211
GO:0035194~posttranscriptional gene silencing by RNA	0.725338	61	2.37582	0.00321227	0.067589
GO:0016441~posttranscriptional gene silencing	0.725338	61	2.37582	0.00321227	0.067589
GO:0031123~RNA 3'-end processing	1.11219	115	1.93234	0.00323548	0.0678854
GO:0006119~oxidative phosphorylation	1.06383	108	1.96812	0.0032403	0.0678082
GO:0019693~ribose phosphate metabolic process	3.77176	549	1.3727	0.00345954	0.0720489
GO:0071495~cellular response to endogenous stimulus	7.3501	1185	1.2393	0.00347642	0.0722032
GO:0043900~regulation of multi-organism process	2.75629	377	1.46078	0.00350555	0.0726014
GO:0009156~ribonucleoside monophosphate biosynthetic process	0.918762	88	2.08604	0.00351426	0.0725904
GO:0006367~transcription initiation from RNA polymerase II promoter	1.49903	174	1.72133	0.00352737	0.0726669
GO:0072521~purine-containing compound metabolic process	3.91683	575	1.36104	0.00361491	0.0742167
GO:0071108~protein K48-linked deubiquitination	0.435203	26	3.34443	0.00365728	0.0748658
GO:1903362~regulation of cellular protein catabolic process	1.98259	251	1.5782	0.00373581	0.0762215
GO:0016575~histone deacetylation	0.870406	82	2.12086	0.00388252	0.0789012
GO:0006890~retrograde vesicle-mediated transport, Golgi to ER	0.870406	82	2.12086	0.00388252	0.0789012
GO:1900151~regulation of nuclear-transcribed mRNA catabolic process, deadenylation-dependent decay	0.338491	16	4.22699	0.00389357	0.07892
GO:1900153~positive regulation of nuclear-transcribed mRNA catabolic process, deadenylation-dependent decay	0.338491	16	4.22699	0.00389357	0.07892
GO:0070887~cellular response to chemical stimulus	15.1838	2648	1.14568	0.00400434	0.0808745
GO:0045900~negative regulation of translational elongation	0.193424	4	9.66168	0.00407816	0.0821016
GO:1901661~quinone metabolic process	0.483559	32	3.01928	0.00410271	0.0823721
GO:0070911~global genome nucleotide-excision repair	0.483559	32	3.01928	0.00410271	0.0823721
GO:0010648~negative regulation of cell communication	7.30174	1182	1.23428	0.00415251	0.083126
GO:0010564~regulation of cell cycle process	4.01354	595	1.34776	0.00418536	0.0835511
GO:0006733~oxidoreduction coenzyme metabolic process	1.25725	139	1.80722	0.00418783	0.0833936
GO:0009127~purine nucleoside monophosphate biosynthetic process	0.82205	76	2.16117	0.0042727	0.0848058
GO:0009168~purine ribonucleoside monophosphate biosynthetic process	0.82205	76	2.16117	0.0042727	0.0848058
GO:0071310~cellular response to organic substance	12.7176	2186	1.16241	0.00434449	0.0859609
GO:0010506~regulation of autophagy	2.0793	269	1.54443	0.00439574	0.086721
GO:1902680~positive regulation of RNA biosynthetic process	8.31721	1369	1.21389	0.00444599	0.0874576
GO:0055114~oxidation-reduction process	6.18956	983	1.25808	0.00446928	0.0876842
GO:0051348~negative regulation of transferase activity	2.61122	357	1.46143	0.0045043	0.088129
GO:0050792~regulation of viral process	2.03095	262	1.54882	0.00465691	0.0907636
GO:0042795~snRNA transcription from RNA polymerase II promoter	0.773694	70	2.20838	0.00467913	0.0909595
GO:0009301~snRNA transcription	0.773694	70	2.20838	0.00467913	0.0909595
GO:0023057~negative regulation of signaling	7.30174	1186	1.23011	0.00469329	0.091005
GO:0031328~positive regulation of cellular biosynthetic process	10.2515	1729	1.18466	0.00475382	0.0919068
GO:0070201~regulation of establishment of protein localization	5.27079	820	1.2843	0.00483772	0.0932331
GO:0010942~positive regulation of cell death	4.0619	607	1.33704	0.00490484	0.0942435
GO:0006354~DNA-templated transcription, elongation	1.11219	119	1.86738	0.00496725	0.0951619
GO:0071428~rRNA-containing ribonucleoprotein complex export from nucleus	0.290135	12	4.83084	0.00500028	0.0955402
GO:0045185~maintenance of protein location	0.967118	98	1.97177	0.00512093	0.0975061
GO:0009891~positive regulation of biosynthetic process	10.3965	1760	1.18026	0.00524395	0.0995009
GO:0031331~positive regulation of cellular catabolic process	2.0793	272	1.5274	0.00535898	0.101338
GO:0071901~negative regulation of protein serine/threonine kinase activity	1.16054	127	1.82583	0.00537314	0.101358
GO:0051186~cofactor metabolic process	2.75629	385	1.43043	0.0055359	0.104029
GO:0007041~lysosomal transport	0.82205	78	2.10575	0.0055723	0.104437
GO:0042773~ATP synthesis coupled electron transport	0.918762	92	1.99535	0.00574001	0.107168
GO:0010639~negative regulation of organelle organization	2.32108	313	1.48166	0.00575603	0.107205
GO:0051052~regulation of DNA metabolic process	2.65957	370	1.4362	0.00592053	0.109852
GO:1904292~regulation of ERAD pathway	0.435203	28	3.10554	0.00603599	0.111622
GO:0043414~macromolecule methylation	2.03095	266	1.52553	0.0060682	0.11193
GO:0045930~negative regulation of mitotic cell cycle	1.74081	219	1.58822	0.00609672	0.112173
GO:2001020~regulation of response to DNA damage stimulus	1.35397	158	1.7122	0.00614982	0.112841
GO:0045727~positive regulation of translation	0.967118	100	1.93234	0.00641448	0.117152
GO:0017015~regulation of transforming growth factor beta receptor signaling pathway	0.967118	100	1.93234	0.00641448	0.117152
GO:1903844~regulation of cellular response to transforming growth factor beta stimulus	0.967118	100	1.93234	0.00641448	0.117152
GO:0001701~in utero embryonic development	2.41779	331	1.45947	0.0064857	0.118112
GO:0009163~nucleoside biosynthetic process	1.16054	129	1.79752	0.00652413	0.118506
GO:0044839~cell cycle G2/M phase transition	1.59574	197	1.61845	0.00666071	0.12057
GO:0031047~gene silencing by RNA	1.35397	159	1.70143	0.00669746	0.120927
GO:0006163~purine nucleotide metabolic process	3.67505	547	1.34239	0.0067658	0.121816
GO:0010390~histone monoubiquitination	0.386847	23	3.36058	0.00690869	0.123957
GO:0008213~protein alkylation	1.40232	167	1.67778	0.00695566	0.124474
GO:0006479~protein methylation	1.40232	167	1.67778	0.00695566	0.124474
GO:0045944~positive regulation of transcription from RNA polymerase II promoter	6.43133	1041	1.23439	0.00716774	0.127748
GO:0000086~G2/M transition of mitotic cell cycle	1.49903	183	1.63668	0.00739177	0.131194
GO:0034975~protein folding in endoplasmic reticulum	0.290135	13	4.45924	0.00744049	0.131716
GO:0043558~regulation of translational initiation in response to stress	0.290135	13	4.45924	0.00744049	0.131716
GO:0042787~protein ubiquitination involved in ubiquitin-dependent protein catabolic process	1.74081	222	1.56676	0.00753781	0.133036
GO:0015986~ATP synthesis coupled proton transport	0.435203	29	2.99845	0.00759384	0.13367
GO:0015985~energy coupled proton transport, down electrochemical gradient	0.435203	29	2.99845	0.00759384	0.13367
GO:0061013~regulation of mRNA catabolic process	0.435203	29	2.99845	0.00759384	0.13367
GO:1903050~regulation of proteolysis involved in cellular protein catabolic process	1.78917	230	1.55427	0.00762179	0.13384
GO:0032259~methylation	2.41779	334	1.44636	0.00767523	0.134427
GO:0006810~transport	25.4836	4663	1.09194	0.00777533	0.13577
GO:1902883~negative regulation of response to oxidative stress	0.483559	35	2.76048	0.00778187	0.135587
GO:1903202~negative regulation of oxidative stress-induced cell death	0.483559	35	2.76048	0.00778187	0.135587
GO:0097576~vacuole fusion	0.483559	35	2.76048	0.00778187	0.135587
GO:1900408~negative regulation of cellular response to oxidative stress	0.483559	35	2.76048	0.00778187	0.135587
GO:0018193~peptidyl-amino acid modification	7.20503	1185	1.21484	0.0078021	0.135626
GO:0022904~respiratory electron transport chain	1.01547	109	1.86142	0.00780804	0.135433
GO:0090305~nucleic acid phosphodiester bond hydrolysis	2.0793	278	1.49443	0.00782823	0.135472
GO:0043068~positive regulation of programmed cell death	3.82012	577	1.32283	0.0082728	0.142319
GO:0070646~protein modification by small protein removal	1.30561	154	1.69393	0.00828974	0.142289
GO:0009259~ribonucleotide metabolic process	3.57834	535	1.33638	0.00829122	0.142014
GO:0071806~protein transmembrane transport	0.676983	61	2.21743	0.0085506	0.145828
GO:0006399~tRNA metabolic process	1.49903	185	1.61898	0.00861151	0.146485
GO:0009451~RNA modification	1.16054	132	1.75667	0.00862428	0.146381
GO:0035456~response to interferon-beta	0.386847	24	3.22056	0.00889829	0.150371
GO:1901700~response to oxygen-containing compound	8.70406	1466	1.18629	0.00892849	0.150531
GO:0033182~regulation of histone ubiquitination	0.241779	9	5.3676	0.00937827	0.157193
GO:0045732~positive regulation of protein catabolic process	1.93424	257	1.50376	0.00941156	0.157385
GO:1902175~regulation of oxidative stress-induced intrinsic apoptotic signaling pathway	0.435203	30	2.8985	0.00943556	0.157432
GO:0000289~nuclear-transcribed mRNA poly(A) tail shortening	0.483559	36	2.6838	0.00944444	0.157247
GO:0043065~positive regulation of apoptotic process	3.77176	572	1.3175	0.00951112	0.157948
GO:0022900~electron transport chain	1.01547	111	1.82789	0.00954348	0.158122
GO:0008630~intrinsic apoptotic signaling pathway in response to DNA damage	0.967118	104	1.85802	0.00979922	0.161688
GO:0006368~transcription elongation from RNA polymerase II promoter	0.918762	97	1.89249	0.0100125	0.164584
GO:0033962~cytoplasmic mRNA processing body assembly	0.338491	19	3.55957	0.0100631	0.165015
GO:0033522~histone H2A ubiquitination	0.338491	19	3.55957	0.0100631	0.165015
GO:0006754~ATP biosynthetic process	0.580271	49	2.36613	0.0101213	0.165558
GO:1901135~carbohydrate derivative metabolic process	7.49516	1247	1.20093	0.0104918	0.170757
GO:0035821~modification of morphology or physiology of other organism	1.01547	112	1.81157	0.0105207	0.170847
GO:0000380~alternative mRNA splicing, via spliceosome	0.290135	14	4.14072	0.0106014	0.171703
GO:0042771~intrinsic apoptotic signaling pathway in response to DNA damage by p53 class mediator	0.531915	43	2.47159	0.0108236	0.17464
GO:0034101~erythrocyte homeostasis	0.967118	105	1.84032	0.010837	0.174493
GO:0060070~canonical Wnt signaling pathway	2.0793	284	1.46286	0.0111851	0.17924
GO:1900407~regulation of cellular response to oxidative stress	0.676983	63	2.14704	0.0112339	0.179599
GO:0071354~cellular response to interleukin-6	0.386847	25	3.09174	0.0112774	0.17988
GO:0042775~mitochondrial ATP synthesis coupled electron transport	0.870406	91	1.9111	0.0113344	0.180355
GO:0031057~negative regulation of histone modification	0.483559	37	2.61126	0.0113616	0.180398
GO:0009719~response to endogenous stimulus	9.09091	1548	1.17338	0.0113919	0.180485
GO:0006508~proteolysis	9.8646	1693	1.1642	0.0116854	0.184345
GO:0009108~coenzyme biosynthetic process	1.2089	143	1.6891	0.0116867	0.18401
GO:0000075~cell cycle checkpoint	1.74081	229	1.51887	0.0120262	0.188483
GO:0051607~defense response to virus	1.74081	229	1.51887	0.0120262	0.188483
GO:0051234~establishment of localization	25.9671	4790	1.08316	0.0123005	0.191999
GO:0007179~transforming growth factor beta receptor signaling pathway	1.30561	159	1.64066	0.0124076	0.193138
GO:0044281~small molecule metabolic process	11.2186	1951	1.1489	0.0125359	0.194569
GO:0046822~regulation of nucleocytoplasmic transport	1.6441	214	1.53503	0.0127292	0.196897
GO:0010501~RNA secondary structure unwinding	0.531915	44	2.41542	0.0127417	0.1967
GO:0031397~negative regulation of protein ubiquitination	1.11219	129	1.72263	0.0128138	0.19733
GO:0031929~TOR signaling	0.773694	78	1.98188	0.012955	0.198911
GO:0034340~response to type I interferon	0.773694	78	1.98188	0.012955	0.198911
GO:0006400~tRNA modification	0.725338	71	2.0412	0.0129586	0.198589
GO:0009150~purine ribonucleotide metabolic process	3.43327	520	1.31919	0.0130403	0.199342
GO:0043555~regulation of translation in response to stress	0.338491	20	3.38159	0.0131414	0.200357
GO:1903077~negative regulation of protein localization to plasma membrane	0.338491	20	3.38159	0.0131414	0.200357
GO:0048524~positive regulation of viral process	0.967118	107	1.80592	0.0131745	0.200438
GO:0051338~regulation of transferase activity	5.85106	955	1.22415	0.0131836	0.200191
GO:0051129~negative regulation of cellular component organization	4.01354	624	1.28513	0.0135808	0.205213
GO:0071559~response to transforming growth factor beta	1.6441	215	1.52789	0.0135902	0.204963
GO:0009267~cellular response to starvation	1.01547	115	1.76431	0.0139402	0.209295
GO:0001889~liver development	1.11219	130	1.70937	0.0139632	0.209221
GO:1903902~positive regulation of viral life cycle	0.870406	93	1.87	0.0139794	0.209056
GO:1900087~positive regulation of G1/S transition of mitotic cell cycle	0.386847	26	2.97282	0.0140848	0.210081
GO:0000188~inactivation of MAPK activity	0.386847	26	2.97282	0.0140848	0.210081
GO:0061014~positive regulation of mRNA catabolic process	0.386847	26	2.97282	0.0140848	0.210081
GO:2001236~regulation of extrinsic apoptotic signaling pathway	1.30561	161	1.62028	0.0144584	0.214654
GO:0045815~positive regulation of gene expression, epigenetic	0.773694	79	1.9568	0.014507	0.214908
GO:0090114~COPII-coated vesicle budding	0.676983	65	2.08098	0.0145276	0.214791
GO:0043407~negative regulation of MAP kinase activity	0.725338	72	2.01285	0.0145998	0.215354
GO:0006405~RNA export from nucleus	1.06383	123	1.72811	0.0146108	0.215112
GO:1903900~regulation of viral life cycle	1.40232	177	1.58299	0.0149447	0.219086
GO:0043623~cellular protein complex assembly	3.7234	575	1.29382	0.0150657	0.220267
GO:1901991~negative regulation of mitotic cell cycle phase transition	1.25725	154	1.63119	0.0152719	0.222544
GO:0051259~protein oligomerization	3.14313	473	1.32772	0.0155069	0.225174
GO:0009062~fatty acid catabolic process	0.82205	87	1.88791	0.0158796	0.229545
GO:0000183~chromatin silencing at rDNA	0.483559	39	2.47735	0.0160475	0.231277
GO:0065007~biological regulation	59.7195	11548	1.03327	0.0161814	0.232569
GO:0042127~regulation of cell proliferation	9.04255	1552	1.16413	0.0162063	0.232478
GO:0010869~regulation of receptor biosynthetic process	0.338491	21	3.22056	0.0168223	0.239808
GO:1904376~negative regulation of protein localization to cell periphery	0.338491	21	3.22056	0.0168223	0.239808
GO:0046329~negative regulation of JNK cascade	0.435203	33	2.635	0.0169508	0.240995
GO:0070423~nucleotide-binding oligomerization domain containing signaling pathway	0.435203	33	2.635	0.0169508	0.240995
GO:0045862~positive regulation of proteolysis	2.46615	358	1.37638	0.017183	0.243462
GO:1905114~cell surface receptor signaling pathway involved in cell-cell signaling	3.43327	527	1.30167	0.0173095	0.244607
GO:1902230~negative regulation of intrinsic apoptotic signaling pathway in response to DNA damage	0.386847	27	2.86272	0.0173579	0.244785
GO:0006616~SRP-dependent cotranslational protein targeting to membrane, translocation	0.193424	6	6.44112	0.0173786	0.244621
GO:0031086~nuclear-transcribed mRNA catabolic process, deadenylation-independent decay	0.193424	6	6.44112	0.0173786	0.244621
GO:0015931~nucleobase-containing compound transport	1.59574	211	1.51107	0.0175221	0.245966
GO:1903311~regulation of mRNA metabolic process	1.11219	133	1.67082	0.0179081	0.250258
GO:0061008~hepaticobiliary system development	1.11219	133	1.67082	0.0179081	0.250258
GO:2001021~negative regulation of response to DNA damage stimulus	0.580271	53	2.18755	0.0180867	0.252002
GO:0071357~cellular response to type I interferon	0.725338	74	1.95845	0.0183566	0.254836
GO:0060337~type I interferon signaling pathway	0.725338	74	1.95845	0.0183566	0.254836
GO:0090559~regulation of membrane permeability	0.725338	74	1.95845	0.0183566	0.254836
GO:0072655~establishment of protein localization to mitochondrion	1.45068	188	1.54176	0.0185391	0.2566
GO:0070997~neuron death	1.98259	277	1.43007	0.0187931	0.25921
GO:0030218~erythrocyte differentiation	0.870406	96	1.81157	0.0188231	0.259135
GO:0008285~negative regulation of cell proliferation	4.11025	651	1.26151	0.0191828	0.262973
GO:0031056~regulation of histone modification	1.11219	134	1.65835	0.019401	0.265112
GO:1902188~positive regulation of viral release from host cell	0.290135	16	3.62313	0.0194227	0.264929
GO:0006743~ubiquinone metabolic process	0.290135	16	3.62313	0.0194227	0.264929
GO:0042455~ribonucleoside biosynthetic process	1.01547	119	1.705	0.0198002	0.268915
GO:0071560~cellular response to transforming growth factor beta stimulus	1.59574	213	1.49688	0.0198489	0.269042
GO:0071427~mRNA-containing ribonucleoprotein complex export from nucleus	0.918762	104	1.76511	0.0198739	0.268892
GO:0006406~mRNA export from nucleus	0.918762	104	1.76511	0.0198739	0.268892
GO:0019076~viral release from host cell	0.435203	34	2.5575	0.020212	0.272372
GO:0035872~nucleotide-binding domain, leucine rich repeat containing receptor signaling pathway	0.435203	34	2.5575	0.020212	0.272372
GO:0016050~vesicle organization	2.0793	295	1.40831	0.0203881	0.27396
GO:0033673~negative regulation of kinase activity	1.83752	254	1.44545	0.0204482	0.274206
GO:1903729~regulation of plasma membrane organization	0.725338	75	1.93234	0.0204897	0.274239
GO:0072332~intrinsic apoptotic signaling pathway by p53 class mediator	0.725338	75	1.93234	0.0204897	0.274239
GO:0034508~centromere complex assembly	0.580271	54	2.14704	0.0206556	0.275694
GO:0060213~positive regulation of nuclear-transcribed mRNA poly(A) tail shortening	0.241779	11	4.39167	0.020752	0.276349
GO:0060211~regulation of nuclear-transcribed mRNA poly(A) tail shortening	0.241779	11	4.39167	0.020752	0.276349
GO:0070102~interleukin-6-mediated signaling pathway	0.241779	11	4.39167	0.020752	0.276349
GO:0072331~signal transduction by p53 class mediator	1.30561	166	1.57148	0.0207805	0.276228
GO:1901988~negative regulation of cell cycle phase transition	1.30561	166	1.57148	0.0207805	0.276228
GO:0045022~early endosome to late endosome transport	0.386847	28	2.76048	0.0211318	0.279768
GO:0006302~double-strand break repair	1.54739	206	1.50084	0.0211504	0.27953
GO:1903322~positive regulation of protein modification by small protein conjugation or removal	1.49903	198	1.51269	0.0211649	0.279248
GO:0016482~cytosolic transport	1.16054	143	1.62154	0.0214319	0.281804
GO:0009967~positive regulation of signal transduction	8.31721	1428	1.16373	0.0214354	0.281396
GO:0001892~embryonic placenta development	0.82205	90	1.82498	0.0214764	0.281409
GO:0032388~positive regulation of intracellular transport	2.03095	288	1.409	0.021756	0.284079
GO:1903829~positive regulation of cellular protein localization	2.46615	363	1.35743	0.0219483	0.285764
GO:0070303~negative regulation of stress-activated protein kinase signaling cascade	0.483559	41	2.35651	0.0220117	0.286016
GO:0032873~negative regulation of stress-activated MAPK cascade	0.483559	41	2.35651	0.0220117	0.286016
GO:1902589~single-organism organelle organization	9.28433	1612	1.15077	0.0220497	0.285987
GO:0043902~positive regulation of multi-organism process	1.25725	159	1.5799	0.0220645	0.285703
GO:0007093~mitotic cell cycle checkpoint	1.25725	159	1.5799	0.0220645	0.285703
GO:0043331~response to dsRNA	0.773694	83	1.86249	0.0221909	0.286647
GO:0051188~cofactor biosynthetic process	1.40232	183	1.53109	0.022505	0.289637
GO:0070585~protein localization to mitochondrion	1.45068	191	1.51754	0.022544	0.289613
GO:0090501~RNA phosphodiester bond hydrolysis	1.11219	136	1.63396	0.0226761	0.290601
GO:0007029~endoplasmic reticulum organization	0.531915	48	2.21414	0.0230315	0.294
GO:1902882~regulation of response to oxidative stress	0.676983	69	1.96034	0.0232695	0.29611
GO:1902275~regulation of chromatin organization	1.25725	160	1.57002	0.0236688	0.29993
GO:0043281~regulation of cysteine-type endopeptidase activity involved in apoptotic process	1.49903	200	1.49756	0.0239814	0.302798
GO:0051247~positive regulation of protein metabolic process	8.70406	1508	1.15325	0.0243941	0.306702
GO:0016579~protein deubiquitination	1.11219	137	1.62203	0.0244657	0.306991
GO:0060828~regulation of canonical Wnt signaling pathway	1.74081	241	1.44324	0.0246199	0.308146
GO:0065009~regulation of molecular function	15.8124	2863	1.10352	0.0248388	0.309972
GO:1902806~regulation of cell cycle G1/S phase transition	1.2089	153	1.57871	0.0251483	0.312726
GO:0042594~response to starvation	1.2089	153	1.57871	0.0251483	0.312726
GO:0045943~positive regulation of transcription from RNA polymerase I promoter	0.290135	17	3.41	0.0252251	0.313055
GO:0030433~ER-associated ubiquitin-dependent protein catabolic process	0.725338	77	1.88215	0.0253083	0.313449
GO:0042149~cellular response to glucose starvation	0.386847	29	2.66529	0.0254394	0.314334
GO:0070741~response to interleukin-6	0.386847	29	2.66529	0.0254394	0.314334
GO:0071897~DNA biosynthetic process	1.49903	201	1.49011	0.0254951	0.314441
GO:0019884~antigen processing and presentation of exogenous antigen	1.30561	169	1.54358	0.0255029	0.314056
GO:0071407~cellular response to organic cyclic compound	3.33656	520	1.28203	0.0255104	0.313668
GO:0008631~intrinsic apoptotic signaling pathway in response to oxidative stress	0.483559	42	2.3004	0.0255241	0.313346
GO:0030111~regulation of Wnt signaling pathway	2.17602	316	1.37587	0.0255712	0.313365
GO:0032870~cellular response to hormone stimulus	3.86847	616	1.25476	0.0260279	0.317555
GO:0050790~regulation of catalytic activity	13.1528	2357	1.11497	0.0261808	0.318639
GO:0042026~protein refolding	0.338491	23	2.94051	0.0261829	0.318195
GO:0000715~nucleotide-excision repair, DNA damage recognition	0.338491	23	2.94051	0.0261829	0.318195
GO:0006891~intra-Golgi vesicle-mediated transport	0.531915	49	2.16895	0.0263418	0.319333
GO:0010507~negative regulation of autophagy	0.628627	63	1.99368	0.026416	0.319615
GO:0006901~vesicle coating	0.628627	63	1.99368	0.026416	0.319615
GO:0045089~positive regulation of innate immune response	2.03095	292	1.38969	0.0266337	0.321334
GO:0051028~mRNA transport	1.16054	146	1.58822	0.0267136	0.321668
GO:1900180~regulation of protein localization to nucleus	1.59574	218	1.46255	0.0267423	0.32149
GO:0002478~antigen processing and presentation of exogenous peptide antigen	1.25725	162	1.55064	0.0271467	0.325045
GO:0042451~purine nucleoside biosynthetic process	0.870406	100	1.7391	0.0271689	0.324798
GO:0046129~purine ribonucleoside biosynthetic process	0.870406	100	1.7391	0.0271689	0.324798
GO:1903364~positive regulation of cellular protein catabolic process	1.40232	186	1.50639	0.027266	0.325292
GO:0042326~negative regulation of phosphorylation	2.80464	428	1.30929	0.027458	0.326718
GO:0031642~negative regulation of myelination	0.193424	7	5.52096	0.0280966	0.3325
GO:1903608~protein localization to cytoplasmic stress granule	0.193424	7	5.52096	0.0280966	0.3325
GO:0032057~negative regulation of translational initiation in response to stress	0.193424	7	5.52096	0.0280966	0.3325
GO:2000766~negative regulation of cytoplasmic translation	0.193424	7	5.52096	0.0280966	0.3325
GO:1903332~regulation of protein folding	0.193424	7	5.52096	0.0280966	0.3325
GO:0045088~regulation of innate immune response	2.41779	360	1.3419	0.0281083	0.332143
GO:0048525~negative regulation of viral process	0.918762	108	1.69974	0.0281622	0.332197
GO:0070129~regulation of mitochondrial translation	0.241779	12	4.0257	0.0286279	0.336231
GO:0061158~3'-UTR-mediated mRNA destabilization	0.241779	12	4.0257	0.0286279	0.336231
GO:0051053~negative regulation of DNA metabolic process	0.967118	116	1.66581	0.0289693	0.339039
GO:1903052~positive regulation of proteolysis involved in cellular protein catabolic process	1.30561	171	1.52553	0.0290844	0.339667
GO:0000413~protein peptidyl-prolyl isomerization	0.483559	43	2.2469	0.0294154	0.342348
GO:1901701~cellular response to oxygen-containing compound	5.46422	912	1.19712	0.0295938	0.343564
GO:0031647~regulation of protein stability	1.6441	228	1.44078	0.0296695	0.343804
GO:0044092~negative regulation of molecular function	6.47969	1100	1.17697	0.0296859	0.343483
GO:0090317~negative regulation of intracellular protein transport	0.773694	86	1.79752	0.0297148	0.343281
GO:1990737~response to manganese-induced endoplasmic reticulum stress	0.145068	3	9.66168	0.029874	0.344306
GO:0090283~regulation of protein glycosylation in Golgi	0.145068	3	9.66168	0.029874	0.344306
GO:0045685~regulation of glial cell differentiation	0.580271	57	2.03404	0.0299672	0.344708
GO:0043928~exonucleolytic nuclear-transcribed mRNA catabolic process involved in deadenylation-dependent decay	0.386847	30	2.57645	0.0303101	0.347441
GO:0030162~regulation of proteolysis	4.35203	708	1.22818	0.0303243	0.347098
GO:1903321~negative regulation of protein modification by small protein conjugation or removal	1.11219	140	1.58728	0.0304873	0.34814
GO:0000077~DNA damage checkpoint	1.16054	148	1.56676	0.0307517	0.350115
GO:0007623~circadian rhythm	1.30561	172	1.51666	0.0310134	0.352054
GO:0007030~Golgi organization	0.82205	94	1.74733	0.0311171	0.352532
GO:0048511~rhythmic process	2.12766	312	1.36254	0.0311716	0.352555
GO:0006289~nucleotide-excision repair	0.967118	117	1.65157	0.0313539	0.353748
GO:0007067~mitotic nuclear division	2.80464	431	1.30018	0.0314268	0.353938
GO:0071379~cellular response to prostaglandin stimulus	0.338491	24	2.81799	0.0319444	0.358166
GO:0001731~formation of translation preinitiation complex	0.338491	24	2.81799	0.0319444	0.358166
GO:0042542~response to hydrogen peroxide	1.01547	125	1.62316	0.0319507	0.357745
GO:0032270~positive regulation of cellular protein metabolic process	8.17215	1420	1.14988	0.0321201	0.358797
GO:0045936~negative regulation of phosphate metabolic process	3.43327	544	1.26099	0.0322353	0.359356
GO:0010563~negative regulation of phosphorus metabolic process	3.43327	544	1.26099	0.0322353	0.359356
GO:0051223~regulation of protein transport	4.54545	746	1.21742	0.0324175	0.360514
GO:2000045~regulation of G1/S transition of mitotic cell cycle	1.11219	141	1.57602	0.0327241	0.362778
GO:0071453~cellular response to oxygen levels	1.16054	149	1.55624	0.0329358	0.364184
GO:0048199~vesicle targeting, to, from or within Golgi	0.628627	65	1.93234	0.0329615	0.363933
GO:0090090~negative regulation of canonical Wnt signaling pathway	1.25725	165	1.52245	0.0330811	0.364515
GO:0007568~aging	1.93424	280	1.38024	0.0334888	0.367635
GO:0016311~dephosphorylation	2.75629	424	1.29886	0.0336365	0.368453
GO:1901992~positive regulation of mitotic cell cycle phase transition	0.580271	58	1.99897	0.0336483	0.368076
GO:1904837~beta-catenin-TCF complex assembly	0.483559	44	2.19584	0.033703	0.368077
GO:0007178~transmembrane receptor protein serine/threonine kinase signaling pathway	2.17602	322	1.35023	0.0338053	0.368493
GO:0019395~fatty acid oxidation	0.82205	95	1.72893	0.0339593	0.369359
GO:0070482~response to oxygen levels	2.12766	314	1.35387	0.0342196	0.371142
GO:0009607~response to biotic stimulus	5.22244	873	1.19526	0.0349759	0.377187
GO:0031398~positive regulation of protein ubiquitination	1.35397	182	1.48641	0.0349967	0.376883
GO:0031570~DNA integrity checkpoint	1.2089	158	1.52875	0.0352903	0.378911
GO:0032006~regulation of TOR signaling	0.676983	73	1.85292	0.0354079	0.379431
GO:0097352~autophagosome maturation	0.386847	31	2.49334	0.0357701	0.382023
GO:1902808~positive regulation of cell cycle G1/S phase transition	0.386847	31	2.49334	0.0357701	0.382023
GO:0098927~vesicle-mediated transport between endosomal compartments	0.386847	31	2.49334	0.0357701	0.382023
GO:0072595~maintenance of protein localization in organelle	0.386847	31	2.49334	0.0357701	0.382023
GO:0019637~organophosphate metabolic process	6.47969	1108	1.16847	0.0365182	0.387839
GO:0008637~apoptotic mitochondrial changes	0.967118	119	1.62381	0.0365572	0.387677
GO:0042770~signal transduction in response to DNA damage	0.967118	119	1.62381	0.0365572	0.387677
GO:1903076~regulation of protein localization to plasma membrane	0.628627	66	1.90306	0.0366355	0.387845
GO:0071482~cellular response to light stimulus	0.82205	96	1.71092	0.0369866	0.390283
GO:0070925~organelle assembly	4.01354	653	1.22805	0.0370369	0.390213
GO:1901652~response to peptide	2.853	444	1.28387	0.037148	0.390647
GO:2000116~regulation of cysteine-type endopeptidase activity	1.59574	224	1.42337	0.0373184	0.39157
GO:0000082~G1/S transition of mitotic cell cycle	1.59574	224	1.42337	0.0373184	0.39157
GO:0045069~regulation of viral genome replication	0.725338	81	1.7892	0.0373855	0.391637
GO:0019674~NAD metabolic process	0.580271	59	1.96509	0.0376374	0.393223
GO:0072329~monocarboxylic acid catabolic process	0.870406	104	1.67221	0.0380144	0.395823
GO:0006098~pentose-phosphate shunt	0.241779	13	3.71603	0.0380445	0.395581
GO:0071243~cellular response to arsenic-containing substance	0.241779	13	3.71603	0.0380445	0.395581
GO:0090005~negative regulation of establishment of protein localization to plasma membrane	0.241779	13	3.71603	0.0380445	0.395581
GO:2000765~regulation of cytoplasmic translation	0.241779	13	3.71603	0.0380445	0.395581
GO:0031125~rRNA 3'-end processing	0.241779	13	3.71603	0.0380445	0.395581
GO:0043549~regulation of kinase activity	4.73888	788	1.20158	0.0387577	0.400881
GO:0032434~regulation of proteasomal ubiquitin-dependent protein catabolic process	0.918762	112	1.63904	0.0388023	0.400751
GO:1903533~regulation of protein targeting	2.03095	300	1.35264	0.0389289	0.401282
GO:0055117~regulation of cardiac muscle contraction	0.676983	74	1.82789	0.0390418	0.401701
GO:0050657~nucleic acid transport	1.30561	176	1.48219	0.0397123	0.406571
GO:0050658~RNA transport	1.30561	176	1.48219	0.0397123	0.406571
GO:0009411~response to UV	1.01547	128	1.58512	0.0397911	0.406706
GO:0034440~lipid oxidation	0.82205	97	1.69328	0.0402046	0.40949
GO:0030512~negative regulation of transforming growth factor beta receptor signaling pathway	0.628627	67	1.87465	0.0405895	0.412029
GO:1904375~regulation of protein localization to cell periphery	0.628627	67	1.87465	0.0405895	0.412029
GO:0001510~RNA methylation	0.628627	67	1.87465	0.0405895	0.412029
GO:1903845~negative regulation of cellular response to transforming growth factor beta stimulus	0.628627	67	1.87465	0.0405895	0.412029
GO:0042273~ribosomal large subunit biogenesis	0.628627	67	1.87465	0.0405895	0.412029
GO:0048584~positive regulation of response to stimulus	11.3153	2030	1.11371	0.0406991	0.412396
GO:2001237~negative regulation of extrinsic apoptotic signaling pathway	0.870406	105	1.65629	0.0411577	0.415485
GO:0002223~stimulatory C-type lectin receptor signaling pathway	0.870406	105	1.65629	0.0411577	0.415485
GO:0009157~deoxyribonucleoside monophosphate biosynthetic process	0.193424	8	4.83084	0.0415518	0.418052
GO:0032909~regulation of transforming growth factor beta2 production	0.193424	8	4.83084	0.0415518	0.418052
GO:0019673~GDP-mannose metabolic process	0.193424	8	4.83084	0.0415518	0.418052
GO:0033601~positive regulation of mammary gland epithelial cell proliferation	0.193424	8	4.83084	0.0415518	0.418052
GO:0035196~production of miRNAs involved in gene silencing by miRNA	0.386847	32	2.41542	0.0418417	0.419797
GO:0006692~prostanoid metabolic process	0.386847	32	2.41542	0.0418417	0.419797
GO:0006693~prostaglandin metabolic process	0.386847	32	2.41542	0.0418417	0.419797
GO:0001937~negative regulation of endothelial cell proliferation	0.386847	32	2.41542	0.0418417	0.419797
GO:0030488~tRNA methylation	0.386847	32	2.41542	0.0418417	0.419797
GO:0000291~nuclear-transcribed mRNA catabolic process, exonucleolytic	0.386847	32	2.41542	0.0418417	0.419797
GO:1902186~regulation of viral release from host cell	0.386847	32	2.41542	0.0418417	0.419797
GO:0033108~mitochondrial respiratory chain complex assembly	0.773694	90	1.71763	0.0424618	0.424063
GO:0065002~intracellular protein transmembrane transport	0.531915	53	2.00525	0.0429861	0.427559
GO:0009725~response to hormone	5.07737	854	1.18791	0.043005	0.427203
GO:0019068~virion assembly	0.435203	39	2.22962	0.043293	0.428886
GO:0045646~regulation of erythrocyte differentiation	0.435203	39	2.22962	0.043293	0.428886
GO:0044710~single-organism metabolic process	21.8085	4063	1.07246	0.0433418	0.428755
GO:0071396~cellular response to lipid	3.19149	509	1.25279	0.043385	0.428583
GO:0030219~megakaryocyte differentiation	0.483559	46	2.10037	0.0435286	0.429167
GO:0048701~embryonic cranial skeleton morphogenesis	0.483559	46	2.10037	0.0435286	0.429167
GO:0090101~negative regulation of transmembrane receptor protein serine/threonine kinase signaling pathway	0.870406	106	1.64066	0.0444837	0.435806
GO:0032204~regulation of telomere maintenance	0.628627	68	1.84709	0.0448324	0.437888
GO:0009201~ribonucleoside triphosphate biosynthetic process	0.628627	68	1.84709	0.0448324	0.437888
GO:0034644~cellular response to UV	0.628627	68	1.84709	0.0448324	0.437888
GO:0036293~response to decreased oxygen levels	1.98259	295	1.34281	0.0454624	0.442023
GO:0008033~tRNA processing	0.967118	122	1.58388	0.0455122	0.441885
GO:0090407~organophosphate biosynthetic process	3.52998	572	1.23305	0.0456302	0.442246
GO:0030177~positive regulation of Wnt signaling pathway	1.16054	154	1.50572	0.0456362	0.441788
GO:0070076~histone lysine demethylation	0.338491	26	2.60122	0.0457867	0.442385
GO:0032205~negative regulation of telomere maintenance	0.338491	26	2.60122	0.0457867	0.442385
GO:0018198~peptidyl-cysteine modification	0.338491	26	2.60122	0.0457867	0.442385
GO:0001649~osteoblast differentiation	1.40232	195	1.43687	0.0462475	0.44523
GO:0042325~regulation of phosphorylation	7.93037	1393	1.13748	0.0463052	0.445146
GO:0018208~peptidyl-proline modification	0.580271	61	1.90066	0.0465814	0.446638
GO:0048208~COPII vesicle coating	0.580271	61	1.90066	0.0465814	0.446638
GO:0048207~vesicle targeting, rough ER to cis-Golgi	0.580271	61	1.90066	0.0465814	0.446638
GO:0030855~epithelial cell differentiation	3.48162	563	1.2356	0.0466509	0.446638
GO:0043086~negative regulation of catalytic activity	4.98066	839	1.18612	0.0468056	0.447249
GO:1900034~regulation of cellular response to heat	0.676983	76	1.77978	0.047085	0.448749
GO:0032508~DNA duplex unwinding	0.676983	76	1.77978	0.047085	0.448749
GO:0032984~macromolecular complex disassembly	1.78917	262	1.36444	0.0471079	0.448414
GO:0048002~antigen processing and presentation of peptide antigen	1.30561	179	1.45735	0.0473401	0.449569
GO:0051236~establishment of RNA localization	1.30561	179	1.45735	0.0473401	0.449569
GO:0002220~innate immune response activating cell surface receptor signaling pathway	0.870406	107	1.62533	0.0479973	0.453725
GO:0002753~cytoplasmic pattern recognition receptor signaling pathway	0.531915	54	1.96812	0.0480612	0.453675
GO:0006336~DNA replication-independent nucleosome assembly	0.531915	54	1.96812	0.0480612	0.453675
GO:0031050~dsRNA fragmentation	0.386847	33	2.34223	0.0485431	0.456559
GO:0035329~hippo signaling	0.386847	33	2.34223	0.0485431	0.456559
GO:0000460~maturation of 5.8S rRNA	0.386847	33	2.34223	0.0485431	0.456559
GO:0045070~positive regulation of viral genome replication	0.386847	33	2.34223	0.0485431	0.456559
GO:0070918~production of small RNA involved in gene silencing by RNA	0.386847	33	2.34223	0.0485431	0.456559
GO:0032200~telomere organization	1.11219	147	1.51169	0.048798	0.45784
GO:0019362~pyridine nucleotide metabolic process	0.967118	123	1.571	0.0488202	0.457494
GO:0046496~nicotinamide nucleotide metabolic process	0.967118	123	1.571	0.0488202	0.457494
GO:0006468~protein phosphorylation	10.3482	1852	1.11641	0.048876	0.457383
GO:0072524~pyridine-containing compound metabolic process	1.01547	131	1.54882	0.0489527	0.457418
GO:0016571~histone methylation	1.01547	131	1.54882	0.0489527	0.457418
GO:1901532~regulation of hematopoietic progenitor cell differentiation	0.241779	14	3.4506	0.0490218	0.4574
GO:0098911~regulation of ventricular cardiac muscle cell action potential	0.241779	14	3.4506	0.0490218	0.4574
GO:0070816~phosphorylation of RNA polymerase II C-terminal domain	0.241779	14	3.4506	0.0490218	0.4574
GO:0043248~proteasome assembly	0.241779	14	3.4506	0.0490218	0.4574
GO:0070828~heterochromatin organization	0.241779	14	3.4506	0.0490218	0.4574
GO:0031055~chromatin remodeling at centromere	0.483559	47	2.05568	0.0490935	0.4574
GO:0006635~fatty acid beta-oxidation	0.628627	69	1.82032	0.049372	0.45883
GO:0009112~nucleobase metabolic process	0.435203	40	2.17388	0.0494015	0.458537
GO:1903573~negative regulation of response to endoplasmic reticulum stress	0.435203	40	2.17388	0.0494015	0.458537
GO:0031668~cellular response to extracellular stimulus	1.35397	188	1.43897	0.0494938	0.458678
GO:0019886~antigen processing and presentation of exogenous peptide antigen via MHC class II	0.773694	92	1.68029	0.0501142	0.462438
GO:0002474~antigen processing and presentation of peptide antigen via MHC class I	0.773694	92	1.68029	0.0501142	0.462438
GO:0042990~regulation of transcription factor import into nucleus	0.773694	92	1.68029	0.0501142	0.462438
GO:0051179~localization	30.9478	5872	1.05304	0.0506054	0.465286
GO:0042306~regulation of protein import into nucleus	1.25725	172	1.46049	0.0506683	0.465216
GO:0009991~response to extracellular stimulus	2.75629	435	1.26601	0.0507235	0.465094
GO:0034968~histone lysine methylation	0.82205	100	1.64249	0.0510566	0.466849
GO:1903008~organelle disassembly	0.676983	77	1.75667	0.0515084	0.469391
GO:0006903~vesicle targeting	0.676983	77	1.75667	0.0515084	0.469391
GO:0009206~purine ribonucleoside triphosphate biosynthetic process	0.580271	62	1.87	0.0515545	0.469203
GO:0032606~type I interferon production	0.870406	108	1.61028	0.0517028	0.469699
GO:1901653~cellular response to peptide	2.0793	315	1.3189	0.0521473	0.472166
GO:0002262~myeloid cell homeostasis	0.967118	124	1.55834	0.0522958	0.472655
GO:0035264~multicellular organism growth	0.967118	124	1.55834	0.0522958	0.472655
GO:0051235~maintenance of location	1.93424	290	1.33265	0.052983	0.476695
GO:0001933~negative regulation of protein phosphorylation	2.51451	393	1.27839	0.0530715	0.47678
GO:0006998~nuclear envelope organization	0.725338	85	1.705	0.053112	0.47655
GO:2001244~positive regulation of intrinsic apoptotic signaling pathway	0.531915	55	1.93234	0.0535229	0.478742
GO:1902041~regulation of extrinsic apoptotic signaling pathway via death domain receptors	0.531915	55	1.93234	0.0535229	0.478742
GO:0034724~DNA replication-independent nucleosome organization	0.531915	55	1.93234	0.0535229	0.478742
GO:0008299~isoprenoid biosynthetic process	0.338491	27	2.50488	0.0539092	0.480759
GO:0006356~regulation of transcription from RNA polymerase I promoter	0.338491	27	2.50488	0.0539092	0.480759
GO:0030970~retrograde protein transport, ER to cytosol	0.338491	27	2.50488	0.0539092	0.480759
GO:1903513~endoplasmic reticulum to cytosol transport	0.338491	27	2.50488	0.0539092	0.480759
GO:0042991~transcription factor import into nucleus	0.773694	93	1.66222	0.0542797	0.482662
GO:1901214~regulation of neuron death	1.74081	257	1.35339	0.0552284	0.488259
GO:0043409~negative regulation of MAPK cascade	1.11219	149	1.4914	0.0552426	0.487852
GO:0071478~cellular response to radiation	1.11219	149	1.4914	0.0552426	0.487852
GO:0060759~regulation of response to cytokine stimulus	1.11219	149	1.4914	0.0552426	0.487852
GO:0043484~regulation of RNA splicing	0.870406	109	1.59551	0.0556042	0.489657
GO:0061083~regulation of protein refolding	0.145068	4	7.24626	0.0556698	0.489576
GO:2000373~positive regulation of DNA topoisomerase (ATP-hydrolyzing) activity	0.145068	4	7.24626	0.0556698	0.489576
GO:0072675~osteoclast fusion	0.145068	4	7.24626	0.0556698	0.489576
GO:2000371~regulation of DNA topoisomerase (ATP-hydrolyzing) activity	0.145068	4	7.24626	0.0556698	0.489576
GO:0061084~negative regulation of protein refolding	0.145068	4	7.24626	0.0556698	0.489576
GO:0035973~aggrephagy	0.145068	4	7.24626	0.0556698	0.489576
GO:0010658~striated muscle cell apoptotic process	0.386847	34	2.27334	0.0558882	0.490464
GO:1902229~regulation of intrinsic apoptotic signaling pathway in response to DNA damage	0.386847	34	2.27334	0.0558882	0.490464
GO:0007031~peroxisome organization	0.386847	34	2.27334	0.0558882	0.490464
GO:0032527~protein exit from endoplasmic reticulum	0.435203	41	2.12086	0.0560414	0.490936
GO:0070301~cellular response to hydrogen peroxide	0.676983	78	1.73415	0.056208	0.491491
GO:0009145~purine nucleoside triphosphate biosynthetic process	0.580271	63	1.84032	0.0568723	0.495162
GO:1901216~positive regulation of neuron death	0.580271	63	1.84032	0.0568723	0.495162
GO:0030099~myeloid cell differentiation	2.22437	343	1.29574	0.0571195	0.496208
GO:0071383~cellular response to steroid hormone stimulus	1.6441	241	1.36306	0.0575498	0.498384
GO:0060316~positive regulation of ryanodine-sensitive calcium-release channel activity	0.193424	9	4.29408	0.0576385	0.498438
GO:0071287~cellular response to manganese ion	0.193424	9	4.29408	0.0576385	0.498438
GO:0032790~ribosome disassembly	0.193424	9	4.29408	0.0576385	0.498438
GO:0045647~negative regulation of erythrocyte differentiation	0.193424	9	4.29408	0.0576385	0.498438
GO:0031667~response to nutrient levels	2.56286	404	1.2675	0.0579943	0.500138
GO:1902176~negative regulation of oxidative stress-induced intrinsic apoptotic signaling pathway	0.290135	21	2.76048	0.0587742	0.504423
GO:0036499~PERK-mediated unfolded protein response	0.290135	21	2.76048	0.0587742	0.504423
GO:0051260~protein homooligomerization	1.78917	267	1.33888	0.0591343	0.506118
GO:0090502~RNA phosphodiester bond hydrolysis, endonucleolytic	0.628627	71	1.76904	0.0593691	0.507045
GO:0035019~somatic stem cell population maintenance	0.628627	71	1.76904	0.0593691	0.507045
GO:0006611~protein export from nucleus	0.531915	56	1.89783	0.0593795	0.506612
GO:0000245~spliceosomal complex assembly	0.531915	56	1.89783	0.0593795	0.506612
GO:0000723~telomere maintenance	1.01547	134	1.51414	0.0595304	0.507029
GO:0051592~response to calcium ion	0.918762	118	1.55569	0.0598334	0.508361
GO:0071216~cellular response to biotic stimulus	1.25725	175	1.43545	0.0599751	0.508718
GO:1904589~regulation of protein import	1.25725	175	1.43545	0.0599751	0.508718
GO:0043434~response to peptide hormone	2.56286	405	1.26437	0.0605128	0.511442
GO:0050852~T cell receptor signaling pathway	1.2089	167	1.44636	0.0608013	0.512666
GO:1901663~quinone biosynthetic process	0.241779	15	3.22056	0.0615497	0.516601
GO:0006744~ubiquinone biosynthetic process	0.241779	15	3.22056	0.0615497	0.516601
GO:0034349~glial cell apoptotic process	0.241779	15	3.22056	0.0615497	0.516601
GO:0006089~lactate metabolic process	0.241779	15	3.22056	0.0615497	0.516601
GO:0000963~mitochondrial RNA processing	0.241779	15	3.22056	0.0615497	0.516601
GO:0071025~RNA surveillance	0.241779	15	3.22056	0.0615497	0.516601
GO:0010042~response to manganese ion	0.241779	15	3.22056	0.0615497	0.516601
GO:0001829~trophectodermal cell differentiation	0.241779	15	3.22056	0.0615497	0.516601
GO:0031669~cellular response to nutrient levels	1.16054	159	1.45837	0.0615701	0.516226
GO:1990778~protein localization to cell periphery	1.54739	226	1.36803	0.0628269	0.523081
GO:0035666~TRIF-dependent toll-like receptor signaling pathway	0.338491	28	2.41542	0.0628485	0.52271
GO:0016577~histone demethylation	0.338491	28	2.41542	0.0628485	0.52271
GO:0008334~histone mRNA metabolic process	0.338491	28	2.41542	0.0628485	0.52271
GO:0001959~regulation of cytokine-mediated signaling pathway	1.06383	143	1.48641	0.0628796	0.522395
GO:0006626~protein targeting to mitochondrion	1.06383	143	1.48641	0.0628796	0.522395
GO:0006353~DNA-templated transcription, termination	0.82205	103	1.59465	0.0638043	0.527234
GO:0086004~regulation of cardiac muscle cell contraction	0.386847	35	2.20838	0.0638865	0.52721
GO:0046718~viral entry into host cell	0.870406	111	1.56676	0.0640099	0.527421
GO:0018022~peptidyl-lysine methylation	0.870406	111	1.56676	0.0640099	0.527421
GO:0051806~entry into cell of other organism involved in symbiotic interaction	0.870406	111	1.56676	0.0640099	0.527421
GO:0030260~entry into host cell	0.870406	111	1.56676	0.0640099	0.527421
GO:0051828~entry into other organism involved in symbiotic interaction	0.870406	111	1.56676	0.0640099	0.527421
GO:0044409~entry into host	0.870406	111	1.56676	0.0640099	0.527421
GO:0071417~cellular response to organonitrogen compound	2.94971	477	1.23556	0.0640611	0.52722
GO:0014070~response to organic cyclic compound	5.27079	906	1.16239	0.0641339	0.527142
GO:0001666~response to hypoxia	1.88588	286	1.3175	0.0642559	0.527345
GO:0010035~response to inorganic substance	2.90135	469	1.23604	0.0656618	0.534801
GO:0019882~antigen processing and presentation	1.54739	227	1.362	0.0658573	0.535402
GO:0044843~cell cycle G1/S phase transition	1.6441	244	1.3463	0.0660491	0.535981
GO:1901699~cellular response to nitrogen compound	3.38491	558	1.21204	0.0661041	0.535795
GO:0009142~nucleoside triphosphate biosynthetic process	0.676983	80	1.69079	0.0664565	0.537264
GO:2001235~positive regulation of apoptotic signaling pathway	1.25725	177	1.41923	0.0668142	0.538753
GO:0048145~regulation of fibroblast proliferation	0.725338	88	1.64688	0.0675367	0.542241
GO:2001056~positive regulation of cysteine-type endopeptidase activity	0.967118	128	1.50964	0.0679405	0.543958
GO:0006415~translational termination	0.773694	96	1.61028	0.0681874	0.544812
GO:0002495~antigen processing and presentation of peptide antigen via MHC class II	0.773694	96	1.61028	0.0681874	0.544812
GO:0071359~cellular response to dsRNA	0.483559	50	1.93234	0.068517	0.546111
GO:1901989~positive regulation of cell cycle phase transition	0.580271	65	1.78369	0.0685667	0.545889
GO:0051156~glucose 6-phosphate metabolic process	0.290135	22	2.635	0.0698387	0.552242
GO:1904886~beta-catenin destruction complex disassembly	0.290135	22	2.635	0.0698387	0.552242
GO:0016578~histone deubiquitination	0.290135	22	2.635	0.0698387	0.552242
GO:0016180~snRNA processing	0.290135	22	2.635	0.0698387	0.552242
GO:1901685~glutathione derivative metabolic process	0.290135	22	2.635	0.0698387	0.552242
GO:1901687~glutathione derivative biosynthetic process	0.290135	22	2.635	0.0698387	0.552242
GO:0051570~regulation of histone H3-K9 methylation	0.290135	22	2.635	0.0698387	0.552242
GO:0032436~positive regulation of proteasomal ubiquitin-dependent protein catabolic process	0.628627	73	1.72057	0.0706281	0.555948
GO:0006469~negative regulation of protein kinase activity	1.59574	237	1.3453	0.0706365	0.5555
GO:0007595~lactation	0.435203	43	2.02221	0.0709491	0.556661
GO:0009628~response to abiotic stimulus	5.89942	1029	1.14551	0.0712429	0.557717
GO:0023056~positive regulation of signaling	8.70406	1563	1.11267	0.071738	0.559821
GO:0090092~regulation of transmembrane receptor protein serine/threonine kinase signaling pathway	1.45068	212	1.36722	0.0719896	0.560644
GO:0032392~DNA geometric change	0.676983	81	1.66992	0.0720142	0.560282
GO:0051707~response to other organism	4.83559	829	1.16546	0.0720545	0.560003
GO:0043207~response to external biotic stimulus	4.83559	829	1.16546	0.0720545	0.560003
GO:1903747~regulation of establishment of protein localization to mitochondrion	0.967118	129	1.49793	0.0723013	0.560797
GO:0032007~negative regulation of TOR signaling	0.386847	36	2.14704	0.072543	0.561562
GO:0010659~cardiac muscle cell apoptotic process	0.338491	29	2.33213	0.0726074	0.561407
GO:0048713~regulation of oligodendrocyte differentiation	0.338491	29	2.33213	0.0726074	0.561407
GO:0050690~regulation of defense response to virus by virus	0.338491	29	2.33213	0.0726074	0.561407
GO:0006294~nucleotide-excision repair, preincision complex assembly	0.338491	29	2.33213	0.0726074	0.561407
GO:0090263~positive regulation of canonical Wnt signaling pathway	0.918762	121	1.51712	0.072858	0.562214
GO:1904019~epithelial cell apoptotic process	0.725338	89	1.62837	0.0728702	0.561791
GO:1903901~negative regulation of viral life cycle	0.725338	89	1.62837	0.0728702	0.561791
GO:1902600~hydrogen ion transmembrane transport	0.870406	113	1.53903	0.0732407	0.56321
GO:0044282~small molecule catabolic process	2.17602	341	1.275	0.0734936	0.564021
GO:1904950~negative regulation of establishment of protein localization	1.40232	204	1.37347	0.0735049	0.563594
GO:1901698~response to nitrogen compound	5.17408	895	1.15508	0.074239	0.56685
GO:1904951~positive regulation of establishment of protein localization	3.14313	517	1.21472	0.0748636	0.569525
GO:0008406~gonad development	1.45068	213	1.3608	0.0754602	0.572037
GO:0098779~mitophagy in response to mitochondrial depolarization	0.241779	16	3.01928	0.0755921	0.572213
GO:0055119~relaxation of cardiac muscle	0.241779	16	3.01928	0.0755921	0.572213
GO:0032516~positive regulation of phosphoprotein phosphatase activity	0.241779	16	3.01928	0.0755921	0.572213
GO:0051457~maintenance of protein location in nucleus	0.241779	16	3.01928	0.0755921	0.572213
GO:0098780~response to mitochondrial depolarisation	0.241779	16	3.01928	0.0755921	0.572213
GO:0072665~protein localization to vacuole	0.483559	51	1.89445	0.0759229	0.57338
GO:1903313~positive regulation of mRNA metabolic process	0.483559	51	1.89445	0.0759229	0.57338
GO:0045071~negative regulation of viral genome replication	0.483559	51	1.89445	0.0759229	0.57338
GO:0051262~protein tetramerization	1.01547	138	1.47026	0.075973	0.573147
GO:0010944~negative regulation of transcription by competitive promoter binding	0.193424	10	3.86467	0.0761845	0.573716
GO:0032055~negative regulation of translation in response to stress	0.193424	10	3.86467	0.0761845	0.573716
GO:0000054~ribosomal subunit export from nucleus	0.193424	10	3.86467	0.0761845	0.573716
GO:0034063~stress granule assembly	0.193424	10	3.86467	0.0761845	0.573716
GO:0033753~establishment of ribosome localization	0.193424	10	3.86467	0.0761845	0.573716
GO:0033523~histone H2B ubiquitination	0.193424	10	3.86467	0.0761845	0.573716
GO:0034139~regulation of toll-like receptor 3 signaling pathway	0.193424	10	3.86467	0.0761845	0.573716
GO:0002934~desmosome organization	0.193424	10	3.86467	0.0761845	0.573716
GO:0097201~negative regulation of transcription from RNA polymerase II promoter in response to stress	0.193424	10	3.86467	0.0761845	0.573716
GO:0048194~Golgi vesicle budding	0.193424	10	3.86467	0.0761845	0.573716
GO:0033327~Leydig cell differentiation	0.193424	10	3.86467	0.0761845	0.573716
GO:0033750~ribosome localization	0.193424	10	3.86467	0.0761845	0.573716
GO:0090316~positive regulation of intracellular protein transport	1.69246	256	1.32093	0.0768498	0.576525
GO:0048284~organelle fusion	1.16054	163	1.42258	0.0768537	0.576063
GO:0043401~steroid hormone mediated signaling pathway	1.25725	180	1.39558	0.0780605	0.581491
GO:0010952~positive regulation of peptidase activity	1.11219	155	1.43367	0.0781353	0.581373
GO:0016192~vesicle-mediated transport	8.31721	1494	1.11232	0.0782273	0.581339
GO:0051591~response to cAMP	0.773694	98	1.57742	0.0786715	0.583011
GO:0016239~positive regulation of macroautophagy	0.435203	44	1.97625	0.0792261	0.585202
GO:0061136~regulation of proteasomal protein catabolic process	1.06383	147	1.44597	0.079362	0.585375
GO:0036294~cellular response to decreased oxygen levels	1.01547	139	1.45968	0.0805167	0.590399
GO:0010948~negative regulation of cell cycle process	1.59574	240	1.32848	0.0806184	0.590402
GO:0000462~maturation of SSU-rRNA from tricistronic rRNA transcript (SSU-rRNA, 5.8S rRNA, LSU-rRNA)	0.386847	37	2.08901	0.0818584	0.595751
GO:0006734~NADH metabolic process	0.386847	37	2.08901	0.0818584	0.595751
GO:1903312~negative regulation of mRNA metabolic process	0.386847	37	2.08901	0.0818584	0.595751
GO:0006607~NLS-bearing protein import into nucleus	0.290135	23	2.52044	0.0819654	0.595772
GO:0043628~ncRNA 3'-end processing	0.290135	23	2.52044	0.0819654	0.595772
GO:0061458~reproductive system development	2.61122	423	1.23341	0.0820388	0.595637
GO:0038034~signal transduction in absence of ligand	0.628627	75	1.67469	0.0831815	0.600452
GO:0097192~extrinsic apoptotic signaling pathway in absence of ligand	0.628627	75	1.67469	0.0831815	0.600452
GO:0006482~protein demethylation	0.338491	30	2.25439	0.0831818	0.599976
GO:1900740~positive regulation of protein insertion into mitochondrial membrane involved in apoptotic signaling pathway	0.338491	30	2.25439	0.0831818	0.599976
GO:0008214~protein dealkylation	0.338491	30	2.25439	0.0831818	0.599976
GO:1900739~regulation of protein insertion into mitochondrial membrane involved in apoptotic signaling pathway	0.338491	30	2.25439	0.0831818	0.599976
GO:0048384~retinoic acid receptor signaling pathway	0.338491	30	2.25439	0.0831818	0.599976
GO:0001825~blastocyst formation	0.338491	30	2.25439	0.0831818	0.599976
GO:0061077~chaperone-mediated protein folding	0.483559	52	1.85802	0.0837999	0.602336
GO:0003229~ventricular cardiac muscle tissue development	0.483559	52	1.85802	0.0837999	0.602336
GO:0038061~NIK/NF-kappaB signaling	0.82205	107	1.53503	0.0839214	0.602415
GO:0044774~mitotic DNA integrity checkpoint	0.82205	107	1.53503	0.0839214	0.602415
GO:0009416~response to light stimulus	1.83752	284	1.29276	0.0839339	0.601997
GO:0002504~antigen processing and presentation of peptide or polysaccharide antigen via MHC class II	0.773694	99	1.56148	0.0842852	0.603123
GO:0007569~cell aging	0.725338	91	1.59258	0.0843436	0.602915
GO:0010647~positive regulation of cell communication	8.60735	1555	1.10597	0.0845726	0.603481
GO:0072659~protein localization to plasma membrane	1.40232	207	1.35357	0.0846536	0.603375
GO:0051174~regulation of phosphorus metabolic process	8.89749	1611	1.10351	0.0850351	0.604627
GO:0019220~regulation of phosphate metabolic process	8.89749	1610	1.10419	0.085422	0.605897
GO:0002218~activation of innate immune response	1.6441	250	1.31399	0.0856375	0.606393
GO:0061484~hematopoietic stem cell homeostasis	0.145068	5	5.79701	0.0865096	0.609814
GO:0090219~negative regulation of lipid kinase activity	0.145068	5	5.79701	0.0865096	0.609814
GO:0033184~positive regulation of histone ubiquitination	0.145068	5	5.79701	0.0865096	0.609814
GO:1903333~negative regulation of protein folding	0.145068	5	5.79701	0.0865096	0.609814
GO:0044791~positive regulation by host of viral release from host cell	0.145068	5	5.79701	0.0865096	0.609814
GO:0010911~regulation of isomerase activity	0.145068	5	5.79701	0.0865096	0.609814
GO:0044789~modulation by host of viral release from host cell	0.145068	5	5.79701	0.0865096	0.609814
GO:0060623~regulation of chromosome condensation	0.145068	5	5.79701	0.0865096	0.609814
GO:0010912~positive regulation of isomerase activity	0.145068	5	5.79701	0.0865096	0.609814
GO:0070934~CRD-mediated mRNA stabilization	0.145068	5	5.79701	0.0865096	0.609814
GO:0033578~protein glycosylation in Golgi	0.145068	5	5.79701	0.0865096	0.609814
GO:1902036~regulation of hematopoietic stem cell differentiation	0.145068	5	5.79701	0.0865096	0.609814
GO:0072674~multinuclear osteoclast differentiation	0.145068	5	5.79701	0.0865096	0.609814
GO:0031087~deadenylation-independent decapping of nuclear-transcribed mRNA	0.145068	5	5.79701	0.0865096	0.609814
GO:0000056~ribosomal small subunit export from nucleus	0.145068	5	5.79701	0.0865096	0.609814
GO:1902108~regulation of mitochondrial membrane permeability involved in apoptotic process	0.531915	60	1.77131	0.0868623	0.610908
GO:0006081~cellular aldehyde metabolic process	0.531915	60	1.77131	0.0868623	0.610908
GO:0042255~ribosome assembly	0.531915	60	1.77131	0.0868623	0.610908
GO:0043901~negative regulation of multi-organism process	1.11219	157	1.41541	0.0870062	0.611075
GO:0043254~regulation of protein complex assembly	2.36944	381	1.24258	0.0876989	0.613656
GO:0042059~negative regulation of epidermal growth factor receptor signaling pathway	0.435203	45	1.93234	0.0880528	0.614736
GO:0042503~tyrosine phosphorylation of Stat3 protein	0.435203	45	1.93234	0.0880528	0.614736
GO:0006984~ER-nucleus signaling pathway	0.435203	45	1.93234	0.0880528	0.614736
GO:2000273~positive regulation of receptor activity	0.435203	45	1.93234	0.0880528	0.614736
GO:0061025~membrane fusion	1.30561	191	1.36579	0.0885489	0.616431
GO:2001252~positive regulation of chromosome organization	1.06383	149	1.42656	0.0885956	0.616166
GO:1903749~positive regulation of establishment of protein localization to mitochondrion	0.870406	116	1.49923	0.0886773	0.616054
GO:0046823~negative regulation of nucleocytoplasmic transport	0.580271	68	1.705	0.0888183	0.616199
GO:0007009~plasma membrane organization	1.78917	277	1.29055	0.0895457	0.618876
GO:0006338~chromatin remodeling	1.16054	166	1.39687	0.0898738	0.61982
GO:0010950~positive regulation of endopeptidase activity	1.01547	141	1.43897	0.0901358	0.620478
GO:0044773~mitotic DNA damage checkpoint	0.773694	100	1.54587	0.0901491	0.62007
GO:0002520~immune system development	4.73888	821	1.15328	0.0902661	0.620106
GO:0031468~nuclear envelope reassembly	0.241779	17	2.84167	0.0910896	0.623146
GO:1901032~negative regulation of response to reactive oxygen species	0.241779	17	2.84167	0.0910896	0.623146
GO:0071380~cellular response to prostaglandin E stimulus	0.241779	17	2.84167	0.0910896	0.623146
GO:0060390~regulation of SMAD protein import into nucleus	0.241779	17	2.84167	0.0910896	0.623146
GO:1903206~negative regulation of hydrogen peroxide-induced cell death	0.241779	17	2.84167	0.0910896	0.623146
GO:0002758~innate immune response-activating signal transduction	1.59574	243	1.31208	0.0915267	0.624531
GO:0051092~positive regulation of NF-kappaB transcription factor activity	0.967118	133	1.45288	0.0916086	0.624414
GO:0043094~cellular metabolic compound salvage	0.386847	38	2.03404	0.0918287	0.624878
GO:0006120~mitochondrial electron transport, NADH to ubiquinone	0.483559	53	1.82296	0.0921482	0.625758
GO:0080171~lytic vacuole organization	0.483559	53	1.82296	0.0921482	0.625758
GO:0007040~lysosome organization	0.483559	53	1.82296	0.0921482	0.625758
GO:0043241~protein complex disassembly	1.6441	252	1.30356	0.0929628	0.628698
GO:0043112~receptor metabolic process	1.06383	150	1.41705	0.0934653	0.630321
GO:0060429~epithelium development	5.99613	1060	1.13023	0.093802	0.631251
GO:0045787~positive regulation of cell cycle	2.12766	339	1.25402	0.0938037	0.6308
GO:0045137~development of primary sexual characteristics	1.45068	218	1.32959	0.0945371	0.633353
GO:0045616~regulation of keratinocyte differentiation	0.338491	31	2.18167	0.0945606	0.632991
GO:0036258~multivesicular body assembly	0.338491	31	2.18167	0.0945606	0.632991
GO:0070988~demethylation	0.531915	61	1.74227	0.0947605	0.633351
GO:0030178~negative regulation of Wnt signaling pathway	1.35397	201	1.34591	0.0949296	0.633583
GO:1903205~regulation of hydrogen peroxide-induced cell death	0.290135	24	2.41542	0.0951288	0.633938
GO:0032800~receptor biosynthetic process	0.290135	24	2.41542	0.0951288	0.633938
GO:0045948~positive regulation of translational initiation	0.290135	24	2.41542	0.0951288	0.633938
GO:0008535~respiratory chain complex IV assembly	0.290135	24	2.41542	0.0951288	0.633938
GO:0045648~positive regulation of erythrocyte differentiation	0.290135	24	2.41542	0.0951288	0.633938
GO:0060537~muscle tissue development	2.27273	367	1.23733	0.0961394	0.637572
GO:0006303~double-strand break repair via nonhomologous end joining	0.580271	69	1.68029	0.0962995	0.637761
GO:0000302~response to reactive oxygen species	1.40232	210	1.33423	0.096889	0.639669
GO:0042177~negative regulation of protein catabolic process	0.725338	93	1.55834	0.0969038	0.639275
GO:0031507~heterochromatin assembly	0.193424	11	3.51334	0.0969717	0.639093
GO:0043619~regulation of transcription from RNA polymerase II promoter in response to oxidative stress	0.193424	11	3.51334	0.0969717	0.639093
GO:0090161~Golgi ribbon formation	0.193424	11	3.51334	0.0969717	0.639093
GO:0010870~positive regulation of receptor biosynthetic process	0.193424	11	3.51334	0.0969717	0.639093
GO:0090557~establishment of endothelial intestinal barrier	0.193424	11	3.51334	0.0969717	0.639093
GO:0060576~intestinal epithelial cell development	0.193424	11	3.51334	0.0969717	0.639093
GO:0009162~deoxyribonucleoside monophosphate metabolic process	0.193424	11	3.51334	0.0969717	0.639093
GO:0002098~tRNA wobble uridine modification	0.193424	11	3.51334	0.0969717	0.639093
GO:0045454~cell redox homeostasis	0.628627	77	1.63119	0.0970464	0.638938
GO:0097194~execution phase of apoptosis	0.628627	77	1.63119	0.0970464	0.638938
GO:1901185~negative regulation of ERBB signaling pathway	0.435203	46	1.89033	0.0974263	0.639999
GO:0031349~positive regulation of defense response	2.46615	402	1.22574	0.0979222	0.641514
GO:0019752~carboxylic acid metabolic process	4.73888	826	1.1463	0.0988741	0.644811
GO:0044711~single-organism biosynthetic process	7.44681	1340	1.11037	0.0991761	0.645543

## Sheet: air_unique_distal
Term	%	Pop Hits	Fold Enrichment	P Value	Benjamini
GO:0048731~system development	24.7588	4291	1.31967	9.25752e-07	0.00595975
GO:0044699~single-organism process	63.4512	13377	1.08486	1.92389e-06	0.00619203
GO:0007275~multicellular organism development	27.0096	4877	1.26666	6.17216e-06	0.0131967
GO:0009653~anatomical structure morphogenesis	16.1844	2631	1.40692	6.62713e-06	0.0106409
GO:0044707~single-multicellular organism process	31.8328	5943	1.22507	8.30704e-06	0.0106704
GO:0002009~morphogenesis of an epithelium	4.71597	521	2.07027	9.19063e-06	0.00984194
GO:0044763~single-organism cellular process	58.7353	12256	1.09608	9.61989e-06	0.00883445
GO:0016477~cell migration	8.46731	1184	1.63564	1.55943e-05	0.0125078
GO:0048729~tissue morphogenesis	5.25188	622	1.93116	1.65123e-05	0.0117768
GO:0048856~anatomical structure development	29.4748	5473	1.23174	1.65805e-05	0.010649
GO:0040011~locomotion	10.2894	1530	1.53813	1.92746e-05	0.0112506
GO:0001944~vasculature development	5.14469	610	1.92896	2.12532e-05	0.011371
GO:0016266~O-glycan processing	1.28617	60	4.90277	2.61967e-05	0.0129276
GO:0032502~developmental process	30.0107	5632	1.21873	3.12477e-05	0.0143088
GO:0048870~cell motility	9.1104	1330	1.56668	3.34377e-05	0.014291
GO:0051674~localization of cell	9.1104	1330	1.56668	3.34377e-05	0.014291
GO:0048513~animal organ development	18.2208	3129	1.33185	3.41074e-05	0.0136704
GO:0044767~single-organism developmental process	29.2605	5475	1.22234	3.47285e-05	0.0131043
GO:0023051~regulation of signaling	17.8992	3070	1.33349	3.77033e-05	0.0134342
GO:0008283~cell proliferation	11.7899	1861	1.44897	5.35757e-05	0.018043
GO:0061333~renal tubule morphogenesis	1.39335	77	4.13871	6.13551e-05	0.0196142
GO:0060562~epithelial tube morphogenesis	3.10825	309	2.30065	6.82999e-05	0.0207823
GO:0007166~cell surface receptor signaling pathway	15.7556	2669	1.35015	7.53347e-05	0.0218689
GO:0010646~regulation of cell communication	17.4705	3020	1.3231	7.55096e-05	0.0209762
GO:0001763~morphogenesis of a branching structure	2.2508	195	2.63996	0.000141856	0.0374488
GO:0051239~regulation of multicellular organismal process	15.4341	2659	1.32757	0.00020306	0.0510998
GO:0035239~tube morphogenesis	3.21543	348	2.11326	0.000220636	0.0533258
GO:0042127~regulation of cell proliferation	9.86066	1552	1.45314	0.000230385	0.0536119
GO:0072358~cardiovascular system development	6.64523	945	1.60832	0.000240352	0.0539251
GO:0072359~circulatory system development	6.64523	945	1.60832	0.000240352	0.0539251
GO:0006928~movement of cell or subcellular component	11.0397	1795	1.40665	0.000299022	0.0644201
GO:0006493~protein O-linked glycosylation	1.50054	104	3.29994	0.00030588	0.0637245
GO:0009966~regulation of signal transduction	15.6484	2728	1.31196	0.000311649	0.062861
GO:0048518~positive regulation of biological process	27.6527	5285	1.1967	0.00031625	0.0618293
GO:0061138~morphogenesis of a branching epithelium	2.03644	177	2.63143	0.000333523	0.0631856
GO:0070085~glycosylation	2.78671	289	2.2054	0.000335915	0.061812
GO:0072080~nephron tubule development	1.39335	92	3.46392	0.000347442	0.0620974
GO:0032879~regulation of localization	14.3623	2473	1.32829	0.000356433	0.0619402
GO:0008285~negative regulation of cell proliferation	4.93033	651	1.73216	0.000382127	0.0645234
GO:0001568~blood vessel development	4.50161	576	1.78747	0.000382654	0.0629638
GO:0051173~positive regulation of nitrogen compound metabolic process	10.8253	1767	1.40119	0.000398653	0.0638839
GO:0060993~kidney morphogenesis	1.39335	94	3.39022	0.000424702	0.0662738
GO:0051254~positive regulation of RNA metabolic process	9.00322	1415	1.45524	0.000440272	0.0670024
GO:0061326~renal tubule development	1.39335	95	3.35453	0.00046847	0.069505
GO:0043413~macromolecule glycosylation	2.67953	279	2.19658	0.000475906	0.0689854
GO:0006486~protein glycosylation	2.67953	279	2.19658	0.000475906	0.0689854
GO:0009887~organ morphogenesis	6.75241	992	1.55683	0.00049377	0.0699143
GO:0048522~positive regulation of cellular process	24.9732	4744	1.20399	0.000546405	0.0754281
GO:0031325~positive regulation of cellular metabolic process	15.97	2839	1.28657	0.000629167	0.0845539
GO:0030334~regulation of cell migration	5.03751	685	1.68197	0.000631176	0.0830848
GO:0018193~peptidyl-amino acid modification	7.71704	1185	1.48945	0.000648634	0.0835824
GO:0031328~positive regulation of cellular biosynthetic process	10.5038	1729	1.38945	0.000658059	0.0830887
GO:0040012~regulation of locomotion	5.46624	768	1.62787	0.000719568	0.0887686
GO:0072078~nephron tubule morphogenesis	1.17899	73	3.69387	0.000719973	0.087153
GO:0001933~negative regulation of protein phosphorylation	3.32262	393	1.93366	0.000753169	0.0893153
GO:0009891~positive regulation of biosynthetic process	10.6109	1760	1.37891	0.000815207	0.0945808
GO:0035295~tube development	4.39443	580	1.73288	0.000830045	0.0945228
GO:0016055~Wnt signaling pathway	3.75134	468	1.8333	0.000839588	0.0939031
GO:0071496~cellular response to external stimulus	2.46517	257	2.19385	0.00085955	0.0943948
GO:0198738~cell-cell signaling by wnt	3.75134	469	1.82939	0.000861493	0.0930179
GO:0009790~embryo development	6.43087	954	1.54175	0.000887278	0.0940964
GO:0010557~positive regulation of macromolecule biosynthetic process	9.75348	1597	1.39685	0.000910449	0.094878
GO:0048514~blood vessel morphogenesis	3.85852	491	1.79735	0.000975521	0.0997056
GO:0072088~nephron epithelium morphogenesis	1.17899	76	3.54806	0.00099163	0.0996922
GO:0009893~positive regulation of metabolic process	16.8274	3052	1.26103	0.0010454	0.103207
GO:0060675~ureteric bud morphogenesis	1.07181	64	3.83029	0.00108591	0.105381
GO:0051270~regulation of cellular component movement	5.57342	802	1.58943	0.00111483	0.106438
GO:0001558~regulation of cell growth	3.32262	403	1.88568	0.00112797	0.106057
GO:0010604~positive regulation of macromolecule metabolic process	15.8628	2856	1.27033	0.00113135	0.104834
GO:0007165~signal transduction	29.3676	5775	1.16308	0.00117811	0.107389
GO:0072028~nephron morphogenesis	1.17899	78	3.45708	0.00121552	0.109071
GO:0072171~mesonephric tubule morphogenesis	1.07181	65	3.77136	0.00121579	0.107602
GO:0016043~cellular component organization	30.8682	6109	1.15567	0.00121836	0.106361
GO:2000026~regulation of multicellular organismal development	10.2894	1721	1.36742	0.00126815	0.108993
GO:0032501~multicellular organismal process	34.9411	7027	1.13726	0.00128505	0.108917
GO:0045935~positive regulation of nucleobase-containing compound metabolic process	9.96785	1658	1.37502	0.00130422	0.109023
GO:0097503~sialylation	0.643087	21	7.00396	0.00130536	0.107721
GO:0023052~signaling	31.5113	6260	1.15129	0.00132469	0.107852
GO:0072595~maintenance of protein localization in organelle	0.750268	31	5.53539	0.0013756	0.110372
GO:0031400~negative regulation of protein modification process	4.28725	578	1.69646	0.0014416	0.113945
GO:0042326~negative regulation of phosphorylation	3.4298	428	1.83281	0.00144943	0.113145
GO:0001667~ameboidal-type cell migration	2.78671	320	1.99175	0.00146628	0.113021
GO:0044723~single-organism carbohydrate metabolic process	4.71597	656	1.64422	0.00147364	0.112218
GO:0045893~positive regulation of transcription, DNA-templated	8.36013	1349	1.41741	0.00153165	0.115021
GO:1903508~positive regulation of nucleic acid-templated transcription	8.36013	1349	1.41741	0.00153165	0.115021
GO:0043542~endothelial cell migration	1.7149	154	2.5469	0.00157325	0.116604
GO:0060429~epithelium development	6.85959	1060	1.48008	0.0015791	0.115686
GO:0051716~cellular response to stimulus	34.4051	6927	1.13598	0.00160318	0.116031
GO:0023014~signal transduction by protein phosphorylation	5.89496	877	1.53736	0.0016095	0.115174
GO:0044700~single organism signaling	31.1897	6207	1.14927	0.00162347	0.114844
GO:0010628~positive regulation of gene expression	10.075	1692	1.36188	0.00163196	0.114161
GO:0005975~carbohydrate metabolic process	5.35906	778	1.57544	0.00165843	0.114664
GO:0045944~positive regulation of transcription from RNA polymerase II promoter	6.75241	1041	1.48355	0.00167516	0.114529
GO:0009792~embryo development ending in birth or egg hatching	4.28725	583	1.68191	0.0016773	0.113468
GO:1905114~cell surface receptor signaling pathway involved in cell-cell signaling	3.9657	527	1.72109	0.00176051	0.117529
GO:0048583~regulation of response to stimulus	19.3998	3636	1.2203	0.00176066	0.116338
GO:0070727~cellular macromolecule localization	9.6463	1613	1.36779	0.00184025	0.120047
GO:0072009~nephron epithelium development	1.39335	111	2.87099	0.00187433	0.120913
GO:0001657~ureteric bud development	1.28617	97	3.03264	0.00195033	0.124264
GO:0007154~cell communication	31.4041	6275	1.14463	0.00201086	0.126623
GO:0072163~mesonephric epithelium development	1.28617	98	3.0017	0.00211812	0.131638
GO:0072164~mesonephric tubule development	1.28617	98	3.0017	0.00211812	0.131638
GO:0072073~kidney epithelium development	1.60772	143	2.57138	0.00211904	0.130439
GO:0034613~cellular protein localization	9.53912	1600	1.36358	0.00212061	0.1293
GO:1901701~cellular response to oxygen-containing compound	6.00214	912	1.50524	0.00225994	0.135919
GO:0046825~regulation of protein export from nucleus	0.750268	34	5.04697	0.00226548	0.134976
GO:0001658~branching involved in ureteric bud morphogenesis	0.96463	58	3.80388	0.00230411	0.135866
GO:1902680~positive regulation of RNA biosynthetic process	8.36013	1369	1.3967	0.00232631	0.135846
GO:0043009~chordate embryonic development	4.18006	577	1.65692	0.00250588	0.14425
GO:0045664~regulation of neuron differentiation	4.07288	560	1.66344	0.00268059	0.152161
GO:2000145~regulation of cell motility	5.03751	736	1.56542	0.00269108	0.151384
GO:0048869~cellular developmental process	20.9003	3992	1.19745	0.00272253	0.151697
GO:0048754~branching morphogenesis of an epithelial tube	1.60772	147	2.50142	0.00273853	0.151218
GO:0009101~glycoprotein biosynthetic process	2.89389	354	1.8697	0.00280754	0.153418
GO:0009968~negative regulation of signal transduction	6.85959	1089	1.44067	0.00296224	0.159822
GO:0010563~negative regulation of phosphorus metabolic process	3.9657	544	1.6673	0.00298289	0.159516
GO:0045936~negative regulation of phosphate metabolic process	3.9657	544	1.6673	0.00298289	0.159516
GO:0045597~positive regulation of cell differentiation	5.57342	841	1.51572	0.00300534	0.159303
GO:0051128~regulation of cellular component organization	12.9689	2323	1.27687	0.00304179	0.159768
GO:0001823~mesonephros development	1.28617	103	2.85598	0.00314179	0.163252
GO:0006366~transcription from RNA polymerase II promoter	10.5038	1820	1.31998	0.00327316	0.168133
GO:0097320~membrane tubulation	0.535906	16	7.66058	0.00335644	0.170678
GO:0032269~negative regulation of cellular protein metabolic process	6.32369	992	1.45798	0.00340408	0.171538
GO:0010942~positive regulation of cell death	4.28725	607	1.61541	0.0034185	0.170873
GO:0048710~regulation of astrocyte differentiation	0.643087	26	5.65705	0.00356618	0.176217
GO:0060284~regulation of cell development	5.57342	851	1.49791	0.00363281	0.177849
GO:0045595~regulation of cell differentiation	9.1104	1544	1.34953	0.00364443	0.17703
GO:0016049~cell growth	3.32262	436	1.74296	0.00368157	0.177339
GO:0010648~negative regulation of cell communication	7.28832	1182	1.41027	0.00374953	0.178978
GO:1901135~carbohydrate derivative metabolic process	7.60986	1247	1.39574	0.0037716	0.178619
GO:0071840~cellular component organization or biogenesis	31.0825	6265	1.13472	0.00378092	0.177723
GO:0043065~positive regulation of apoptotic process	4.07288	572	1.62854	0.00378664	0.176687
GO:0071495~cellular response to endogenous stimulus	7.28832	1185	1.4067	0.00382036	0.176843
GO:0048523~negative regulation of cellular process	22.1865	4300	1.18009	0.00383651	0.176265
GO:0030154~cell differentiation	19.1854	3652	1.20153	0.00385169	0.175655
GO:0030036~actin cytoskeleton organization	3.9657	553	1.64017	0.00388622	0.175849
GO:0036211~protein modification process	19.9357	3818	1.19423	0.00392013	0.176015
GO:0006464~cellular protein modification process	19.9357	3818	1.19423	0.00392013	0.176015
GO:0023057~negative regulation of signaling	7.28832	1186	1.40552	0.00393093	0.175244
GO:0030029~actin filament-based process	4.60879	672	1.5686	0.00393375	0.174161
GO:0051345~positive regulation of hydrolase activity	5.89496	917	1.4703	0.00403216	0.176909
GO:1901654~response to ketone	1.7149	170	2.30719	0.0040921	0.178091
GO:0051247~positive regulation of protein metabolic process	8.89603	1508	1.34924	0.00412291	0.178113
GO:0006357~regulation of transcription from RNA polymerase II promoter	10.5038	1835	1.30919	0.00413156	0.177272
GO:0072006~nephron development	1.50054	138	2.48691	0.00419474	0.17855
GO:0030308~negative regulation of cell growth	1.7149	171	2.2937	0.00432217	0.182262
GO:0007399~nervous system development	12.1115	2170	1.27653	0.00435215	0.182223
GO:0072655~establishment of protein localization to mitochondrion	1.82208	188	2.21668	0.00439269	0.182581
GO:0043068~positive regulation of programmed cell death	4.07288	577	1.61443	0.00439273	0.181421
GO:0033554~cellular response to stress	10.1822	1773	1.31349	0.00439985	0.180539
GO:0051179~localization	29.2605	5872	1.13969	0.00441895	0.180111
GO:0051240~positive regulation of multicellular organismal process	8.46731	1431	1.35332	0.00472557	0.190172
GO:0000165~MAPK cascade	5.46624	841	1.48657	0.00483906	0.193081
GO:0043412~macromolecule modification	21.0075	4065	1.18197	0.00485937	0.192626
GO:1903827~regulation of cellular protein localization	3.9657	562	1.6139	0.00497341	0.195491
GO:0048585~negative regulation of response to stimulus	8.14577	1369	1.36089	0.00511171	0.199154
GO:0070585~protein localization to mitochondrion	1.82208	191	2.18186	0.00511515	0.198087
GO:0014070~response to organic cyclic compound	5.78778	906	1.46109	0.00518212	0.199222
GO:0018279~protein N-linked glycosylation via asparagine	0.750268	40	4.28993	0.00526036	0.200726
GO:0007155~cell adhesion	9.75348	1699	1.31299	0.00544367	0.205756
GO:0009719~response to endogenous stimulus	9.00322	1548	1.33021	0.00549069	0.206142
GO:0007156~homophilic cell adhesion via plasma membrane adhesion molecules	1.60772	159	2.31263	0.00553987	0.206595
GO:0035556~intracellular signal transduction	14.3623	2657	1.2363	0.00557485	0.206573
GO:0033157~regulation of intracellular protein transport	2.89389	373	1.77446	0.00558586	0.205765
GO:0045665~negative regulation of neuron differentiation	1.82208	193	2.15925	0.0056484	0.206648
GO:0010631~epithelial cell migration	2.03644	228	2.04282	0.00574583	0.208647
GO:0065009~regulation of molecular function	15.3269	2863	1.22441	0.00575703	0.207849
GO:0032270~positive regulation of cellular protein metabolic process	8.36013	1420	1.34654	0.00578588	0.207625
GO:0007167~enzyme linked receptor protein signaling pathway	6.00214	954	1.43897	0.00581462	0.207399
GO:0018196~peptidyl-asparagine modification	0.750268	41	4.18529	0.0059545	0.21068
GO:1901700~response to oxygen-containing compound	8.57449	1466	1.33773	0.00604362	0.212326
GO:0022610~biological adhesion	9.75348	1705	1.30836	0.00607165	0.212056
GO:0071363~cellular response to growth factor stimulus	4.18006	610	1.56728	0.00625635	0.216607
GO:0002376~immune system process	13.3976	2465	1.2431	0.00641464	0.220279
GO:0007219~Notch signaling pathway	1.60772	162	2.2698	0.00651568	0.222169
GO:0001822~kidney development	2.2508	267	1.92806	0.00652333	0.221241
GO:0050793~regulation of developmental process	11.7899	2129	1.26657	0.00655825	0.221136
GO:0090132~epithelium migration	2.03644	231	2.01629	0.00664596	0.222593
GO:0009888~tissue development	9.96785	1756	1.29829	0.00667452	0.222294
GO:0048646~anatomical structure formation involved in morphogenesis	6.96677	1151	1.38436	0.00672351	0.222595
GO:0071214~cellular response to abiotic stimulus	2.2508	268	1.92086	0.0068916	0.226343
GO:0070848~response to growth factor	4.28725	634	1.54662	0.00690041	0.225462
GO:1902531~regulation of intracellular signal transduction	9.75348	1714	1.30149	0.00699361	0.227003
GO:0009100~glycoprotein metabolic process	3.00107	399	1.72027	0.00712546	0.229618
GO:0010594~regulation of endothelial cell migration	1.28617	115	2.55797	0.00724508	0.231853
GO:0048534~hematopoietic or lymphoid organ development	5.03751	778	1.48091	0.00729241	0.232042
GO:0016310~phosphorylation	12.2186	2229	1.25374	0.00735075	0.232534
GO:0006611~protein export from nucleus	0.857449	56	3.50198	0.0073898	0.232489
GO:2000027~regulation of organ morphogenesis	2.14362	252	1.94555	0.00749244	0.234187
GO:0022603~regulation of anatomical structure morphogenesis	6.43087	1051	1.39946	0.00754738	0.234566
GO:1903829~positive regulation of cellular protein localization	2.78671	363	1.75581	0.00757172	0.234113
GO:0044802~single-organism membrane organization	5.46624	866	1.44366	0.00781751	0.23961
GO:0016331~morphogenesis of embryonic epithelium	1.50054	149	2.30332	0.00793351	0.241574
GO:0031098~stress-activated protein kinase signaling cascade	2.14362	254	1.93023	0.00812479	0.245493
GO:0050767~regulation of neurogenesis	4.50161	682	1.50965	0.00820116	0.246357
GO:0031399~regulation of protein modification process	9.43194	1664	1.29641	0.00841922	0.250877
GO:0090130~tissue migration	2.03644	237	1.96525	0.00860771	0.254569
GO:0050770~regulation of axonogenesis	1.60772	168	2.18874	0.00887761	0.260262
GO:0046513~ceramide biosynthetic process	0.857449	58	3.38122	0.00893671	0.260584
GO:0050896~response to stimulus	39.7642	8329	1.09193	0.00911035	0.263755
GO:0010632~regulation of epithelial cell migration	1.60772	169	2.17579	0.00932972	0.268006
GO:0007267~cell-cell signaling	8.68167	1517	1.30891	0.00935587	0.267475
GO:0000320~re-entry into mitotic cell cycle	0.321543	4	18.3854	0.0094112	0.26766
GO:0051960~regulation of nervous system development	4.93033	769	1.46637	0.00945031	0.267449
GO:0060560~developmental growth involved in morphogenesis	1.82208	205	2.03286	0.00986892	0.276341
GO:0031668~cellular response to extracellular stimulus	1.7149	188	2.08629	0.0101235	0.281187
GO:0048588~developmental cell growth	1.7149	188	2.08629	0.0101235	0.281187
GO:2001057~reactive nitrogen species metabolic process	0.96463	74	2.98142	0.0102851	0.283783
GO:0006468~protein phosphorylation	10.2894	1852	1.2707	0.0103748	0.284679
GO:0030111~regulation of Wnt signaling pathway	2.46517	316	1.78424	0.0103986	0.284043
GO:0051248~negative regulation of protein metabolic process	6.32369	1049	1.37876	0.010618	0.287903
GO:0045669~positive regulation of osteoblast differentiation	0.857449	60	3.26852	0.0107086	0.288781
GO:0010822~positive regulation of mitochondrion organization	1.60772	172	2.13784	0.0107955	0.289568
GO:0001525~angiogenesis	3.00107	413	1.66196	0.0108676	0.290011
GO:0032507~maintenance of protein location in cell	1.07181	90	2.72376	0.0109713	0.291157
GO:0048468~cell development	10.8253	1968	1.25808	0.011112	0.293112
GO:0048675~axon extension	1.17899	106	2.54389	0.01119	0.293661
GO:0097120~receptor localization to synapse	0.428725	12	8.17129	0.0112388	0.293564
GO:1902532~negative regulation of intracellular signal transduction	3.21543	454	1.61986	0.0114605	0.297239
GO:0032870~cellular response to hormone stimulus	4.07288	616	1.51222	0.0116697	0.300591
GO:0002520~immune system development	5.14469	821	1.43321	0.0116781	0.299598
GO:0006027~glycosaminoglycan catabolic process	0.857449	61	3.21493	0.0116842	0.298562
GO:0001655~urogenital system development	2.46517	320	1.76193	0.0119186	0.30239
GO:0048519~negative regulation of biological process	23.1511	4623	1.14536	0.0119438	0.301758
GO:0030097~hemopoiesis	4.71597	739	1.45955	0.0120683	0.30322
GO:0050790~regulation of catalytic activity	12.6474	2357	1.22725	0.0121231	0.30321
GO:0072001~renal system development	2.2508	283	1.81905	0.0122379	0.304446
GO:0048667~cell morphogenesis involved in neuron differentiation	3.4298	496	1.58154	0.0123475	0.305564
GO:1990138~neuron projection extension	1.39335	141	2.26014	0.0126442	0.310496
GO:0014015~positive regulation of gliogenesis	0.750268	48	3.57494	0.0127959	0.31242
GO:0032101~regulation of response to external stimulus	4.60879	721	1.46199	0.0129532	0.314436
GO:0033598~mammary gland epithelial cell proliferation	0.535906	23	5.3291	0.0130323	0.314864
GO:0043085~positive regulation of catalytic activity	8.78885	1559	1.28938	0.0130604	0.314271
GO:0050866~negative regulation of cell activation	1.50054	159	2.15845	0.0132552	0.316989
GO:0002695~negative regulation of leukocyte activation	1.39335	142	2.24423	0.0133185	0.317087
GO:0042692~muscle cell differentiation	2.67953	362	1.69295	0.0134582	0.318682
GO:1901565~organonitrogen compound catabolic process	2.67953	362	1.69295	0.0134582	0.318682
GO:0071310~cellular response to organic substance	11.7899	2186	1.23354	0.0137175	0.322579
GO:0031324~negative regulation of cellular metabolic process	12.5402	2345	1.22308	0.0138374	0.323744
GO:0048584~positive regulation of response to stimulus	11.0397	2030	1.24381	0.0138477	0.322795
GO:0032268~regulation of cellular protein metabolic process	12.5402	2346	1.22256	0.0139595	0.323793
GO:0051384~response to glucocorticoid	1.39335	143	2.22853	0.0140199	0.323805
GO:0010721~negative regulation of cell development	2.35798	306	1.76243	0.0140603	0.32344
GO:1902285~semaphorin-plexin signaling pathway involved in neuron projection guidance	0.428725	13	7.54273	0.0141744	0.324465
GO:0000122~negative regulation of transcription from RNA polymerase II promoter	4.71597	748	1.44199	0.0142464	0.324692
GO:0045667~regulation of osteoblast differentiation	1.17899	110	2.45139	0.0142742	0.324093
GO:0014013~regulation of gliogenesis	1.07181	94	2.60786	0.0143348	0.324107
GO:0045321~leukocyte activation	4.71597	747	1.44392	0.014532	0.326648
GO:0010720~positive regulation of cell development	3.32262	483	1.57335	0.0146662	0.328004
GO:0065008~regulation of biological quality	18.1136	3548	1.16766	0.0149551	0.332163
GO:0044706~multi-multicellular organism process	1.82208	215	1.93831	0.0150284	0.332374
GO:0045686~negative regulation of glial cell differentiation	0.535906	24	5.10706	0.0151459	0.333381
GO:2000680~regulation of rubidium ion transport	0.321543	5	14.7083	0.0152635	0.334379
GO:0030203~glycosaminoglycan metabolic process	1.50054	162	2.11848	0.0152937	0.333811
GO:0061564~axon development	3.10825	445	1.59753	0.0154115	0.334802
GO:0000904~cell morphogenesis involved in differentiation	4.71597	753	1.43242	0.0157943	0.340442
GO:0008015~blood circulation	3.4298	506	1.55028	0.0158223	0.339823
GO:0090287~regulation of cellular response to growth factor stimulus	1.92926	235	1.87766	0.0159036	0.340137
GO:0050769~positive regulation of neurogenesis	2.78671	387	1.64693	0.0159059	0.339078
GO:0051172~negative regulation of nitrogen compound metabolic process	8.46731	1506	1.28592	0.016133	0.341906
GO:1903747~regulation of establishment of protein localization to mitochondrion	1.28617	129	2.28036	0.0163294	0.344175
GO:0006814~sodium ion transport	1.7149	199	1.97096	0.0163594	0.343593
GO:0071526~semaphorin-plexin signaling pathway	0.643087	37	3.97522	0.0163757	0.342781
GO:0009987~cellular process	69.5606	15558	1.02259	0.0164606	0.343135
GO:0061061~muscle structure development	3.85852	589	1.4983	0.0165023	0.342759
GO:0002682~regulation of immune system process	7.82422	1378	1.29863	0.0166007	0.343338
GO:1901137~carbohydrate derivative biosynthetic process	4.71597	756	1.42673	0.0171521	0.351435
GO:0051962~positive regulation of nervous system development	3.10825	449	1.5833	0.0171671	0.350597
GO:0010033~response to organic substance	14.6838	2822	1.19008	0.0173471	0.352469
GO:0048598~embryonic morphogenesis	3.75134	571	1.5026	0.0174034	0.352309
GO:0051336~regulation of hydrolase activity	7.60986	1337	1.30178	0.0174403	0.351835
GO:0006809~nitric oxide biosynthetic process	0.857449	66	2.97138	0.0175434	0.352435
GO:0090316~positive regulation of intracellular protein transport	2.03644	256	1.81939	0.0175718	0.351827
GO:0003013~circulatory system process	3.4298	510	1.53813	0.0175754	0.350824
GO:0009605~response to external stimulus	11.1468	2073	1.22983	0.0180895	0.357978
GO:0045185~maintenance of protein location	1.07181	98	2.50142	0.0184045	0.361882
GO:0030148~sphingolipid biosynthetic process	1.07181	98	2.50142	0.0184045	0.361882
GO:0043409~negative regulation of MAPK cascade	1.39335	149	2.13879	0.0188347	0.367528
GO:0007009~plasma membrane organization	2.14362	277	1.76995	0.018947	0.368187
GO:0006839~mitochondrial transport	2.14362	277	1.76995	0.018947	0.368187
GO:0007409~axonogenesis	2.89389	413	1.6026	0.0189782	0.367593
GO:0002521~leukocyte differentiation	3.21543	474	1.55151	0.0194725	0.374084
GO:0051241~negative regulation of multicellular organismal process	6.00214	1017	1.34983	0.0194824	0.373156
GO:0018209~peptidyl-serine modification	2.03644	259	1.79831	0.0195287	0.372783
GO:0044710~single-organism metabolic process	20.3644	4063	1.14635	0.0199746	0.378414
GO:0051181~cofactor transport	0.535906	26	4.71421	0.0199903	0.377571
GO:1903749~positive regulation of establishment of protein localization to mitochondrion	1.17899	116	2.32459	0.020035	0.377166
GO:0060828~regulation of canonical Wnt signaling pathway	1.92926	241	1.83091	0.0200559	0.376412
GO:0050920~regulation of chemotaxis	1.60772	186	1.97692	0.0201501	0.376744
GO:0006026~aminoglycan catabolic process	0.857449	68	2.88398	0.0203818	0.379094
GO:1901564~organonitrogen compound metabolic process	11.7899	2221	1.2141	0.0204506	0.379043
GO:0007565~female pregnancy	1.60772	187	1.96635	0.0209985	0.385935
GO:0051094~positive regulation of developmental process	6.32369	1089	1.32812	0.0211803	0.387482
GO:0045862~positive regulation of proteolysis	2.57235	358	1.64339	0.0213027	0.388169
GO:0002684~positive regulation of immune system process	5.6806	960	1.35337	0.0215231	0.39024
GO:0044093~positive regulation of molecular function	9.96785	1840	1.23902	0.0215518	0.389587
GO:0048608~reproductive structure development	2.89389	418	1.58343	0.0216864	0.390428
GO:0071407~cellular response to organic cyclic compound	3.4298	520	1.50855	0.0222745	0.397581
GO:0006672~ceramide metabolic process	0.96463	85	2.59559	0.0223303	0.397292
GO:0045778~positive regulation of ossification	0.96463	85	2.59559	0.0223303	0.397292
GO:0061024~membrane organization	6.00214	1027	1.33669	0.0226892	0.401168
GO:0006688~glycosphingolipid biosynthetic process	0.535906	27	4.53961	0.0227308	0.400676
GO:0006022~aminoglycan metabolic process	1.50054	171	2.00698	0.0228549	0.401311
GO:0051272~positive regulation of cellular component movement	2.89389	420	1.57589	0.0229167	0.401096
GO:0050768~negative regulation of neurogenesis	1.92926	245	1.80102	0.0231055	0.402596
GO:0010647~positive regulation of cell communication	8.57449	1555	1.26116	0.0231957	0.402761
GO:0021761~limbic system development	1.07181	102	2.40332	0.0232547	0.402508
GO:0009628~response to abiotic stimulus	6.00214	1029	1.33409	0.0232612	0.401555
GO:0048699~generation of neurons	7.60986	1357	1.2826	0.0233586	0.401817
GO:0048732~gland development	2.89389	421	1.57215	0.0234066	0.401422
GO:0046209~nitric oxide metabolic process	0.857449	70	2.80158	0.0235253	0.401965
GO:0008593~regulation of Notch signaling pathway	0.857449	70	2.80158	0.0235253	0.401965
GO:0018105~peptidyl-serine phosphorylation	1.92926	246	1.7937	0.0237805	0.404301
GO:0060070~canonical Wnt signaling pathway	2.14362	284	1.72633	0.0238241	0.403847
GO:0022008~neurogenesis	8.03859	1447	1.27059	0.0238906	0.403693
GO:0033365~protein localization to organelle	5.35906	902	1.35886	0.0243159	0.408198
GO:0043433~negative regulation of sequence-specific DNA binding transcription factor activity	1.28617	137	2.1472	0.0243707	0.407881
GO:0061458~reproductive system development	2.89389	423	1.56472	0.0245158	0.408728
GO:0010821~regulation of mitochondrion organization	1.82208	229	1.81981	0.0252329	0.416832
GO:0009967~positive regulation of signal transduction	7.9314	1428	1.27033	0.0253245	0.41696
GO:0009415~response to water	0.428725	16	6.12847	0.0253529	0.416295
GO:0051457~maintenance of protein location in nucleus	0.428725	16	6.12847	0.0253529	0.416295
GO:0007160~cell-matrix adhesion	1.60772	192	1.91515	0.0256488	0.418976
GO:0044267~cellular protein metabolic process	24.0086	4900	1.12063	0.0257844	0.419642
GO:0023056~positive regulation of signaling	8.57449	1563	1.25471	0.0258419	0.419338
GO:0008037~cell recognition	1.39335	156	2.04282	0.0259037	0.419088
GO:0040008~regulation of growth	4.07288	652	1.42872	0.0262977	0.422915
GO:0008104~protein localization	12.7546	2448	1.19165	0.0263556	0.422611
GO:0001932~regulation of protein phosphorylation	7.28832	1300	1.28226	0.0265411	0.423858
GO:0046677~response to antibiotic	0.643087	42	3.50198	0.0270944	0.429517
GO:0050673~epithelial cell proliferation	2.46517	347	1.62484	0.0271733	0.42945
GO:0032388~positive regulation of intracellular transport	2.14362	288	1.70235	0.0276097	0.433625
GO:0045685~regulation of glial cell differentiation	0.750268	57	3.01048	0.0278945	0.43597
GO:0040007~growth	5.46624	932	1.34142	0.028016	0.436383
GO:0031960~response to corticosteroid	1.39335	158	2.01696	0.0282389	0.437974
GO:0002683~negative regulation of immune system process	2.67953	388	1.5795	0.0286643	0.441889
GO:0031365~N-terminal protein amino acid modification	0.535906	29	4.22653	0.0288674	0.443213
GO:0060674~placenta blood vessel development	0.535906	29	4.22653	0.0288674	0.443213
GO:0043408~regulation of MAPK cascade	4.18006	678	1.41009	0.029237	0.446422
GO:0031669~cellular response to nutrient levels	1.39335	159	2.00428	0.0294621	0.447962
GO:0006474~N-terminal protein amino acid acetylation	0.428725	17	5.76797	0.0298751	0.451598
GO:0070373~negative regulation of ERK1 and ERK2 cascade	0.750268	58	2.95857	0.030082	0.452899
GO:1904628~cellular response to phorbol 13-acetate 12-myristate	0.321543	7	10.5059	0.0303614	0.454992
GO:0042908~xenobiotic transport	0.321543	7	10.5059	0.0303614	0.454992
GO:1904627~response to phorbol 13-acetate 12-myristate	0.321543	7	10.5059	0.0303614	0.454992
GO:0032386~regulation of intracellular transport	3.10825	472	1.50615	0.0304363	0.454812
GO:0042493~response to drug	2.78671	411	1.55076	0.0308124	0.45794
GO:0045596~negative regulation of cell differentiation	3.9657	640	1.41721	0.0309515	0.458455
GO:0045444~fat cell differentiation	1.60772	197	1.86654	0.0310221	0.458222
GO:0070887~cellular response to chemical stimulus	13.612	2648	1.1757	0.0312906	0.460133
GO:0006790~sulfur compound metabolic process	2.57235	372	1.58154	0.0313497	0.459774
GO:0051246~regulation of protein metabolic process	12.9689	2512	1.1808	0.0315722	0.46117
GO:0051651~maintenance of location in cell	1.07181	108	2.2698	0.032144	0.46627
GO:0001893~maternal placenta development	0.535906	30	4.08564	0.0322689	0.466596
GO:0060135~maternal process involved in female pregnancy	0.750268	59	2.90843	0.0323788	0.466761
GO:1904837~beta-catenin-TCF complex assembly	0.643087	44	3.3428	0.0323893	0.465882
GO:0007420~brain development	4.18006	684	1.39772	0.0327211	0.46837
GO:0006950~response to stress	18.328	3677	1.14002	0.0327942	0.468145
GO:1901655~cellular response to ketone	0.857449	75	2.61481	0.0328051	0.467276
GO:0001838~embryonic epithelial tube formation	1.17899	126	2.1401	0.0331478	0.469846
GO:0006470~protein dephosphorylation	1.92926	256	1.72363	0.0332973	0.470406
GO:0043484~regulation of RNA splicing	1.07181	109	2.24898	0.0338265	0.474838
GO:0046649~lymphocyte activation	3.9657	643	1.4106	0.0339438	0.475051
GO:0051641~cellular localization	13.0761	2541	1.17697	0.0343214	0.477887
GO:0072175~epithelial tube formation	1.17899	127	2.12325	0.0347268	0.480971
GO:0001574~ganglioside biosynthetic process	0.428725	18	5.44753	0.0347921	0.480646
GO:1904385~cellular response to angiotensin	0.428725	18	5.44753	0.0347921	0.480646
GO:0045117~azole transport	0.428725	18	5.44753	0.0347921	0.480646
GO:0031401~positive regulation of protein modification process	6.43087	1143	1.28682	0.0352611	0.484317
GO:0007010~cytoskeleton organization	6.43087	1144	1.28569	0.0359554	0.490141
GO:0009411~response to UV	1.17899	128	2.10666	0.0363574	0.493057
GO:0007417~central nervous system development	5.25188	904	1.32874	0.0368767	0.497064
GO:0045926~negative regulation of growth	1.82208	240	1.7364	0.0369886	0.497154
GO:0010769~regulation of cell morphogenesis involved in differentiation	2.35798	339	1.59087	0.0377527	0.503401
GO:0006796~phosphate-containing compound metabolic process	15.5413	3083	1.15294	0.0381506	0.506142
GO:0045765~regulation of angiogenesis	1.7149	222	1.76677	0.0384264	0.507725
GO:0048545~response to steroid hormone	2.57235	381	1.54418	0.0390776	0.51274
GO:0071229~cellular response to acid chemical	1.39335	166	1.91976	0.0391138	0.512094
GO:0006793~phosphorus metabolic process	15.5413	3089	1.1507	0.0391777	0.511703
GO:0045598~regulation of fat cell differentiation	1.07181	112	2.18874	0.0392359	0.511262
GO:1903430~negative regulation of cell maturation	0.321543	8	9.1927	0.0394046	0.511826
GO:0015884~folic acid transport	0.321543	8	9.1927	0.0394046	0.511826
GO:0048541~Peyer's patch development	0.321543	8	9.1927	0.0394046	0.511826
GO:0048537~mucosal-associated lymphoid tissue development	0.321543	8	9.1927	0.0394046	0.511826
GO:0014033~neural crest cell differentiation	0.857449	78	2.51424	0.0394046	0.510861
GO:0040017~positive regulation of locomotion	2.78671	422	1.51033	0.0396674	0.512271
GO:1902235~regulation of endoplasmic reticulum stress-induced intrinsic apoptotic signaling pathway	0.535906	32	3.83029	0.0397469	0.512027
GO:0033500~carbohydrate homeostasis	1.60772	204	1.80249	0.0398632	0.512113
GO:0042593~glucose homeostasis	1.60772	204	1.80249	0.0398632	0.512113
GO:0001775~cell activation	5.25188	910	1.31998	0.0398741	0.511255
GO:0060716~labyrinthine layer blood vessel development	0.428725	19	5.16081	0.0400993	0.512315
GO:0046827~positive regulation of protein export from nucleus	0.428725	19	5.16081	0.0400993	0.512315
GO:0048660~regulation of smooth muscle cell proliferation	1.07181	113	2.16937	0.0411624	0.520749
GO:0051093~negative regulation of developmental process	4.39443	739	1.36004	0.0413797	0.521691
GO:0048008~platelet-derived growth factor receptor signaling pathway	0.643087	47	3.12943	0.0414662	0.521491
GO:0030099~myeloid cell differentiation	2.35798	343	1.57232	0.0418404	0.523781
GO:0033036~macromolecule localization	14.2551	2817	1.15738	0.0419486	0.523764
GO:0002253~activation of immune response	3.4298	550	1.42626	0.0420376	0.523584
GO:0051961~negative regulation of nervous system development	1.92926	264	1.6714	0.0425673	0.527165
GO:0061180~mammary gland epithelium development	0.750268	63	2.72376	0.0426898	0.527263
GO:0050794~regulation of cellular process	48.2315	10489	1.0517	0.0427842	0.527122
GO:0060322~head development	4.28725	720	1.36188	0.0430488	0.528416
GO:0001678~cellular glucose homeostasis	1.07181	114	2.15034	0.0431518	0.528345
GO:1901342~regulation of vasculature development	1.82208	245	1.70096	0.0432854	0.528532
GO:0071396~cellular response to lipid	3.21543	509	1.44483	0.0434395	0.528888
GO:0003006~developmental process involved in reproduction	3.85852	636	1.38758	0.0437808	0.530798
GO:0002764~immune response-regulating signaling pathway	3.32262	531	1.43113	0.0438852	0.530734
GO:0009892~negative regulation of metabolic process	12.8617	2522	1.1664	0.0443476	0.533619
GO:1901698~response to nitrogen compound	5.14469	895	1.31471	0.0446882	0.535479
GO:0022612~gland morphogenesis	1.07181	115	2.13164	0.0452046	0.538746
GO:0035725~sodium ion transmembrane transport	1.17899	133	2.02746	0.0453092	0.538667
GO:1903311~regulation of mRNA metabolic process	1.17899	133	2.02746	0.0453092	0.538667
GO:0007163~establishment or maintenance of cell polarity	1.39335	170	1.87459	0.0455307	0.539527
GO:0061097~regulation of protein tyrosine kinase activity	0.750268	64	2.6812	0.0455548	0.538802
GO:0045649~regulation of macrophage differentiation	0.428725	20	4.90277	0.04579	0.539767
GO:0060445~branching involved in salivary gland morphogenesis	0.428725	20	4.90277	0.04579	0.539767
GO:1990776~response to angiotensin	0.428725	20	4.90277	0.04579	0.539767
GO:0009725~response to hormone	4.93033	854	1.32042	0.0463648	0.54342
GO:1903214~regulation of protein targeting to mitochondrion	0.96463	98	2.25127	0.0464725	0.543356
GO:0050851~antigen receptor-mediated signaling pathway	1.7149	228	1.72027	0.0467191	0.544384
GO:0008217~regulation of blood pressure	1.39335	171	1.86363	0.047242	0.547561
GO:0032989~cellular component morphogenesis	7.18114	1321	1.24332	0.0473421	0.547429
GO:0098609~cell-cell adhesion	6.43087	1164	1.2636	0.0479123	0.550928
GO:0098801~regulation of renal system process	0.535906	34	3.60498	0.0481283	0.551679
GO:0051180~vitamin transport	0.535906	34	3.60498	0.0481283	0.551679
GO:0050778~positive regulation of immune response	4.07288	684	1.36188	0.0483161	0.55221
GO:0060341~regulation of cellular localization	4.82315	834	1.32269	0.0483192	0.551331
GO:0050771~negative regulation of axonogenesis	0.750268	65	2.63996	0.0485366	0.552086
GO:0070372~regulation of ERK1 and ERK2 cascade	1.82208	249	1.67364	0.0488623	0.553656
GO:0051049~regulation of transport	9.43194	1796	1.20112	0.0492795	0.5559
GO:0060693~regulation of branching involved in salivary gland morphogenesis	0.321543	9	8.17129	0.0493198	0.555307
GO:2000113~negative regulation of cellular macromolecule biosynthetic process	7.18114	1324	1.24051	0.0493395	0.554561
GO:0010508~positive regulation of autophagy	0.857449	82	2.3916	0.0494715	0.554658
GO:0046824~positive regulation of nucleocytoplasmic transport	1.07181	117	2.0952	0.0495036	0.554009
GO:0002831~regulation of response to biotic stimulus	1.17899	136	1.98274	0.0513405	0.56663
GO:1904951~positive regulation of establishment of protein localization	3.21543	517	1.42247	0.0513926	0.566118
GO:0008610~lipid biosynthetic process	3.75134	624	1.37498	0.0516559	0.567133
GO:0001701~in utero embryonic development	2.2508	331	1.55526	0.0516565	0.566252
GO:0042325~regulation of phosphorylation	7.50268	1393	1.23185	0.0517171	0.565806
GO:0050680~negative regulation of epithelial cell proliferation	1.07181	118	2.07745	0.0517508	0.565168
GO:0010975~regulation of neuron projection development	2.67953	413	1.48389	0.0517912	0.56458
GO:0051412~response to corticosterone	0.428725	21	4.66931	0.0518562	0.564171
GO:0031664~regulation of lipopolysaccharide-mediated signaling pathway	0.428725	21	4.66931	0.0518562	0.564171
GO:0045934~negative regulation of nucleobase-containing compound metabolic process	7.3955	1371	1.23374	0.0520461	0.564657
GO:0033993~response to lipid	4.93033	860	1.31121	0.0520854	0.564066
GO:0022414~reproductive process	7.3955	1373	1.23194	0.0526696	0.567348
GO:0000003~reproduction	7.3955	1375	1.23015	0.0528001	0.567401
GO:0043087~regulation of GTPase activity	4.07288	691	1.34809	0.0531008	0.568651
GO:0006979~response to oxidative stress	2.57235	394	1.49323	0.0536979	0.571958
GO:0031331~positive regulation of cellular catabolic process	1.92926	272	1.62224	0.0542238	0.574735
GO:0000902~cell morphogenesis	6.75241	1240	1.24546	0.0544211	0.575231
GO:0009896~positive regulation of catabolic process	2.2508	333	1.54592	0.0544283	0.574419
GO:0030335~positive regulation of cell migration	2.57235	395	1.48945	0.0549788	0.577326
GO:0018210~peptidyl-threonine modification	0.857449	84	2.33465	0.0550633	0.577044
GO:0046822~regulation of nucleocytoplasmic transport	1.60772	214	1.71826	0.0554047	0.578504
GO:0006886~intracellular protein transport	5.6806	1020	1.27376	0.0554245	0.577785
GO:0030198~extracellular matrix organization	2.2508	334	1.54129	0.0557202	0.578926
GO:1903313~positive regulation of mRNA metabolic process	0.643087	51	2.88398	0.0557364	0.578186
GO:0001649~osteoblast differentiation	1.50054	195	1.75997	0.0561012	0.579783
GO:0002573~myeloid leukocyte differentiation	1.50054	195	1.75997	0.0561012	0.579783
GO:0048568~embryonic organ development	2.67953	417	1.46966	0.0565164	0.581703
GO:0043062~extracellular structure organization	2.2508	335	1.53669	0.057096	0.584691
GO:0048812~neuron projection morphogenesis	3.32262	543	1.3995	0.0572538	0.584885
GO:0048841~regulation of axon extension involved in axon guidance	0.535906	36	3.4047	0.057409	0.58506
GO:1903828~negative regulation of cellular protein localization	1.17899	139	1.93995	0.0578838	0.587318
GO:1903409~reactive oxygen species biosynthetic process	0.857449	85	2.30719	0.0580008	0.58724
GO:0008284~positive regulation of cell proliferation	4.82315	849	1.29932	0.0581004	0.587049
GO:0034644~cellular response to UV	0.750268	68	2.52349	0.0581893	0.586789
GO:0046823~negative regulation of nucleocytoplasmic transport	0.750268	68	2.52349	0.0581893	0.586789
GO:0002230~positive regulation of defense response to virus by host	0.428725	22	4.45707	0.0582888	0.586599
GO:0051156~glucose 6-phosphate metabolic process	0.428725	22	4.45707	0.0582888	0.586599
GO:0044241~lipid digestion	0.428725	22	4.45707	0.0582888	0.586599
GO:0007006~mitochondrial membrane organization	0.96463	103	2.14199	0.0590856	0.590883
GO:0046165~alcohol biosynthetic process	0.96463	103	2.14199	0.0590856	0.590883
GO:0030182~neuron differentiation	6.64523	1226	1.23969	0.0591202	0.590273
GO:0007005~mitochondrion organization	3.85852	653	1.35145	0.0591527	0.589653
GO:0060688~regulation of morphogenesis of a branching structure	0.643087	52	2.82852	0.0596944	0.592263
GO:1903897~regulation of PERK-mediated unfolded protein response	0.321543	10	7.35416	0.0600211	0.593499
GO:1902237~positive regulation of endoplasmic reticulum stress-induced intrinsic apoptotic signaling pathway	0.321543	10	7.35416	0.0600211	0.593499
GO:0050711~negative regulation of interleukin-1 secretion	0.321543	10	7.35416	0.0600211	0.593499
GO:0048167~regulation of synaptic plasticity	1.17899	140	1.92609	0.0601806	0.593677
GO:0051130~positive regulation of cellular component organization	6.43087	1183	1.24331	0.0603562	0.593956
GO:0048762~mesenchymal cell differentiation	1.39335	178	1.79034	0.0604662	0.593824
GO:0051250~negative regulation of lymphocyte activation	1.07181	122	2.00933	0.0614024	0.598813
GO:0043547~positive regulation of GTPase activity	3.75134	634	1.35329	0.0617696	0.600251
GO:0061387~regulation of extent of cell growth	0.96463	104	2.12139	0.0618432	0.599887
GO:0010605~negative regulation of macromolecule metabolic process	11.7899	2326	1.1593	0.0622086	0.601303
GO:0044087~regulation of cellular component biogenesis	4.60879	807	1.30619	0.0622976	0.601032
GO:0014014~negative regulation of gliogenesis	0.535906	37	3.31268	0.0623827	0.600739
GO:0051898~negative regulation of protein kinase B signaling	0.535906	37	3.31268	0.0623827	0.600739
GO:0040013~negative regulation of locomotion	1.82208	258	1.61525	0.0633255	0.605614
GO:1902305~regulation of sodium ion transmembrane transport	0.643087	53	2.77515	0.0638082	0.607687
GO:0014910~regulation of smooth muscle cell migration	0.643087	53	2.77515	0.0638082	0.607687
GO:0019362~pyridine nucleotide metabolic process	1.07181	123	1.993	0.0639831	0.60792
GO:0030856~regulation of epithelial cell differentiation	1.07181	123	1.993	0.0639831	0.60792
GO:0046496~nicotinamide nucleotide metabolic process	1.07181	123	1.993	0.0639831	0.60792
GO:0006913~nucleocytoplasmic transport	2.89389	465	1.42339	0.0640173	0.607319
GO:1903955~positive regulation of protein targeting to mitochondrion	0.857449	87	2.25415	0.0641614	0.60737
GO:0010634~positive regulation of epithelial cell migration	0.96463	105	2.10119	0.0646801	0.609625
GO:0035148~tube formation	1.17899	142	1.89896	0.0649498	0.610407
GO:0071295~cellular response to vitamin	0.428725	23	4.26328	0.0650772	0.610354
GO:0021915~neural tube development	1.28617	161	1.82712	0.065094	0.609656
GO:0014032~neural crest cell development	0.750268	70	2.45139	0.0652176	0.609583
GO:0010243~response to organonitrogen compound	4.50161	789	1.30492	0.0653906	0.609797
GO:0016311~dephosphorylation	2.67953	424	1.44539	0.0654743	0.609493
GO:0006955~immune response	8.14577	1551	1.2012	0.0656091	0.609485
GO:1903533~regulation of protein targeting	2.03644	300	1.55255	0.0660277	0.611115
GO:0050678~regulation of epithelial cell proliferation	2.03644	300	1.55255	0.0660277	0.611115
GO:0006626~protein targeting to mitochondrion	1.17899	143	1.88568	0.0674228	0.618284
GO:0061098~positive regulation of protein tyrosine kinase activity	0.535906	38	3.22551	0.0675757	0.618361
GO:0007178~transmembrane receptor protein serine/threonine kinase signaling pathway	2.14362	322	1.5226	0.0684316	0.622373
GO:0043543~protein acylation	1.60772	221	1.66384	0.0684797	0.621859
GO:0001501~skeletal system development	3.00107	490	1.40079	0.0688485	0.623127
GO:0098657~import into cell	0.750268	71	2.41686	0.0689101	0.622689
GO:0071260~cellular response to mechanical stimulus	0.750268	71	2.41686	0.0689101	0.622689
GO:0030278~regulation of ossification	1.39335	182	1.75099	0.0690294	0.622572
GO:0010941~regulation of cell death	7.9314	1509	1.20214	0.069221	0.622853
GO:0009179~purine ribonucleoside diphosphate metabolic process	0.857449	89	2.20349	0.070704	0.630167
GO:0009135~purine nucleoside diphosphate metabolic process	0.857449	89	2.20349	0.070704	0.630167
GO:0051403~stress-activated MAPK cascade	1.7149	242	1.62075	0.0707107	0.629431
GO:0045859~regulation of protein kinase activity	4.18006	730	1.30965	0.0712448	0.631533
GO:1904338~regulation of dopaminergic neuron differentiation	0.321543	11	6.6856	0.0714283	0.631746
GO:0048715~negative regulation of oligodendrocyte differentiation	0.321543	11	6.6856	0.0714283	0.631746
GO:0048711~positive regulation of astrocyte differentiation	0.321543	11	6.6856	0.0714283	0.631746
GO:0035791~platelet-derived growth factor receptor-beta signaling pathway	0.321543	11	6.6856	0.0714283	0.631746
GO:0051253~negative regulation of RNA metabolic process	6.64523	1240	1.22569	0.0719219	0.633609
GO:0009310~amine catabolic process	0.428725	24	4.08564	0.0722103	0.634372
GO:0071385~cellular response to glucocorticoid stimulus	0.643087	55	2.67424	0.0725011	0.635144
GO:0045428~regulation of nitric oxide biosynthetic process	0.643087	55	2.67424	0.0725011	0.635144
GO:1902041~regulation of extrinsic apoptotic signaling pathway via death domain receptors	0.643087	55	2.67424	0.0725011	0.635144
GO:0070371~ERK1 and ERK2 cascade	1.7149	243	1.61408	0.0725594	0.634688
GO:0045165~cell fate commitment	1.7149	243	1.61408	0.0725594	0.634688
GO:1901888~regulation of cell junction assembly	0.750268	72	2.38329	0.0727213	0.634779
GO:0070201~regulation of establishment of protein localization	4.60879	820	1.28548	0.0728583	0.634739
GO:0090184~positive regulation of kidney development	0.535906	39	3.1428	0.0729849	0.634645
GO:0003170~heart valve development	0.535906	39	3.1428	0.0729849	0.634645
GO:0072594~establishment of protein localization to organelle	3.85852	666	1.32507	0.0735535	0.636855
GO:0065007~biological regulation	52.4116	11548	1.03804	0.0739931	0.638378
GO:0050789~regulation of biological process	49.732	10922	1.04142	0.0741124	0.638242
GO:0046939~nucleotide phosphorylation	0.857449	90	2.17901	0.0741188	0.637523
GO:0030516~regulation of axon extension	0.857449	90	2.17901	0.0741188	0.637523
GO:2000147~positive regulation of cell motility	2.57235	409	1.43847	0.0745632	0.639059
GO:0090090~negative regulation of canonical Wnt signaling pathway	1.28617	165	1.78283	0.0746559	0.638786
GO:0051169~nuclear transport	2.89389	473	1.39931	0.0751967	0.6408
GO:0051168~nuclear export	1.39335	185	1.7226	0.0759446	0.643841
GO:0007169~transmembrane receptor protein tyrosine kinase signaling pathway	3.75134	648	1.32405	0.0765411	0.646091
GO:0060047~heart contraction	1.7149	245	1.60091	0.076606	0.645674
GO:0010256~endomembrane system organization	3.32262	559	1.35945	0.0766307	0.645057
GO:0045445~myoblast differentiation	0.750268	73	2.35064	0.0766508	0.644418
GO:0048659~smooth muscle cell proliferation	0.96463	109	2.02408	0.0768241	0.644545
GO:0097164~ammonium ion metabolic process	0.857449	91	2.15507	0.0776293	0.6478
GO:0009185~ribonucleoside diphosphate metabolic process	0.857449	91	2.15507	0.0776293	0.6478
GO:0001764~neuron migration	1.07181	128	1.91515	0.077907	0.648433
GO:0032102~negative regulation of response to external stimulus	1.82208	267	1.56081	0.0785571	0.650881
GO:1902284~neuron projection extension involved in neuron projection guidance	0.535906	40	3.06423	0.078607	0.650393
GO:0048846~axon extension involved in axon guidance	0.535906	40	3.06423	0.078607	0.650393
GO:0045620~negative regulation of lymphocyte differentiation	0.535906	40	3.06423	0.078607	0.650393
GO:0030199~collagen fibril organization	0.535906	40	3.06423	0.078607	0.650393
GO:1902667~regulation of axon guidance	0.535906	40	3.06423	0.078607	0.650393
GO:0045777~positive regulation of blood pressure	0.535906	40	3.06423	0.078607	0.650393
GO:0015893~drug transport	0.428725	25	3.92222	0.0796757	0.654834
GO:0014031~mesenchymal cell development	1.28617	167	1.76148	0.0797536	0.65448
GO:0051595~response to methylglyoxal	0.214362	2	24.5139	0.0798105	0.654026
GO:0002757~immune response-activating signal transduction	3.00107	498	1.37829	0.0805011	0.656601
GO:0021766~hippocampus development	0.750268	74	2.31888	0.0806981	0.656814
GO:0043067~regulation of programmed cell death	7.3955	1413	1.19707	0.0821446	0.662893
GO:1902533~positive regulation of intracellular signal transduction	5.03751	915	1.25918	0.0826897	0.664705
GO:0052548~regulation of endopeptidase activity	2.35798	372	1.44974	0.0827757	0.664386
GO:0009890~negative regulation of biosynthetic process	7.82422	1504	1.18984	0.082901	0.664248
GO:0042886~amide transport	1.92926	289	1.52682	0.0829884	0.663937
GO:0031327~negative regulation of cellular biosynthetic process	7.71704	1480	1.19257	0.083134	0.663894
GO:0045722~positive regulation of gluconeogenesis	0.321543	12	6.12847	0.0834662	0.664708
GO:1902287~semaphorin-plexin signaling pathway involved in axon guidance	0.321543	12	6.12847	0.0834662	0.664708
GO:0061158~3'-UTR-mediated mRNA destabilization	0.321543	12	6.12847	0.0834662	0.664708
GO:0031647~regulation of protein stability	1.60772	228	1.61275	0.0834733	0.66403
GO:0032880~regulation of protein localization	5.25188	962	1.24863	0.0838565	0.665074
GO:0045666~positive regulation of neuron differentiation	2.03644	310	1.50246	0.0838779	0.664464
GO:0030098~lymphocyte differentiation	2.03644	310	1.50246	0.0838779	0.664464
GO:0044344~cellular response to fibroblast growth factor stimulus	1.07181	130	1.88568	0.0839556	0.664112
GO:0003015~heart process	1.7149	248	1.58154	0.0840082	0.663646
GO:0046580~negative regulation of Ras protein signal transduction	0.535906	41	2.9895	0.0844382	0.664898
GO:0098742~cell-cell adhesion via plasma-membrane adhesion molecules	1.60772	229	1.60571	0.0847213	0.665478
GO:0010976~positive regulation of neuron projection development	1.60772	229	1.60571	0.0847213	0.665478
GO:0006473~protein acetylation	1.39335	189	1.68614	0.0858302	0.669756
GO:0070059~intrinsic apoptotic signaling pathway in response to endoplasmic reticulum stress	0.643087	58	2.53592	0.0866871	0.67286
GO:0071384~cellular response to corticosteroid stimulus	0.643087	58	2.53592	0.0866871	0.67286
GO:0009132~nucleoside diphosphate metabolic process	0.96463	112	1.96986	0.0867707	0.672532
GO:0006024~glycosaminoglycan biosynthetic process	0.96463	112	1.96986	0.0867707	0.672532
GO:0052547~regulation of peptidase activity	2.46517	396	1.42379	0.0870119	0.672898
GO:0072524~pyridine-containing compound metabolic process	1.07181	131	1.87129	0.0870826	0.672515
GO:0010558~negative regulation of macromolecule biosynthetic process	7.3955	1418	1.19285	0.0874575	0.673466
GO:0001573~ganglioside metabolic process	0.428725	26	3.77136	0.0874608	0.672789
GO:0061014~positive regulation of mRNA catabolic process	0.428725	26	3.77136	0.0874608	0.672789
GO:0048511~rhythmic process	2.03644	312	1.49283	0.0875217	0.672365
GO:0006023~aminoglycan biosynthetic process	0.96463	113	1.95243	0.0902456	0.683397
GO:0051058~negative regulation of small GTPase mediated signal transduction	0.535906	42	2.91832	0.0904744	0.683679
GO:0006509~membrane protein ectodomain proteolysis	0.535906	42	2.91832	0.0904744	0.683679
GO:0002448~mast cell mediated immunity	0.535906	42	2.91832	0.0904744	0.683679
GO:0007584~response to nutrient	1.28617	171	1.72027	0.0905871	0.683471
GO:0045184~establishment of protein localization	10.1822	2021	1.15231	0.0908077	0.683718
GO:0051171~regulation of nitrogen compound metabolic process	21.0075	4404	1.09099	0.0914072	0.685549
GO:0048645~organ formation	0.643087	59	2.49294	0.0917157	0.686156
GO:0042981~regulation of apoptotic process	7.28832	1400	1.19067	0.0919355	0.686393
GO:0051252~regulation of RNA metabolic process	18.1136	3762	1.10123	0.0926989	0.688872
GO:0007623~circadian rhythm	1.28617	172	1.71027	0.0934287	0.691189
GO:0051302~regulation of cell division	1.07181	133	1.84315	0.0935421	0.690979
GO:1903510~mucopolysaccharide metabolic process	0.96463	114	1.93531	0.0937999	0.691357
GO:0002768~immune response-regulating cell surface receptor signaling pathway	2.46517	399	1.41308	0.0943463	0.692901
GO:0048469~cell maturation	1.17899	153	1.76243	0.0954345	0.696602
GO:2000377~regulation of reactive oxygen species metabolic process	1.17899	153	1.76243	0.0954345	0.696602
GO:0035418~protein localization to synapse	0.428725	27	3.63168	0.095552	0.696404
GO:0060561~apoptotic process involved in morphogenesis	0.428725	27	3.63168	0.095552	0.696404
GO:0002467~germinal center formation	0.321543	13	5.65705	0.0960647	0.697776
GO:0000052~citrulline metabolic process	0.321543	13	5.65705	0.0960647	0.697776
GO:0032823~regulation of natural killer cell differentiation	0.321543	13	5.65705	0.0960647	0.697776
GO:0048712~negative regulation of astrocyte differentiation	0.321543	13	5.65705	0.0960647	0.697776
GO:0045651~positive regulation of macrophage differentiation	0.321543	13	5.65705	0.0960647	0.697776
GO:0038166~angiotensin-activated signaling pathway	0.321543	13	5.65705	0.0960647	0.697776
GO:0036010~protein localization to endosome	0.321543	13	5.65705	0.0960647	0.697776
GO:0072160~nephron tubule epithelial cell differentiation	0.321543	13	5.65705	0.0960647	0.697776
GO:0008406~gonad development	1.50054	213	1.61124	0.096099	0.697249
GO:0071560~cellular response to transforming growth factor beta stimulus	1.50054	213	1.61124	0.096099	0.697249
GO:0008361~regulation of cell size	1.28617	173	1.70038	0.0963235	0.697476
GO:0030218~erythrocyte differentiation	0.857449	96	2.04282	0.0966068	0.697933
GO:0071482~cellular response to light stimulus	0.857449	96	2.04282	0.0966068	0.697933
GO:0042771~intrinsic apoptotic signaling pathway in response to DNA damage by p53 class mediator	0.535906	43	2.85045	0.096711	0.697684
GO:0003300~cardiac muscle hypertrophy	0.643087	60	2.45139	0.096891	0.697734
GO:0019219~regulation of nucleobase-containing compound metabolic process	19.6141	4104	1.09309	0.0974042	0.699088
GO:0009267~cellular response to starvation	0.96463	115	1.91848	0.0974332	0.698546
GO:0031175~neuron projection development	4.50161	817	1.2602	0.0977772	0.699233
GO:0060485~mesenchyme development	1.60772	234	1.5714	0.0978291	0.698782
GO:0008219~cell death	9.86066	1958	1.15183	0.0978557	0.698234
GO:0031929~TOR signaling	0.750268	78	2.19996	0.0980519	0.698346
GO:1902589~single-organism organelle organization	8.25295	1612	1.17095	0.098648	0.700004
GO:0030336~negative regulation of cell migration	1.50054	214	1.60371	0.0987309	0.699676
GO:0042330~taxis	3.21543	553	1.32987	0.0987806	0.69922

## Sheet: common_distal
Term	%	Pop Hits	Fold Enrichment	P Value	Benjamini
GO:0048519~negative regulation of biological process	30.303	4623	1.50207	1.03685e-06	0.00423484
GO:0008625~extrinsic apoptotic signaling pathway via death domain receptors	2.75482	79	7.99086	4.16094e-06	0.00847924
GO:0048523~negative regulation of cellular process	28.0992	4300	1.49745	4.2816e-06	0.00582451
GO:0045595~regulation of cell differentiation	13.2231	1544	1.96252	8.49628e-06	0.00865617
GO:0030154~cell differentiation	24.5179	3652	1.53844	9.54235e-06	0.00778098
GO:0045597~positive regulation of cell differentiation	8.81543	841	2.40201	1.01095e-05	0.00687264
GO:0048869~cellular developmental process	26.1708	3992	1.50229	1.0531e-05	0.00613872
GO:0048514~blood vessel morphogenesis	6.33609	491	2.95711	1.15348e-05	0.00588416
GO:0097191~extrinsic apoptotic signaling pathway	4.13223	225	4.20852	1.40772e-05	0.00638159
GO:1902041~regulation of extrinsic apoptotic signaling pathway via death domain receptors	2.20386	55	9.18223	2.39368e-05	0.00974962
GO:0030855~epithelial cell differentiation	6.61157	563	2.69106	3.13059e-05	0.0115812
GO:0001568~blood vessel development	6.61157	576	2.63033	4.4916e-05	0.0152037
GO:0044707~single-multicellular organism process	34.7107	5943	1.3384	4.66249e-05	0.0145728
GO:0051254~positive regulation of RNA metabolic process	11.8457	1415	1.91837	4.97561e-05	0.0144416
GO:0010033~response to organic substance	19.2837	2822	1.56589	8.53851e-05	0.0230304
GO:0001525~angiogenesis	5.23416	413	2.90419	0.000104149	0.0262921
GO:0001944~vasculature development	6.61157	610	2.48372	0.000106426	0.0252994
GO:1902680~positive regulation of RNA biosynthetic process	11.2948	1369	1.89061	0.000108198	0.024304
GO:0051674~localization of cell	11.0193	1330	1.89858	0.000123658	0.0262885
GO:0048870~cell motility	11.0193	1330	1.89858	0.000123658	0.0262885
GO:0050793~regulation of developmental process	15.427	2129	1.66048	0.000136038	0.0274581
GO:0097190~apoptotic signaling pathway	6.33609	583	2.49046	0.000148424	0.0285163
GO:0051239~regulation of multicellular organismal process	18.1818	2659	1.56692	0.000148461	0.0272446
GO:1903508~positive regulation of nucleic acid-templated transcription	11.0193	1349	1.87184	0.000166057	0.0291209
GO:0045893~positive regulation of transcription, DNA-templated	11.0193	1349	1.87184	0.000166057	0.0291209
GO:0043542~endothelial cell migration	3.0303	154	4.50913	0.000169289	0.0284605
GO:0001667~ameboidal-type cell migration	4.40771	320	3.15639	0.000179577	0.0289749
GO:0009653~anatomical structure morphogenesis	17.9063	2631	1.5596	0.000195595	0.0303249
GO:2001238~positive regulation of extrinsic apoptotic signaling pathway	1.92837	54	8.18324	0.000199805	0.0298378
GO:0008219~cell death	14.3251	1958	1.67653	0.000205948	0.0296595
GO:0051173~positive regulation of nitrogen compound metabolic process	13.2231	1767	1.71485	0.000237777	0.0330064
GO:2001236~regulation of extrinsic apoptotic signaling pathway	3.0303	161	4.31308	0.000243034	0.0326181
GO:0016477~cell migration	9.91736	1184	1.91943	0.000244546	0.0317761
GO:0040011~locomotion	11.8457	1530	1.77418	0.000277874	0.0349224
GO:0048646~anatomical structure formation involved in morphogenesis	9.64187	1151	1.91961	0.000304059	0.0370158
GO:0031344~regulation of cell projection organization	6.06061	572	2.42799	0.000305299	0.0360908
GO:0010628~positive regulation of gene expression	12.6722	1692	1.71624	0.000330398	0.0379069
GO:0010557~positive regulation of macromolecule biosynthetic process	12.1212	1597	1.73928	0.000352251	0.0392644
GO:0050794~regulation of cellular process	53.168	10489	1.16157	0.000353755	0.0383838
GO:0012501~programmed cell death	13.4986	1852	1.67023	0.00036737	0.0388039
GO:0003158~endothelium development	2.47934	111	5.11847	0.000376444	0.0387442
GO:0010604~positive regulation of macromolecule metabolic process	18.7328	2856	1.50304	0.00038021	0.038165
GO:0045935~positive regulation of nucleobase-containing compound metabolic process	12.3967	1658	1.71336	0.000407009	0.039825
GO:1901700~response to oxygen-containing compound	11.2948	1466	1.76551	0.000445977	0.0425399
GO:2000026~regulation of multicellular organismal development	12.6722	1721	1.68732	0.00047776	0.0444679
GO:0045944~positive regulation of transcription from RNA polymerase II promoter	8.81543	1041	1.94053	0.000504637	0.0458693
GO:0031328~positive regulation of cellular biosynthetic process	12.6722	1729	1.67951	0.000527659	0.0468721
GO:0002064~epithelial cell development	3.30579	211	3.59021	0.00054081	0.0469933
GO:0007275~multicellular organism development	28.3747	4877	1.33323	0.000541201	0.0460493
GO:0031325~positive regulation of cellular metabolic process	18.4573	2839	1.48981	0.000549279	0.0457698
GO:0048856~anatomical structure development	31.1295	5473	1.30339	0.000559772	0.0456943
GO:0006928~movement of cell or subcellular component	12.9477	1795	1.65293	0.000633896	0.050583
GO:0006915~apoptotic process	12.6722	1747	1.66221	0.000657376	0.0514066
GO:0048583~regulation of response to stimulus	22.314	3636	1.40631	0.000664602	0.0509837
GO:0048522~positive regulation of cellular process	27.5482	4744	1.33069	0.000754356	0.0566126
GO:0009891~positive regulation of biosynthetic process	12.6722	1760	1.64993	0.000768051	0.0565744
GO:0048468~cell development	13.7741	1968	1.60386	0.000783964	0.0566935
GO:0048731~system development	25.3444	4291	1.35347	0.000829988	0.0588835
GO:0071310~cellular response to organic substance	14.876	2186	1.55942	0.000859404	0.0598706
GO:0044767~single-organism developmental process	30.854	5475	1.29138	0.00088279	0.0604226
GO:0051240~positive regulation of multicellular organismal process	10.7438	1431	1.72046	0.00104151	0.0697389
GO:0080134~regulation of response to stress	9.91736	1285	1.76856	0.00107744	0.0709004
GO:0050789~regulation of biological process	54.27	10922	1.13864	0.00108356	0.0701619
GO:0065007~biological regulation	56.7493	11548	1.12611	0.00114243	0.0726847
GO:0032502~developmental process	31.405	5632	1.2778	0.00115082	0.0720803
GO:0009790~embryo development	7.98898	954	1.91898	0.00116385	0.0717696
GO:0009719~response to endogenous stimulus	11.2948	1548	1.67199	0.00127782	0.0773589
GO:0009888~tissue development	12.3967	1756	1.61774	0.00132997	0.0792192
GO:0009893~positive regulation of metabolic process	19.0083	3052	1.4272	0.00141715	0.082988
GO:0006366~transcription from RNA polymerase II promoter	12.6722	1820	1.59554	0.00152378	0.0877015
GO:0071356~cellular response to tumor necrosis factor	3.30579	244	3.10465	0.00176057	0.0992496
GO:0006357~regulation of transcription from RNA polymerase II promoter	12.6722	1835	1.5825	0.00179365	0.0996497
GO:0048518~positive regulation of biological process	29.4766	5285	1.27808	0.00189901	0.103788
GO:1902042~negative regulation of extrinsic apoptotic signaling pathway via death domain receptors	1.37741	34	9.2835	0.00193753	0.10439
GO:0030162~regulation of proteolysis	6.33609	708	2.05076	0.00197216	0.104779
GO:0007165~signal transduction	31.6804	5775	1.25709	0.00202498	0.10606
GO:0060284~regulation of cell development	7.16253	851	1.9287	0.00208441	0.107628
GO:0043009~chordate embryonic development	5.50964	577	2.18814	0.002092	0.106656
GO:0072358~cardiovascular system development	7.7135	945	1.87045	0.00209458	0.105469
GO:0072359~circulatory system development	7.7135	945	1.87045	0.00209458	0.105469
GO:0031323~regulation of cellular metabolic process	31.9559	5844	1.25305	0.00214228	0.106434
GO:0001890~placenta development	2.47934	145	3.91828	0.00214803	0.105428
GO:0001935~endothelial cell proliferation	2.20386	114	4.43002	0.00220876	0.106966
GO:0007154~cell communication	33.8843	6275	1.23741	0.00221616	0.106053
GO:0009792~embryo development ending in birth or egg hatching	5.50964	583	2.16562	0.00233584	0.110174
GO:0032501~multicellular organismal process	37.1901	7027	1.21279	0.00239807	0.111658
GO:0052548~regulation of endopeptidase activity	4.13223	372	2.54548	0.00244165	0.112297
GO:0033993~response to lipid	7.16253	860	1.90852	0.00247059	0.112293
GO:0031347~regulation of defense response	6.06061	676	2.05446	0.00253194	0.113661
GO:0016331~morphogenesis of embryonic epithelium	2.47934	149	3.81309	0.00254457	0.112959
GO:0061061~muscle structure development	5.50964	589	2.14356	0.00262656	0.11514
GO:0070848~response to growth factor	5.78512	634	2.09098	0.00263853	0.114412
GO:0010941~regulation of cell death	10.7438	1509	1.63153	0.00267462	0.114673
GO:0060429~epithelium development	8.26446	1060	1.78664	0.00269316	0.114228
GO:0006977~DNA damage response, signal transduction by p53 class mediator resulting in cell cycle arrest	1.65289	62	6.10914	0.00293081	0.122414
GO:2001233~regulation of apoptotic signaling pathway	4.13223	380	2.49189	0.00296388	0.122463
GO:0030522~intracellular receptor signaling pathway	3.30579	261	2.90243	0.00296938	0.121454
GO:0023052~signaling	33.6088	6260	1.23029	0.00296956	0.120262
GO:0001892~embryonic placenta development	1.92837	90	4.90994	0.00300664	0.120483
GO:0044700~single organism signaling	33.3333	6207	1.23062	0.00312411	0.123686
GO:1902403~signal transduction involved in mitotic DNA integrity checkpoint	1.65289	63	6.01217	0.00314321	0.123206
GO:1902402~signal transduction involved in mitotic DNA damage checkpoint	1.65289	63	6.01217	0.00314321	0.123206
GO:1902400~intracellular signal transduction involved in G1 DNA damage checkpoint	1.65289	63	6.01217	0.00314321	0.123206
GO:0072431~signal transduction involved in mitotic G1 DNA damage checkpoint	1.65289	63	6.01217	0.00314321	0.123206
GO:0072413~signal transduction involved in mitotic cell cycle checkpoint	1.65289	63	6.01217	0.00314321	0.123206
GO:0034612~response to tumor necrosis factor	3.30579	263	2.88036	0.00314657	0.122164
GO:0010631~epithelial cell migration	3.0303	228	3.04564	0.00342797	0.131118
GO:0080090~regulation of primary metabolic process	31.405	5798	1.24122	0.00347184	0.131459
GO:0045664~regulation of neuron differentiation	5.23416	560	2.14184	0.00349974	0.131234
GO:0007399~nervous system development	14.0496	2170	1.48365	0.00358627	0.133044
GO:0072422~signal transduction involved in DNA damage checkpoint	1.65289	65	5.82718	0.00360093	0.132356
GO:0072401~signal transduction involved in DNA integrity checkpoint	1.65289	65	5.82718	0.00360093	0.132356
GO:0050673~epithelial cell proliferation	3.85675	347	2.54694	0.00360612	0.131358
GO:0090132~epithelium migration	3.0303	231	3.00609	0.00375566	0.13523
GO:0072395~signal transduction involved in cell cycle checkpoint	1.65289	66	5.73889	0.00384688	0.137082
GO:0060255~regulation of macromolecule metabolic process	31.405	5815	1.23759	0.00386069	0.136357
GO:0051336~regulation of hydrolase activity	9.64187	1337	1.65256	0.00387508	0.135664
GO:0009966~regulation of signal transduction	16.8044	2728	1.41158	0.00392258	0.136052
GO:0045446~endothelial cell differentiation	1.92837	95	4.65152	0.00393262	0.135235
GO:0009605~response to external stimulus	13.4986	2073	1.49217	0.00396277	0.135069
GO:0051094~positive regulation of developmental process	8.26446	1089	1.73906	0.0039875	0.134736
GO:0021915~neural tube development	2.47934	161	3.52888	0.00408527	0.136685
GO:0048513~animal organ development	18.7328	3129	1.37191	0.00421483	0.139575
GO:0052547~regulation of peptidase activity	4.13223	396	2.39121	0.00424779	0.139464
GO:0010468~regulation of gene expression	24.5179	4345	1.29307	0.00442375	0.14367
GO:0090130~tissue migration	3.0303	237	2.92998	0.00449146	0.144564
GO:0043281~regulation of cysteine-type endopeptidase activity involved in apoptotic process	2.75482	200	3.15639	0.00456126	0.145504
GO:0030520~intracellular estrogen receptor signaling pathway	1.37741	43	7.34044	0.00461559	0.145975
GO:0022603~regulation of anatomical structure morphogenesis	7.98898	1051	1.74187	0.00466262	0.146226
GO:0048699~generation of neurons	9.64187	1357	1.6282	0.00487035	0.151084
GO:0072331~signal transduction by p53 class mediator	2.47934	166	3.42259	0.00489487	0.15065
GO:0001501~skeletal system development	4.6832	490	2.19015	0.00494329	0.150896
GO:0070887~cellular response to chemical stimulus	16.2534	2648	1.40655	0.00505842	0.152999
GO:0010605~negative regulation of macromolecule metabolic process	14.6006	2326	1.43842	0.00545639	0.162833
GO:0048585~negative regulation of response to stimulus	9.64187	1369	1.61393	0.00556583	0.164628
GO:0031571~mitotic G1 DNA damage checkpoint	1.65289	72	5.26065	0.00558096	0.16386
GO:0044819~mitotic G1/S transition checkpoint	1.65289	72	5.26065	0.00558096	0.16386
GO:0007519~skeletal muscle tissue development	2.47934	170	3.34206	0.00563826	0.164229
GO:0044783~G1 DNA damage checkpoint	1.65289	73	5.18859	0.00591586	0.1704
GO:0030334~regulation of cell migration	5.78512	685	1.93531	0.00629459	0.179049
GO:0010629~negative regulation of gene expression	10.1928	1485	1.57288	0.00635241	0.179303
GO:2001237~negative regulation of extrinsic apoptotic signaling pathway	1.92837	105	4.20852	0.00639562	0.179182
GO:2000112~regulation of cellular macromolecule biosynthetic process	22.5895	3991	1.29704	0.00639738	0.178016
GO:0032874~positive regulation of stress-activated MAPK cascade	2.20386	139	3.63326	0.00658171	0.181439
GO:0033209~tumor necrosis factor-mediated signaling pathway	2.20386	139	3.63326	0.00658171	0.181439
GO:0030330~DNA damage response, signal transduction by p53 class mediator	1.92837	106	4.16882	0.00669207	0.182969
GO:0070304~positive regulation of stress-activated protein kinase signaling cascade	2.20386	140	3.6073	0.00683745	0.185334
GO:0048608~reproductive structure development	4.13223	418	2.26535	0.00684795	0.184378
GO:2001235~positive regulation of apoptotic signaling pathway	2.47934	177	3.20989	0.00713099	0.190009
GO:0071396~cellular response to lipid	4.6832	509	2.10839	0.00715784	0.18943
GO:0006355~regulation of transcription, DNA-templated	20.6612	3603	1.31407	0.00722271	0.18976
GO:0031098~stress-activated protein kinase signaling cascade	3.0303	254	2.73388	0.00730203	0.190425
GO:0022008~neurogenesis	9.91736	1447	1.57056	0.00735869	0.190551
GO:0035148~tube formation	2.20386	142	3.5565	0.007371	0.189648
GO:0060538~skeletal muscle organ development	2.47934	178	3.19186	0.00737407	0.188543
GO:0061458~reproductive system development	4.13223	423	2.23858	0.00748273	0.189871
GO:0060706~cell differentiation involved in embryonic placenta development	1.10193	26	9.71197	0.00772567	0.194221
GO:0044772~mitotic cell cycle phase transition	4.6832	514	2.08789	0.00775299	0.193658
GO:0042981~regulation of apoptotic process	9.64187	1400	1.5782	0.007761	0.192672
GO:0071550~death-inducing signaling complex assembly	0.826446	9	21.0426	0.00830201	0.203461
GO:0044403~symbiosis, encompassing mutualism through parasitism	7.43802	998	1.70787	0.00831149	0.202467
GO:0044419~interspecies interaction between organisms	7.43802	998	1.70787	0.00831149	0.202467
GO:1903506~regulation of nucleic acid-templated transcription	20.6612	3625	1.30609	0.00838064	0.202778
GO:0051128~regulation of cellular component organization	14.3251	2323	1.41311	0.00841151	0.202261
GO:0043067~regulation of programmed cell death	9.64187	1413	1.56368	0.0088762	0.210981
GO:0048598~embryonic morphogenesis	4.95868	571	1.99002	0.00928745	0.218386
GO:2000116~regulation of cysteine-type endopeptidase activity	2.75482	224	2.81821	0.0093569	0.218589
GO:2001141~regulation of RNA biosynthetic process	20.6612	3644	1.29928	0.00950528	0.220411
GO:0051252~regulation of RNA metabolic process	21.2121	3762	1.29209	0.00961989	0.221519
GO:0098609~cell-cell adhesion	8.26446	1164	1.62701	0.00986385	0.225221
GO:0031324~negative regulation of cellular metabolic process	14.3251	2345	1.39985	0.0100283	0.227275
GO:0010646~regulation of cell communication	17.6309	3020	1.33781	0.0100476	0.226419
GO:0097659~nucleic acid-templated transcription	21.2121	3771	1.28901	0.0101946	0.228094
GO:0034063~stress granule assembly	0.826446	10	18.9383	0.0102701	0.228347
GO:0009967~positive regulation of signal transduction	9.64187	1428	1.54725	0.0103255	0.228205
GO:0016032~viral process	7.16253	966	1.69909	0.0104886	0.230146
GO:0019222~regulation of metabolic process	32.2314	6171	1.19688	0.0105592	0.230289
GO:0032101~regulation of response to external stimulus	5.78512	721	1.83867	0.0105813	0.229502
GO:0009892~negative regulation of metabolic process	15.1515	2522	1.3767	0.0108188	0.232806
GO:0035295~tube development	4.95868	580	1.95914	0.010945	0.233973
GO:0051179~localization	30.854	5872	1.20407	0.0109567	0.232988
GO:0044763~single-organism cellular process	58.1267	12256	1.08681	0.0109816	0.232261
GO:0030182~neuron differentiation	8.53994	1226	1.59622	0.0110565	0.232465
GO:0071158~positive regulation of cell cycle arrest	1.65289	85	4.45608	0.0111007	0.232103
GO:1901991~negative regulation of mitotic cell cycle phase transition	2.20386	154	3.27937	0.0112413	0.233504
GO:0044764~multi-organism cellular process	7.16253	973	1.68687	0.0113382	0.234096
GO:0048584~positive regulation of response to stimulus	12.6722	2030	1.43048	0.0113909	0.233885
GO:0051716~cellular response to stimulus	35.5372	6927	1.17562	0.0114482	0.233758
GO:0042770~signal transduction in response to DNA damage	1.92837	119	3.7134	0.0115069	0.233659
GO:0046330~positive regulation of JNK cascade	1.92837	119	3.7134	0.0115069	0.233659
GO:0045862~positive regulation of proteolysis	3.58127	358	2.29235	0.0118241	0.23813
GO:0048534~hematopoietic or lymphoid organ development	6.06061	778	1.78511	0.011879	0.237941
GO:0050767~regulation of neurogenesis	5.50964	682	1.85126	0.0120955	0.240569
GO:0006919~activation of cysteine-type endopeptidase activity involved in apoptotic process	1.65289	87	4.35364	0.0121933	0.241112
GO:0072070~loop of Henle development	0.826446	11	17.2167	0.0124226	0.243903
GO:0032922~circadian regulation of gene expression	1.37741	57	5.53753	0.01245	0.24322
GO:0050896~response to stimulus	41.5978	8329	1.14447	0.0125977	0.244584
GO:0042692~muscle cell differentiation	3.58127	362	2.26702	0.0126927	0.245044
GO:0001655~urogenital system development	3.30579	320	2.36729	0.0129869	0.248825
GO:2000145~regulation of cell motility	5.78512	736	1.8012	0.0130932	0.249442
GO:0031326~regulation of cellular biosynthetic process	23.416	4284	1.25254	0.013312	0.251903
GO:0010556~regulation of macromolecule biosynthetic process	22.5895	4107	1.2604	0.0133192	0.250877
GO:0051171~regulation of nitrogen compound metabolic process	23.9669	4404	1.24708	0.0134323	0.251584
GO:0043122~regulation of I-kappaB kinase/NF-kappaB signaling	2.75482	238	2.65243	0.013472	0.251096
GO:0044770~cell cycle phase transition	4.6832	547	1.96192	0.0135413	0.25109
GO:0007517~muscle organ development	3.58127	366	2.24224	0.0136944	0.252424
GO:0030030~cell projection organization	8.81543	1301	1.55272	0.0139992	0.25615
GO:0023051~regulation of signaling	17.6309	3070	1.31602	0.014157	0.257512
GO:0032872~regulation of stress-activated MAPK cascade	2.47934	200	2.84075	0.0142283	0.257505
GO:0010975~regulation of neuron projection development	3.85675	413	2.13993	0.0143837	0.258807
GO:0034654~nucleobase-containing compound biosynthetic process	23.6915	4357	1.24604	0.0144289	0.258391
GO:0070302~regulation of stress-activated protein kinase signaling cascade	2.47934	201	2.82662	0.0145525	0.259185
GO:0009612~response to mechanical stimulus	2.47934	201	2.82662	0.0145525	0.259185
GO:0071383~cellular response to steroid hormone stimulus	2.75482	241	2.61941	0.0145614	0.258215
GO:0051403~stress-activated MAPK cascade	2.75482	242	2.60859	0.014868	0.261788
GO:0001838~embryonic epithelial tube formation	1.92837	126	3.5071	0.0149232	0.261518
GO:0046328~regulation of JNK cascade	2.20386	163	3.0983	0.0149442	0.260736
GO:0060491~regulation of cell projection assembly	2.20386	164	3.07941	0.0154075	0.266566
GO:0048568~embryonic organ development	3.85675	417	2.1194	0.0154524	0.266128
GO:0072175~epithelial tube formation	1.92837	127	3.47949	0.015463	0.265185
GO:0006351~transcription, DNA-templated	20.1102	3605	1.27832	0.0155434	0.265279
GO:0051270~regulation of cellular component movement	6.06061	802	1.73169	0.0161312	0.27275
GO:1901988~negative regulation of cell cycle phase transition	2.20386	166	3.0423	0.0163635	0.27499
GO:0071345~cellular response to cytokine stimulus	5.50964	706	1.78832	0.0168049	0.280179
GO:0071363~cellular response to growth factor stimulus	4.95868	610	1.86279	0.0170161	0.282046
GO:0097296~activation of cysteine-type endopeptidase activity involved in apoptotic signaling pathway	0.826446	13	14.568	0.017256	0.284293
GO:0007155~cell adhesion	10.7438	1699	1.44908	0.0174355	0.285674
GO:0035914~skeletal muscle cell differentiation	1.37741	63	5.01014	0.017454	0.284811
GO:2000113~negative regulation of cellular macromolecule biosynthetic process	8.81543	1324	1.52575	0.0175259	0.284694
GO:2000134~negative regulation of G1/S transition of mitotic cell cycle	1.65289	96	3.94549	0.0180126	0.290253
GO:0051259~protein oligomerization	4.13223	473	2.00194	0.0180729	0.289954
GO:0048545~response to steroid hormone	3.58127	381	2.15397	0.0181932	0.29047
GO:0009889~regulation of biosynthetic process	23.416	4339	1.23666	0.0182669	0.290354
GO:0022610~biological adhesion	10.7438	1705	1.44398	0.0183396	0.290226
GO:2001234~negative regulation of apoptotic signaling pathway	2.47934	210	2.70548	0.0185301	0.291668
GO:0000302~response to reactive oxygen species	2.47934	210	2.70548	0.0185301	0.291668
GO:0051591~response to cAMP	1.65289	98	3.86497	0.0195168	0.303549
GO:0018130~heterocycle biosynthetic process	23.6915	4411	1.23078	0.0195829	0.303283
GO:0042221~response to chemical	22.314	4117	1.24201	0.0199018	0.30628
GO:0016043~cellular component organization	31.405	6109	1.17803	0.0199355	0.30559
GO:0040012~regulation of locomotion	5.78512	768	1.72615	0.0200747	0.306252
GO:1901362~organic cyclic compound biosynthetic process	24.2424	4535	1.22497	0.0200953	0.305401
GO:0051960~regulation of nervous system development	5.78512	769	1.72391	0.0202517	0.306276
GO:0010647~positive regulation of cell communication	9.91736	1555	1.46148	0.0204368	0.307504
GO:0002520~immune system development	6.06061	821	1.69161	0.0205155	0.307389
GO:0007166~cell surface receptor signaling pathway	15.427	2669	1.32453	0.0206009	0.307358
GO:0046683~response to organophosphorus	1.92837	136	3.24923	0.0209407	0.310481
GO:0019438~aromatic compound biosynthetic process	23.6915	4424	1.22717	0.0210295	0.31048
GO:0071496~cellular response to external stimulus	2.75482	257	2.45634	0.0211006	0.310262
GO:0007249~I-kappaB kinase/NF-kappaB signaling	2.75482	257	2.45634	0.0211006	0.310262
GO:0044773~mitotic DNA damage checkpoint	1.65289	100	3.78767	0.0211012	0.309183
GO:0006690~icosanoid metabolic process	1.65289	100	3.78767	0.0211012	0.309183
GO:1902807~negative regulation of cell cycle G1/S phase transition	1.65289	100	3.78767	0.0211012	0.309183
GO:0071495~cellular response to endogenous stimulus	7.98898	1185	1.5449	0.0211232	0.308371
GO:0008544~epidermis development	3.0303	300	2.31469	0.0211457	0.307573
GO:0002065~columnar/cuboidal epithelial cell differentiation	1.65289	101	3.75017	0.021924	0.31589
GO:0072089~stem cell proliferation	1.65289	101	3.75017	0.021924	0.31589
GO:0072006~nephron development	1.92837	138	3.20214	0.0223157	0.319472
GO:0035239~tube morphogenesis	3.30579	348	2.17682	0.0227122	0.323064
GO:0032774~RNA biosynthetic process	21.2121	3905	1.24477	0.0228401	0.323471
GO:0031346~positive regulation of cell projection organization	3.0303	304	2.28423	0.0228634	0.322654
GO:0048762~mesenchymal cell differentiation	2.20386	178	2.83721	0.0230014	0.323177
GO:0014706~striated muscle tissue development	3.30579	350	2.16438	0.0235931	0.328925
GO:0065009~regulation of molecular function	16.2534	2863	1.30092	0.0238268	0.330508
GO:0002376~immune system process	14.3251	2465	1.3317	0.0241096	0.33263
GO:0010950~positive regulation of endopeptidase activity	1.92837	141	3.13401	0.0244903	0.335832
GO:0008630~intrinsic apoptotic signaling pathway in response to DNA damage	1.65289	104	3.64199	0.0245163	0.335032
GO:0001841~neural tube formation	1.65289	104	3.64199	0.0245163	0.335032
GO:0072593~reactive oxygen species metabolic process	2.47934	222	2.55924	0.0248537	0.337707
GO:0032269~negative regulation of cellular protein metabolic process	6.88705	992	1.59092	0.0248562	0.336646
GO:0044699~single-organism process	61.9835	13377	1.0618	0.0255296	0.342978
GO:0030097~hemopoiesis	5.50964	739	1.70847	0.0255416	0.342018
GO:0043123~positive regulation of I-kappaB kinase/NF-kappaB signaling	2.20386	182	2.77485	0.0255749	0.341295
GO:0019219~regulation of nucleobase-containing compound metabolic process	22.0386	4104	1.23056	0.0257066	0.341646
GO:0035458~cellular response to interferon-beta	0.826446	16	11.8365	0.0257372	0.340901
GO:0001570~vasculogenesis	1.37741	71	4.44562	0.0258432	0.340974
GO:0001959~regulation of cytokine-mediated signaling pathway	1.92837	143	3.09017	0.0260162	0.341765
GO:0043491~protein kinase B signaling	1.92837	143	3.09017	0.0260162	0.341765
GO:0031349~positive regulation of defense response	3.58127	402	2.04145	0.0260398	0.340954
GO:0051248~negative regulation of protein metabolic process	7.16253	1049	1.56466	0.0260994	0.340532
GO:0000082~G1/S transition of mitotic cell cycle	2.47934	224	2.53639	0.0261019	0.339506
GO:0032102~negative regulation of response to external stimulus	2.75482	267	2.36434	0.0262554	0.340086
GO:0001822~kidney development	2.75482	267	2.36434	0.0262554	0.340086
GO:0007254~JNK cascade	2.20386	183	2.75969	0.0262652	0.339146
GO:0044271~cellular nitrogen compound biosynthetic process	25.8953	4947	1.19952	0.0263585	0.33909
GO:0044774~mitotic DNA integrity checkpoint	1.65289	107	3.53988	0.0272982	0.347856
GO:0050727~regulation of inflammatory response	3.0303	314	2.21148	0.0278787	0.35278
GO:0071156~regulation of cell cycle arrest	1.65289	108	3.5071	0.0282683	0.355696
GO:2001269~positive regulation of cysteine-type endopeptidase activity involved in apoptotic signaling pathway	0.826446	17	11.1402	0.0288698	0.360712
GO:0051607~defense response to virus	2.47934	229	2.48101	0.0291896	0.362849
GO:0014070~response to organic cyclic compound	6.33609	906	1.60258	0.0293438	0.363319
GO:0009725~response to hormone	6.06061	854	1.62624	0.0294193	0.363006
GO:0045861~negative regulation of proteolysis	3.0303	317	2.19056	0.0294913	0.362662
GO:0042771~intrinsic apoptotic signaling pathway in response to DNA damage by p53 class mediator	1.10193	43	5.87236	0.0301646	0.368217
GO:0050728~negative regulation of inflammatory response	1.65289	110	3.44334	0.0302734	0.368217
GO:0060759~regulation of response to cytokine stimulus	1.92837	149	2.96574	0.0309693	0.373887
GO:0072009~nephron epithelium development	1.65289	111	3.41231	0.0313087	0.376073
GO:0071840~cellular component organization or biogenesis	31.6804	6265	1.15877	0.0313228	0.375144
GO:0033554~cellular response to stress	10.7438	1773	1.3886	0.0314688	0.375474
GO:0060537~muscle tissue development	3.30579	367	2.06412	0.0318821	0.378325
GO:0090199~regulation of release of cytochrome c from mitochondria	1.10193	44	5.73889	0.0320048	0.37842
GO:0060055~angiogenesis involved in wound healing	0.826446	18	10.5213	0.0321459	0.378689
GO:0060485~mesenchyme development	2.47934	234	2.42799	0.0325405	0.381312
GO:0010951~negative regulation of endopeptidase activity	2.47934	235	2.41766	0.0332434	0.386742
GO:0051345~positive regulation of hydrolase activity	6.33609	917	1.58336	0.0335502	0.388488
GO:0051172~negative regulation of nitrogen compound metabolic process	9.36639	1506	1.4252	0.0336065	0.387945
GO:0061448~connective tissue development	2.47934	236	2.40742	0.0337078	0.387813
GO:0097193~intrinsic apoptotic signaling pathway	2.75482	279	2.26265	0.0337104	0.386788
GO:0010648~negative regulation of cell communication	7.7135	1182	1.49541	0.0338297	0.386823
GO:0023056~positive regulation of signaling	9.64187	1563	1.41361	0.034188	0.389003
GO:0023057~negative regulation of signaling	7.7135	1186	1.49037	0.0350679	0.395787
GO:0010594~regulation of endothelial cell migration	1.65289	115	3.29363	0.0356704	0.400033
GO:0022612~gland morphogenesis	1.65289	115	3.29363	0.0356704	0.400033
GO:0072001~renal system development	2.75482	283	2.23067	0.036144	0.403107
GO:0034645~cellular macromolecule biosynthetic process	25.8953	5012	1.18396	0.036266	0.403111
GO:0090630~activation of GTPase activity	1.37741	79	3.99543	0.0362921	0.402288
GO:0022604~regulation of cell morphogenesis	4.40771	568	1.77825	0.0363987	0.402163
GO:0050790~regulation of catalytic activity	13.4986	2357	1.31237	0.0364173	0.401282
GO:0033036~macromolecule localization	15.7025	2817	1.27735	0.0364554	0.400574
GO:0010952~positive regulation of peptidase activity	1.92837	155	2.85093	0.0365021	0.399943
GO:0071407~cellular response to organic cyclic compound	4.13223	520	1.82099	0.0365202	0.399073
GO:0032879~regulation of localization	14.0496	2473	1.30187	0.0368024	0.400452
GO:0060350~endochondral bone morphogenesis	1.10193	47	5.37258	0.037869	0.408413
GO:0009968~negative regulation of signal transduction	7.16253	1089	1.50718	0.0379665	0.408197
GO:0034250~positive regulation of cellular amide metabolic process	1.65289	118	3.20989	0.0391759	0.41716
GO:0043207~response to external biotic stimulus	5.78512	829	1.59914	0.0395197	0.418931
GO:0051707~response to other organism	5.78512	829	1.59914	0.0395197	0.418931
GO:0043010~camera-type eye development	2.75482	288	2.19194	0.0396015	0.41856
GO:0008283~cell proliferation	11.0193	1861	1.35686	0.0397684	0.418881
GO:0044260~cellular macromolecule metabolic process	40.7713	8387	1.11398	0.0398515	0.418525
GO:0010558~negative regulation of macromolecule biosynthetic process	8.81543	1418	1.42461	0.0399064	0.417943
GO:0060324~face development	1.10193	48	5.26065	0.0399373	0.417171
GO:0060711~labyrinthine layer development	1.10193	48	5.26065	0.0399373	0.417171
GO:0009057~macromolecule catabolic process	7.7135	1201	1.47176	0.0400195	0.416814
GO:0044843~cell cycle G1/S phase transition	2.47934	244	2.32849	0.0400714	0.416218
GO:0043280~positive regulation of cysteine-type endopeptidase activity involved in apoptotic process	1.65289	119	3.18292	0.0403895	0.417747
GO:0002224~toll-like receptor signaling pathway	1.65289	119	3.18292	0.0403895	0.417747
GO:0002221~pattern recognition receptor signaling pathway	1.92837	159	2.77921	0.0405217	0.41779
GO:0043506~regulation of JUN kinase activity	1.37741	82	3.84926	0.0407533	0.418619
GO:0009887~organ morphogenesis	6.61157	992	1.52729	0.041861	0.426295
GO:0042592~homeostatic process	9.91736	1645	1.38152	0.0418978	0.425571
GO:0009987~cellular process	69.9725	15558	1.03063	0.0421846	0.426786
GO:0031327~negative regulation of cellular biosynthetic process	9.09091	1480	1.40758	0.0421964	0.425873
GO:0010466~negative regulation of peptidase activity	2.47934	247	2.3002	0.0425636	0.427696
GO:0065008~regulation of biological quality	19.0083	3548	1.22768	0.0427444	0.42808
GO:0060713~labyrinthine layer morphogenesis	0.826446	21	9.01826	0.0427839	0.427385
GO:0080135~regulation of cellular response to stress	4.40771	581	1.73846	0.0427996	0.426512
GO:0051291~protein heterooligomerization	1.65289	121	3.13031	0.0428845	0.42617
GO:0010769~regulation of cell morphogenesis involved in differentiation	3.0303	339	2.0484	0.0433879	0.428992
GO:0060349~bone morphogenesis	1.37741	84	3.75761	0.0438929	0.431798
GO:0090066~regulation of anatomical structure size	3.85675	484	1.82601	0.0440364	0.431884
GO:0032989~cellular component morphogenesis	8.26446	1321	1.43364	0.0440663	0.431124
GO:0051146~striated muscle cell differentiation	2.47934	250	2.2726	0.0451184	0.437921
GO:0002218~activation of innate immune response	2.47934	250	2.2726	0.0451184	0.437921
GO:0003006~developmental process involved in reproduction	4.6832	636	1.68738	0.0451929	0.437482
GO:0051093~negative regulation of developmental process	5.23416	739	1.62304	0.045713	0.440297
GO:0010803~regulation of tumor necrosis factor-mediated signaling pathway	1.10193	51	4.9512	0.0464774	0.444843
GO:2001267~regulation of cysteine-type endopeptidase activity involved in apoptotic signaling pathway	0.826446	22	8.60834	0.0465829	0.444616
GO:2000520~regulation of immunological synapse formation	0.550964	3	42.0852	0.0466035	0.443782
GO:0045596~negative regulation of cell differentiation	4.6832	640	1.67683	0.0475931	0.44985
GO:0042127~regulation of cell proliferation	9.36639	1552	1.38295	0.0478664	0.450797
GO:0006338~chromatin remodeling	1.92837	166	2.66202	0.0480586	0.451168
GO:0051147~regulation of muscle cell differentiation	1.92837	166	2.66202	0.0480586	0.451168
GO:0048144~fibroblast proliferation	1.37741	87	3.62804	0.04885	0.455716
GO:0050688~regulation of defense response to virus	1.37741	87	3.62804	0.04885	0.455716
GO:2000379~positive regulation of reactive oxygen species metabolic process	1.37741	87	3.62804	0.04885	0.455716
GO:0050678~regulation of epithelial cell proliferation	2.75482	300	2.10426	0.0491165	0.456582
GO:0014031~mesenchymal cell development	1.92837	167	2.64608	0.0492512	0.456534
GO:0051896~regulation of protein kinase B signaling	1.65289	126	3.00609	0.0495207	0.457414
GO:0070727~cellular macromolecule localization	9.64187	1613	1.36979	0.0497614	0.45809
GO:0048705~skeletal system morphogenesis	2.20386	211	2.39347	0.0502269	0.460293
GO:0001945~lymph vessel development	0.826446	23	8.23406	0.0505005	0.461177
GO:0006470~protein dephosphorylation	2.47934	256	2.21934	0.0505625	0.460627
GO:0009890~negative regulation of biosynthetic process	9.09091	1504	1.38512	0.0505925	0.459864
GO:0034097~response to cytokine	5.50964	802	1.57426	0.0509775	0.461491
GO:0045600~positive regulation of fat cell differentiation	1.10193	53	4.76436	0.0511123	0.461433
GO:0043124~negative regulation of I-kappaB kinase/NF-kappaB signaling	1.10193	53	4.76436	0.0511123	0.461433
GO:0001843~neural tube closure	1.37741	89	3.54651	0.0523194	0.468492
GO:2001056~positive regulation of cysteine-type endopeptidase activity	1.65289	128	2.95912	0.0523352	0.467632
GO:0060173~limb development	1.92837	170	2.59938	0.0528306	0.469924
GO:0048736~appendage development	1.92837	170	2.59938	0.0528306	0.469924
GO:0048666~neuron development	6.33609	965	1.5046	0.05356	0.473714
GO:0060606~tube closure	1.37741	90	3.5071	0.0541033	0.476261
GO:0071559~response to transforming growth factor beta	2.20386	215	2.34894	0.0545046	0.477876
GO:0035456~response to interferon-beta	0.826446	24	7.89098	0.0545319	0.477092
GO:0045892~negative regulation of transcription, DNA-templated	7.16253	1130	1.4525	0.0550677	0.479548
GO:0019221~cytokine-mediated signaling pathway	4.13223	554	1.70924	0.0568529	0.489807
GO:0003012~muscle system process	3.30579	405	1.87045	0.0571443	0.490652
GO:0060562~epithelial tube morphogenesis	2.75482	309	2.04297	0.0575817	0.492391
GO:0009059~macromolecule biosynthetic process	26.1708	5175	1.15887	0.0575971	0.491526
GO:0072080~nephron tubule development	1.37741	92	3.43086	0.057769	0.491625
GO:0045666~positive regulation of neuron differentiation	2.75482	310	2.03638	0.0580399	0.49233
GO:0010942~positive regulation of cell death	4.40771	607	1.664	0.0581951	0.492325
GO:0007423~sensory organ development	3.85675	507	1.74317	0.0586128	0.493913
GO:0030194~positive regulation of blood coagulation	0.826446	25	7.57534	0.0586726	0.493328
GO:1900048~positive regulation of hemostasis	0.826446	25	7.57534	0.0586726	0.493328
GO:0060669~embryonic placenta morphogenesis	0.826446	25	7.57534	0.0586726	0.493328
GO:0045930~negative regulation of mitotic cell cycle	2.20386	219	2.30604	0.0590007	0.494363
GO:0009615~response to virus	2.75482	311	2.02983	0.059078	0.493885
GO:0045088~regulation of innate immune response	3.0303	360	1.92891	0.0598524	0.49758
GO:1901990~regulation of mitotic cell cycle phase transition	2.75482	312	2.02333	0.0599481	0.49721
GO:0048844~artery morphogenesis	1.10193	57	4.43002	0.0610234	0.502626
GO:0009607~response to biotic stimulus	5.78512	873	1.51854	0.0614687	0.504295
GO:0060993~kidney morphogenesis	1.37741	94	3.35786	0.0615646	0.503915
GO:0038001~paracrine signaling	0.550964	4	31.5639	0.061652	0.503489
GO:0010499~proteasomal ubiquitin-independent protein catabolic process	0.550964	4	31.5639	0.061652	0.503489
GO:0045765~regulation of angiogenesis	2.20386	222	2.27488	0.0625276	0.507626
GO:0050820~positive regulation of coagulation	0.826446	26	7.28398	0.0629182	0.508937
GO:0061014~positive regulation of mRNA catabolic process	0.826446	26	7.28398	0.0629182	0.508937
GO:0010939~regulation of necrotic cell death	0.826446	26	7.28398	0.0629182	0.508937
GO:0038066~p38MAPK cascade	0.826446	26	7.28398	0.0629182	0.508937
GO:0044249~cellular biosynthetic process	30.303	6118	1.13502	0.0629219	0.508026
GO:0009913~epidermal cell differentiation	1.92837	178	2.48255	0.0631459	0.508378
GO:0014020~primary neural tube formation	1.37741	95	3.32252	0.0635107	0.509529
GO:0061326~renal tubule development	1.37741	95	3.32252	0.0635107	0.509529
GO:0001836~release of cytochrome c from mitochondria	1.10193	58	4.35364	0.0636314	0.50929
GO:0071774~response to fibroblast growth factor	1.65289	136	2.78505	0.0645094	0.513322
GO:0060041~retina development in camera-type eye	1.65289	136	2.78505	0.0645094	0.513322
GO:0060348~bone development	1.92837	179	2.46869	0.0645149	0.51243
GO:0032870~cellular response to hormone stimulus	4.40771	616	1.63968	0.064591	0.511937
GO:0048872~homeostasis of number of cells	2.20386	224	2.25456	0.0651265	0.514011
GO:0044238~primary metabolic process	48.2094	10243	1.07853	0.0653881	0.514548
GO:0043401~steroid hormone mediated signaling pathway	1.92837	180	2.45497	0.0659272	0.516616
GO:0044092~negative regulation of molecular function	6.88705	1100	1.43472	0.0671027	0.522143
GO:0034613~cellular protein localization	9.36639	1600	1.34147	0.0671156	0.521298
GO:0009058~biosynthetic process	31.1295	6320	1.12871	0.0671198	0.520408
GO:0031331~positive regulation of cellular catabolic process	2.47934	272	2.08879	0.0673079	0.52052
GO:0051129~negative regulation of cellular component organization	4.40771	624	1.61866	0.0697049	0.532446
GO:0043065~positive regulation of apoptotic process	4.13223	572	1.65545	0.0701807	0.534042
GO:0051216~cartilage development	1.92837	183	2.41473	0.0702212	0.533344
GO:0035335~peptidyl-tyrosine dephosphorylation	1.37741	99	3.18827	0.0716141	0.539698
GO:0090200~positive regulation of release of cytochrome c from mitochondria	0.826446	28	6.76369	0.0717069	0.539268
GO:0006629~lipid metabolic process	7.98898	1330	1.37647	0.072027	0.540012
GO:2000045~regulation of G1/S transition of mitotic cell cycle	1.65289	141	2.68629	0.0728591	0.543371
GO:0034248~regulation of cellular amide metabolic process	3.0303	374	1.8567	0.0735469	0.545963
GO:0001936~regulation of endothelial cell proliferation	1.37741	100	3.15639	0.0737188	0.545928
GO:0043068~positive regulation of programmed cell death	4.13223	577	1.6411	0.0741395	0.547147
GO:0015914~phospholipid transport	1.10193	62	4.07276	0.0745652	0.548383
GO:0060548~negative regulation of cell death	5.78512	897	1.47791	0.075862	0.553931
GO:1903706~regulation of hemopoiesis	2.75482	328	1.92463	0.0759879	0.553653
GO:0042149~cellular response to glucose starvation	0.826446	29	6.53046	0.0762416	0.554005
GO:0060674~placenta blood vessel development	0.826446	29	6.53046	0.0762416	0.554005
GO:0061013~regulation of mRNA catabolic process	0.826446	29	6.53046	0.0762416	0.554005
GO:0050706~regulation of interleukin-1 beta secretion	0.826446	29	6.53046	0.0762416	0.554005
GO:0035909~aorta morphogenesis	0.826446	29	6.53046	0.0762416	0.554005
GO:0072073~kidney epithelium development	1.65289	143	2.64872	0.0763569	0.553677
GO:0051384~response to glucocorticoid	1.65289	143	2.64872	0.0763569	0.553677
GO:1904340~positive regulation of dopaminergic neuron differentiation	0.550964	5	25.2511	0.0764639	0.55331
GO:0070257~positive regulation of mucus secretion	0.550964	5	25.2511	0.0764639	0.55331
GO:2001016~positive regulation of skeletal muscle cell differentiation	0.550964	5	25.2511	0.0764639	0.55331
GO:0031329~regulation of cellular catabolic process	3.0303	377	1.84193	0.0765566	0.552873
GO:0010467~gene expression	26.4463	5306	1.14215	0.0769172	0.553747
GO:0060411~cardiac septum morphogenesis	1.10193	63	4.00812	0.0774208	0.555308
GO:0007050~cell cycle arrest	2.20386	235	2.14903	0.0792225	0.563077
GO:1903507~negative regulation of nucleic acid-templated transcription	7.16253	1177	1.3945	0.0796255	0.564105
GO:0048592~eye morphogenesis	1.65289	145	2.61219	0.0799443	0.56473
GO:0061035~regulation of cartilage development	1.10193	64	3.94549	0.0803238	0.565636
GO:0060325~face morphogenesis	0.826446	30	6.31278	0.0808646	0.567292
GO:0048384~retinoic acid receptor signaling pathway	0.826446	30	6.31278	0.0808646	0.567292
GO:0033146~regulation of intracellular estrogen receptor signaling pathway	0.826446	30	6.31278	0.0808646	0.567292
GO:0010831~positive regulation of myotube differentiation	0.826446	30	6.31278	0.0808646	0.567292
GO:0001701~in utero embryonic development	2.75482	331	1.90718	0.0811888	0.567927
GO:0016070~RNA metabolic process	23.416	4648	1.15445	0.0814022	0.568043
GO:0043087~regulation of GTPase activity	4.6832	691	1.55307	0.081447	0.567377
GO:0010720~positive regulation of cell development	3.58127	483	1.69909	0.0823231	0.570556
GO:0006952~defense response	8.81543	1518	1.33076	0.0824023	0.570048
GO:0043507~positive regulation of JUN kinase activity	1.10193	65	3.88479	0.0832735	0.573168
GO:0017148~negative regulation of translation	1.65289	147	2.57665	0.0836205	0.573879
GO:1903034~regulation of response to wounding	1.65289	147	2.57665	0.0836205	0.573879
GO:0061136~regulation of proteasomal protein catabolic process	1.65289	147	2.57665	0.0836205	0.573879
GO:0001654~eye development	2.75482	334	1.89005	0.0837182	0.573455
GO:0051253~negative regulation of RNA metabolic process	7.43802	1240	1.37456	0.084071	0.574189
GO:0000902~cell morphogenesis	7.43802	1240	1.37456	0.084071	0.574189
GO:0006508~proteolysis	9.64187	1693	1.30506	0.0848001	0.576609
GO:0051241~negative regulation of multicellular organismal process	6.33609	1017	1.42767	0.0850602	0.576913
GO:1901701~cellular response to oxygen-containing compound	5.78512	912	1.4536	0.0852106	0.576727
GO:0035108~limb morphogenesis	1.65289	148	2.55924	0.0854917	0.577123
GO:0000077~DNA damage checkpoint	1.65289	148	2.55924	0.0854917	0.577123
GO:0035107~appendage morphogenesis	1.65289	148	2.55924	0.0854917	0.577123
GO:0001819~positive regulation of cytokine production	3.0303	386	1.79898	0.0857578	0.577451
GO:1901987~regulation of cell cycle phase transition	2.75482	336	1.8788	0.0858279	0.576908
GO:0010948~negative regulation of cell cycle process	2.20386	240	2.10426	0.0861129	0.57732
GO:0032526~response to retinoic acid	1.37741	106	2.97773	0.086994	0.58035
GO:0051246~regulation of protein metabolic process	13.4986	2512	1.23139	0.0886259	0.586602
GO:0001649~osteoblast differentiation	1.92837	195	2.26613	0.0890483	0.587573
GO:0014902~myotube differentiation	1.37741	107	2.9499	0.0893123	0.58786
GO:0048593~camera-type eye morphogenesis	1.37741	107	2.9499	0.0893123	0.58786
GO:0000904~cell morphogenesis involved in differentiation	4.95868	753	1.50903	0.0899732	0.58984
GO:1902679~negative regulation of RNA biosynthetic process	7.16253	1194	1.37464	0.0901906	0.589922
GO:0048147~negative regulation of fibroblast proliferation	0.826446	32	5.91823	0.09036	0.5898
GO:0001937~negative regulation of endothelial cell proliferation	0.826446	32	5.91823	0.09036	0.5898
GO:0002756~MyD88-independent toll-like receptor signaling pathway	0.826446	32	5.91823	0.09036	0.5898
GO:0050704~regulation of interleukin-1 secretion	0.826446	32	5.91823	0.09036	0.5898
GO:0030163~protein catabolic process	5.23416	811	1.47895	0.0905784	0.589886
GO:0009628~response to abiotic stimulus	6.33609	1029	1.41102	0.0906561	0.589378
GO:0002758~innate immune response-activating signal transduction	2.20386	243	2.07828	0.0906825	0.588654
GO:0044237~cellular metabolic process	47.6584	10202	1.07049	0.0909106	0.588784
GO:0007185~transmembrane receptor protein tyrosine phosphatase signaling pathway	0.550964	6	21.0426	0.0910429	0.58851
GO:0003284~septum primum development	0.550964	6	21.0426	0.0910429	0.58851
GO:0045089~positive regulation of innate immune response	2.47934	292	1.94572	0.0918375	0.591014
GO:0045444~fat cell differentiation	1.92837	197	2.24312	0.0921252	0.591386
GO:0014074~response to purine-containing compound	1.65289	152	2.49189	0.0931949	0.594996
GO:0032268~regulation of cellular protein metabolic process	12.6722	2346	1.2378	0.0932005	0.594193
GO:1901342~regulation of vasculature development	2.20386	245	2.06132	0.09352	0.594686
GO:0006979~response to oxidative stress	3.0303	394	1.76245	0.0948399	0.599259
GO:2000377~regulation of reactive oxygen species metabolic process	1.65289	153	2.4756	0.0951747	0.599797
GO:1902806~regulation of cell cycle G1/S phase transition	1.65289	153	2.4756	0.0951747	0.599797
GO:0031175~neuron projection development	5.23416	817	1.46809	0.0962453	0.603292
GO:0031348~negative regulation of defense response	1.65289	154	2.45953	0.0971759	0.60619
GO:1901575~organic substance catabolic process	10.4683	1889	1.26991	0.0975105	0.606702
GO:0030335~positive regulation of cell migration	3.0303	395	1.75799	0.097549	0.60604
GO:0071300~cellular response to retinoic acid	1.10193	70	3.6073	0.0986965	0.60975
GO:0014032~neural crest cell development	1.10193	70	3.6073	0.0986965	0.60975
GO:0034249~negative regulation of cellular amide metabolic process	1.65289	155	2.44366	0.0991984	0.610901

## Sheet: smoke_unique_distal
Term	%	Pop Hits	Fold Enrichment	P Value	Benjamini
GO:0048856~anatomical structure development	31.2234	5473	1.27964	2.76423e-12	2.18347e-08
GO:0044767~single-organism developmental process	31.1625	5475	1.27668	4.65528e-12	1.8386e-08
GO:0032502~developmental process	31.8929	5632	1.27018	4.95028e-12	1.3034e-08
GO:0007275~multicellular organism development	28.1193	4877	1.29326	1.9034e-11	3.75874e-08
GO:0044707~single-multicellular organism process	33.0493	5943	1.24736	3.80814e-11	6.0161e-08
GO:0009653~anatomical structure morphogenesis	16.6768	2631	1.42176	2.16761e-10	2.85366e-07
GO:0048731~system development	24.8935	4291	1.30125	2.98334e-10	3.36648e-07
GO:0048869~cellular developmental process	23.4327	3992	1.31664	3.24269e-10	3.20175e-07
GO:0030154~cell differentiation	21.7285	3652	1.33455	4.11648e-10	3.6129e-07
GO:0009888~tissue development	11.8077	1756	1.50825	2.30758e-09	1.82276e-06
GO:0048646~anatomical structure formation involved in morphogenesis	8.46013	1151	1.64868	3.07671e-09	2.20936e-06
GO:0007155~cell adhesion	11.4425	1699	1.51064	3.83911e-09	2.52709e-06
GO:0022610~biological adhesion	11.4425	1705	1.50533	4.99757e-09	3.0366e-06
GO:0048468~cell development	12.8424	1968	1.46371	5.00363e-09	2.82312e-06
GO:0032879~regulation of localization	15.3987	2473	1.39667	7.85903e-09	4.13856e-06
GO:0006366~transcription from RNA polymerase II promoter	11.8685	1820	1.46272	2.32328e-08	1.14697e-05
GO:0051239~regulation of multicellular organismal process	16.1899	2659	1.36572	2.3607e-08	1.09689e-05
GO:0048522~positive regulation of cellular process	26.3542	4744	1.24606	2.64939e-08	1.16264e-05
GO:0030855~epithelial cell differentiation	4.80828	563	1.91565	3.02944e-08	1.25944e-05
GO:0048518~positive regulation of biological process	28.8497	5285	1.22442	3.65357e-08	1.44297e-05
GO:0010628~positive regulation of gene expression	11.1382	1692	1.47655	3.7344e-08	1.40466e-05
GO:0023051~regulation of signaling	18.1376	3070	1.32518	4.68267e-08	1.68128e-05
GO:0045944~positive regulation of transcription from RNA polymerase II promoter	7.54717	1041	1.62618	5.71097e-08	1.96133e-05
GO:0006357~regulation of transcription from RNA polymerase II promoter	11.8077	1835	1.44332	6.98609e-08	2.29927e-05
GO:0051254~positive regulation of RNA metabolic process	9.55569	1415	1.51475	8.44139e-08	2.66711e-05
GO:0072358~cardiovascular system development	6.93853	945	1.64691	1.0709e-07	3.25341e-05
GO:0072359~circulatory system development	6.93853	945	1.64691	1.0709e-07	3.25341e-05
GO:0048513~animal organ development	18.2593	3129	1.30892	1.46383e-07	4.28241e-05
GO:0045893~positive regulation of transcription, DNA-templated	9.12964	1349	1.51802	1.5172e-07	4.28003e-05
GO:1903508~positive regulation of nucleic acid-templated transcription	9.12964	1349	1.51802	1.5172e-07	4.28003e-05
GO:0071310~cellular response to organic substance	13.451	2186	1.38019	2.45237e-07	6.67952e-05
GO:0060429~epithelium development	7.48631	1060	1.58415	2.63874e-07	6.94756e-05
GO:0051240~positive regulation of multicellular organismal process	9.49483	1431	1.48827	2.86165e-07	7.2914e-05
GO:0010646~regulation of cell communication	17.5898	3020	1.30644	3.34231e-07	8.24994e-05
GO:1902680~positive regulation of RNA biosynthetic process	9.12964	1369	1.49584	3.86179e-07	9.24329e-05
GO:0051173~positive regulation of nitrogen compound metabolic process	11.199	1767	1.4216	4.77924e-07	0.000111027
GO:0022008~neurogenesis	9.49483	1447	1.47182	5.58018e-07	0.000125929
GO:0045935~positive regulation of nucleobase-containing compound metabolic process	10.5904	1658	1.43272	6.39301e-07	0.000140264
GO:0050793~regulation of developmental process	13.025	2129	1.37226	6.52839e-07	0.000139363
GO:0048523~negative regulation of cellular process	23.6762	4300	1.23503	6.54535e-07	0.000136048
GO:0010033~response to organic substance	16.4942	2822	1.31102	6.71011e-07	0.000135896
GO:0048519~negative regulation of biological process	25.1978	4623	1.22257	6.79311e-07	0.000134138
GO:0045597~positive regulation of cell differentiation	6.14729	841	1.63954	7.73622e-07	0.000149034
GO:0001944~vasculature development	4.80828	610	1.76805	8.47126e-07	0.000159308
GO:0070887~cellular response to chemical stimulus	15.5813	2648	1.31983	8.99842e-07	0.000165285
GO:0010604~positive regulation of macromolecule metabolic process	16.6159	2856	1.30497	9.03217e-07	0.000162135
GO:0048514~blood vessel morphogenesis	4.07791	491	1.8629	1.05278e-06	0.000184782
GO:0045595~regulation of cell differentiation	9.92088	1544	1.44124	1.10684e-06	0.000190046
GO:0009893~positive regulation of metabolic process	17.5289	3052	1.28827	1.15773e-06	0.000194554
GO:0001568~blood vessel development	4.56482	576	1.77761	1.35503e-06	0.000222962
GO:0001892~embryonic placenta development	1.33901	90	3.33716	1.5452e-06	0.000249061
GO:0098609~cell-cell adhesion	7.85149	1164	1.51298	1.57533e-06	0.000248839
GO:0051046~regulation of secretion	5.17346	683	1.69901	1.60106e-06	0.000247945
GO:0007399~nervous system development	13.0858	2170	1.35262	1.68081e-06	0.000255289
GO:0010558~negative regulation of macromolecule biosynthetic process	9.19051	1418	1.45378	1.81056e-06	0.000269805
GO:0031324~negative regulation of cellular metabolic process	13.9379	2345	1.33318	1.99201e-06	0.000291345
GO:0009891~positive regulation of biosynthetic process	10.9556	1760	1.39623	2.09668e-06	0.000301076
GO:0043542~endothelial cell migration	1.82593	154	2.65949	2.09849e-06	0.000295956
GO:0051674~localization of cell	8.70359	1330	1.46785	2.10556e-06	0.000291744
GO:0048870~cell motility	8.70359	1330	1.46785	2.10556e-06	0.000291744
GO:0010605~negative regulation of macromolecule metabolic process	13.8162	2326	1.33234	2.39443e-06	0.000326044
GO:0040011~locomotion	9.73828	1530	1.42766	2.42917e-06	0.000325168
GO:2000113~negative regulation of cellular macromolecule biosynthetic process	8.64273	1324	1.46419	2.75401e-06	0.0003625
GO:0000122~negative regulation of transcription from RNA polymerase II promoter	5.47778	748	1.64262	3.14195e-06	0.000406775
GO:0031328~positive regulation of cellular biosynthetic process	10.7121	1729	1.38968	3.65237e-06	0.000465216
GO:0042127~regulation of cell proliferation	9.79915	1552	1.41622	3.68795e-06	0.000462293
GO:0090130~tissue migration	2.37371	237	2.24654	3.77637e-06	0.000465979
GO:0048699~generation of neurons	8.76446	1357	1.4487	3.97294e-06	0.000482688
GO:0009966~regulation of signal transduction	15.703	2728	1.29114	4.58436e-06	0.000548515
GO:0031325~positive regulation of cellular metabolic process	16.2508	2839	1.28394	4.65092e-06	0.000548174
GO:0032501~multicellular organismal process	35.9099	7027	1.14625	4.70399e-06	0.000546276
GO:0090132~epithelium migration	2.31284	231	2.24579	5.16905e-06	0.00059157
GO:0031327~negative regulation of cellular biosynthetic process	9.3731	1480	1.42055	5.25874e-06	0.000593237
GO:0031589~cell-substrate adhesion	2.79976	306	2.05227	5.41933e-06	0.00060274
GO:1903530~regulation of secretion by cell	4.74741	630	1.69025	5.50904e-06	0.000604206
GO:0016477~cell migration	7.79063	1184	1.4759	6.06164e-06	0.00065569
GO:0030334~regulation of cell migration	5.05173	685	1.65419	6.14137e-06	0.000655337
GO:0035295~tube development	4.44309	580	1.71827	6.46592e-06	0.000680761
GO:0045892~negative regulation of transcription, DNA-templated	7.48631	1130	1.48602	6.8106e-06	0.000707607
GO:0051049~regulation of transport	10.9556	1796	1.36824	7.26857e-06	0.000745367
GO:1903507~negative regulation of nucleic acid-templated transcription	7.72976	1177	1.47307	7.6176e-06	0.000771134
GO:0001667~ameboidal-type cell migration	2.86062	320	2.00514	7.90585e-06	0.000790176
GO:0010557~positive regulation of macromolecule biosynthetic process	9.92088	1597	1.39341	7.92732e-06	0.000782421
GO:0009890~negative regulation of biosynthetic process	9.43396	1504	1.40696	8.20466e-06	0.00079979
GO:1902679~negative regulation of RNA biosynthetic process	7.79063	1194	1.46353	9.11561e-06	0.000877719
GO:0010631~epithelial cell migration	2.25198	228	2.21546	9.58732e-06	0.000912001
GO:0051270~regulation of cellular component movement	5.66038	802	1.58309	9.67039e-06	0.000908953
GO:0006928~movement of cell or subcellular component	10.8947	1795	1.3614	1.09106e-05	0.00101341
GO:0009719~response to endogenous stimulus	9.61656	1548	1.39342	1.10983e-05	0.00101885
GO:1901700~response to oxygen-containing compound	9.19051	1466	1.40618	1.15724e-05	0.00105015
GO:0046903~secretion	7.24285	1098	1.47959	1.2257e-05	0.00109961
GO:0070848~response to growth factor	4.68655	634	1.65805	1.27035e-05	0.00112685
GO:0051094~positive regulation of developmental process	7.18198	1089	1.47928	1.35623e-05	0.00118962
GO:0007166~cell surface receptor signaling pathway	15.2161	2669	1.27876	1.39457e-05	0.00120979
GO:0032940~secretion by cell	6.51248	966	1.51218	1.41576e-05	0.00121482
GO:2000026~regulation of multicellular organismal development	10.4687	1721	1.36441	1.48328e-05	0.00125904
GO:0040012~regulation of locomotion	5.41692	768	1.58207	1.57218e-05	0.00132027
GO:0051172~negative regulation of nitrogen compound metabolic process	9.31223	1506	1.38696	2.0705e-05	0.0017201
GO:0009892~negative regulation of metabolic process	14.4248	2522	1.28292	2.07409e-05	0.00170515
GO:0001525~angiogenesis	3.34753	413	1.81807	2.20114e-05	0.00179087
GO:0051253~negative regulation of RNA metabolic process	7.91236	1240	1.43126	2.30654e-05	0.00185741
GO:0071495~cellular response to endogenous stimulus	7.60803	1185	1.44009	2.57803e-05	0.00205487
GO:0023052~signaling	32.0146	6260	1.14712	2.66375e-05	0.00210192
GO:0008283~cell proliferation	11.0773	1861	1.33513	2.69736e-05	0.00210735
GO:2000145~regulation of cell motility	5.17346	736	1.57666	2.82077e-05	0.00218208
GO:0010629~negative regulation of gene expression	9.12964	1485	1.37899	3.23143e-05	0.00247514
GO:0048583~regulation of response to stimulus	19.72	3636	1.21652	3.47979e-05	0.00263953
GO:0009790~embryo development	6.32988	954	1.48827	3.65617e-05	0.00274676
GO:0051130~positive regulation of cellular component organization	7.54717	1183	1.43098	3.66186e-05	0.0027251
GO:0044699~single-organism process	62.8728	13377	1.05424	3.79211e-05	0.00279557
GO:0023014~signal transduction by protein phosphorylation	5.90383	877	1.50997	4.0078e-05	0.00292702
GO:2000649~regulation of sodium ion transmembrane transporter activity	0.791236	43	4.12736	4.07897e-05	0.00295164
GO:0044700~single organism signaling	31.6494	6207	1.14372	4.57816e-05	0.00328221
GO:0001890~placenta development	1.58247	145	2.44795	4.92204e-05	0.00349659
GO:0045934~negative regulation of nucleobase-containing compound metabolic process	8.46013	1371	1.38412	5.8398e-05	0.00411027
GO:0001817~regulation of cytokine production	4.19963	577	1.63257	6.09918e-05	0.00425454
GO:0071363~cellular response to growth factor stimulus	4.38223	610	1.61139	6.33693e-05	0.00438134
GO:0002520~immune system development	5.53865	821	1.5132	6.67456e-05	0.00457421
GO:0051241~negative regulation of multicellular organismal process	6.57334	1017	1.44977	7.58638e-05	0.00515281
GO:0043409~negative regulation of MAPK cascade	1.58247	149	2.38223	7.80003e-05	0.00525238
GO:0007167~enzyme linked receptor protein signaling pathway	6.20816	954	1.45965	9.33226e-05	0.0062279
GO:0023057~negative regulation of signaling	7.42544	1186	1.40434	9.72424e-05	0.0064343
GO:0051248~negative regulation of protein metabolic process	6.69507	1049	1.43158	0.000106902	0.00701251
GO:0051384~response to glucocorticoid	1.52161	143	2.38672	0.000107083	0.0069665
GO:1901701~cellular response to oxygen-containing compound	5.9647	912	1.46699	0.000110744	0.00714498
GO:0022603~regulation of anatomical structure morphogenesis	6.69507	1051	1.42885	0.000113117	0.00723842
GO:0030182~neuron differentiation	7.60803	1226	1.39193	0.000114465	0.00726553
GO:0008219~cell death	11.3208	1958	1.29687	0.000114754	0.00722574
GO:0048534~hematopoietic or lymphoid organ development	5.23433	778	1.50909	0.000117501	0.00733953
GO:0048585~negative regulation of response to stimulus	8.33841	1369	1.3662	0.000125324	0.00776496
GO:0007154~cell communication	31.7103	6275	1.1335	0.0001259	0.00773981
GO:0071385~cellular response to glucocorticoid stimulus	0.8521	55	3.47506	0.000129701	0.00791101
GO:0060711~labyrinthine layer development	0.791236	48	3.69743	0.000131704	0.0079711
GO:0010460~positive regulation of heart rate	0.547778	23	5.3421	0.000145909	0.00876003
GO:0034330~cell junction organization	2.19111	249	1.97379	0.000146881	0.00875163
GO:0010770~positive regulation of cell morphogenesis involved in differentiation	1.64334	164	2.24759	0.000148518	0.0087825
GO:1902578~single-organism localization	19.294	3614	1.19748	0.000152551	0.0089529
GO:0030097~hemopoiesis	4.99087	739	1.51484	0.000154639	0.00900798
GO:0032989~cellular component morphogenesis	8.03408	1321	1.36417	0.000170462	0.0098526
GO:0044765~single-organism transport	18.3201	3415	1.2033	0.000174641	0.0100196
GO:0043009~chordate embryonic development	4.07791	577	1.58524	0.000186599	0.0106249
GO:0044763~single-organism cellular process	57.8819	12256	1.05932	0.000187841	0.0106187
GO:0051179~localization	29.7626	5872	1.13689	0.000188343	0.0105713
GO:0030099~myeloid cell differentiation	2.73889	343	1.79108	0.000189614	0.0105672
GO:0010648~negative regulation of cell communication	7.30371	1182	1.38599	0.00019686	0.010892
GO:0061061~muscle structure development	4.13877	589	1.57613	0.000199736	0.0109734
GO:0010634~positive regulation of epithelial cell migration	1.21729	105	2.60039	0.000199987	0.0109113
GO:0001649~osteoblast differentiation	1.82593	195	2.10031	0.000200323	0.0108545
GO:0098602~single organism cell adhesion	5.17346	779	1.48963	0.000203252	0.0109374
GO:0042326~negative regulation of phosphorylation	3.22581	428	1.69056	0.000209389	0.0111895
GO:0044706~multi-multicellular organism process	1.94766	215	2.03193	0.000217143	0.0115236
GO:0060255~regulation of macromolecule metabolic process	29.4583	5815	1.1363	0.000224352	0.0118245
GO:0071384~cellular response to corticosteroid stimulus	0.8521	58	3.29532	0.000229678	0.0120234
GO:0060284~regulation of cell development	5.53865	851	1.45985	0.000230711	0.0119976
GO:0051272~positive regulation of cellular component movement	3.16494	420	1.69025	0.000242219	0.01251
GO:0010632~regulation of epithelial cell migration	1.64334	169	2.18109	0.00024324	0.0124808
GO:0065008~regulation of biological quality	18.8679	3548	1.19282	0.000248454	0.0126645
GO:0009792~embryo development ending in birth or egg hatching	4.07791	583	1.56893	0.000250315	0.0126769
GO:0035725~sodium ion transmembrane transport	1.39988	133	2.36088	0.000252557	0.0127083
GO:0032269~negative regulation of cellular protein metabolic process	6.26902	992	1.4175	0.000257698	0.0128833
GO:0009887~organ morphogenesis	6.26902	992	1.4175	0.000257698	0.0128833
GO:0045216~cell-cell junction organization	1.94766	218	2.00397	0.000278749	0.0138409
GO:0002028~regulation of sodium ion transport	1.03469	83	2.7962	0.000296285	0.0146136
GO:0009968~negative regulation of signal transduction	6.75593	1089	1.39153	0.000297394	0.0145769
GO:0032880~regulation of protein localization	6.08643	962	1.41913	0.000312036	0.0151949
GO:0007507~heart development	3.65186	511	1.60298	0.000318187	0.0153973
GO:0001933~negative regulation of protein phosphorylation	2.98235	393	1.70216	0.000323794	0.0155711
GO:0033993~response to lipid	5.53865	860	1.44458	0.000333671	0.0159453
GO:0001704~formation of primary germ layer	1.27815	118	2.4296	0.000341095	0.0161993
GO:0030335~positive regulation of cell migration	2.98235	395	1.69354	0.000357601	0.0168753
GO:1902305~regulation of sodium ion transmembrane transport	0.791236	53	3.34861	0.000358868	0.016834
GO:0000165~MAPK cascade	5.41692	841	1.44475	0.000385106	0.0179473
GO:0003158~endothelium development	1.21729	111	2.45983	0.000417983	0.0193508
GO:2000147~positive regulation of cell motility	3.04321	409	1.66895	0.000430406	0.0198043
GO:0031323~regulation of cellular metabolic process	29.3974	5844	1.12833	0.0004454	0.0203686
GO:0045598~regulation of fat cell differentiation	1.21729	112	2.43786	0.000469519	0.0213366
GO:0045446~endothelial cell differentiation	1.09556	95	2.5867	0.000486143	0.0219575
GO:0001816~cytokine production	4.2605	631	1.51449	0.000492374	0.0221095
GO:0035239~tube morphogenesis	2.67803	348	1.72612	0.00049996	0.0223196
GO:0031960~response to corticosteroid	1.52161	158	2.16013	0.000501239	0.0222503
GO:0048666~neuron development	6.02556	965	1.40057	0.000505811	0.0223256
GO:0001503~ossification	2.73889	359	1.71126	0.000517051	0.0226894
GO:0061458~reproductive system development	3.10408	423	1.64599	0.000519729	0.0226797
GO:0007565~female pregnancy	1.7042	187	2.04415	0.000526654	0.0228522
GO:0035051~cardiocyte differentiation	1.27815	122	2.34994	0.000533282	0.0230102
GO:0042325~regulation of phosphorylation	8.21668	1393	1.32306	0.000537322	0.0230567
GO:0035914~skeletal muscle cell differentiation	0.8521	63	3.03379	0.000541496	0.0231082
GO:0065009~regulation of molecular function	15.3987	2863	1.20641	0.000602622	0.025546
GO:0042692~muscle cell differentiation	2.73889	362	1.69708	0.000612167	0.025807
GO:0019222~regulation of metabolic process	30.7973	6171	1.11942	0.000620415	0.0260115
GO:0001701~in utero embryonic development	2.5563	331	1.73228	0.000635845	0.0265093
GO:0090002~establishment of protein localization to plasma membrane	1.39988	142	2.21124	0.00064208	0.0266254
GO:0060627~regulation of vesicle-mediated transport	3.22581	449	1.61149	0.000654371	0.0269867
GO:0010594~regulation of endothelial cell migration	1.21729	115	2.37427	0.000658493	0.0270134
GO:0006468~protein phosphorylation	10.4687	1852	1.2679	0.000673286	0.0274695
GO:0048608~reproductive structure development	3.04321	418	1.63302	0.000707117	0.0286821
GO:0048511~rhythmic process	2.43457	312	1.75026	0.000713882	0.0288048
GO:0002700~regulation of production of molecular mediator of immune response	1.15642	107	2.42419	0.000725529	0.0291193
GO:0051128~regulation of cellular component organization	12.7206	2323	1.22827	0.000818096	0.0326092
GO:0030036~actin cytoskeleton organization	3.77358	553	1.53061	0.000825631	0.0327396
GO:0001932~regulation of protein phosphorylation	7.6689	1300	1.3232	0.000826173	0.0325972
GO:0048729~tissue morphogenesis	4.13877	622	1.49251	0.000863829	0.0338889
GO:1903506~regulation of nucleic acid-templated transcription	18.9288	3625	1.17125	0.000875976	0.0341877
GO:0040017~positive regulation of locomotion	3.04321	422	1.61754	0.000877731	0.0340867
GO:0010941~regulation of cell death	8.70359	1509	1.29373	0.00089598	0.0346132
GO:0012501~programmed cell death	10.4078	1852	1.26053	0.000914713	0.0351526
GO:0045936~negative regulation of phosphate metabolic process	3.71272	544	1.53083	0.000915501	0.0350121
GO:0010563~negative regulation of phosphorus metabolic process	3.71272	544	1.53083	0.000915501	0.0350121
GO:0001919~regulation of receptor recycling	0.486914	23	4.74853	0.000955391	0.0363345
GO:0016310~phosphorylation	12.2337	2229	1.23107	0.000961995	0.0364059
GO:0009725~response to hormone	5.35606	854	1.40677	0.000975989	0.0367499
GO:0007165~signal transduction	28.8497	5775	1.12053	0.000977428	0.0366286
GO:2001141~regulation of RNA biosynthetic process	18.9897	3644	1.16889	0.000980728	0.0365767
GO:0050708~regulation of protein secretion	2.86062	392	1.63685	0.000990919	0.0367763
GO:0051174~regulation of phosphorus metabolic process	9.19051	1611	1.27961	0.00100235	0.0370189
GO:0002573~myeloid leukocyte differentiation	1.7042	195	1.96029	0.00101118	0.0371654
GO:0014706~striated muscle tissue development	2.61716	350	1.67725	0.00103487	0.0378441
GO:0030029~actin filament-based process	4.38223	672	1.46272	0.00106424	0.0387183
GO:0007009~plasma membrane organization	2.19111	277	1.77427	0.00107785	0.0390242
GO:0048598~embryonic morphogenesis	3.83445	571	1.50627	0.00109857	0.0395786
GO:0044057~regulation of system process	3.46926	504	1.54398	0.00112351	0.0402758
GO:0008285~negative regulation of cell proliferation	4.2605	651	1.46796	0.00113815	0.0406059
GO:0010595~positive regulation of endothelial cell migration	0.8521	68	2.81071	0.00115422	0.0409826
GO:0014070~response to organic cyclic compound	5.59951	906	1.3863	0.00119603	0.0422466
GO:0000902~cell morphogenesis	7.30371	1240	1.32116	0.00120197	0.0422631
GO:0051252~regulation of RNA metabolic process	19.4766	3762	1.16126	0.00121643	0.0425716
GO:0060538~skeletal muscle organ development	1.58247	178	1.99412	0.00124431	0.0433346
GO:0050794~regulation of cellular process	49.787	10489	1.06467	0.00132361	0.0458318
GO:0050772~positive regulation of axonogenesis	0.8521	69	2.76998	0.00132866	0.0458023
GO:0001707~mesoderm formation	0.8521	69	2.76998	0.00132866	0.0458023
GO:0019220~regulation of phosphate metabolic process	9.12964	1610	1.27193	0.00135801	0.0465874
GO:0006814~sodium ion transport	1.7042	199	1.92089	0.00137389	0.0469162
GO:1902532~negative regulation of intracellular signal transduction	3.16494	454	1.56367	0.00143867	0.0488636
GO:0060537~muscle tissue development	2.67803	367	1.63676	0.0014707	0.0497114
GO:0014028~notochord formation	0.243457	4	13.652	0.00147898	0.0497717
GO:0030856~regulation of epithelial cell differentiation	1.21729	123	2.21984	0.00151046	0.0505892
GO:0050789~regulation of biological process	51.6129	10922	1.05996	0.00158809	0.0528971
GO:0035556~intracellular signal transduction	14.1814	2657	1.19719	0.00161847	0.0536564
GO:0043491~protein kinase B signaling	1.33901	143	2.10031	0.00168838	0.0556768
GO:0032526~response to retinoic acid	1.09556	106	2.31827	0.00173033	0.0567843
GO:0048332~mesoderm morphogenesis	0.8521	71	2.69195	0.00174362	0.0569719
GO:0098657~import into cell	0.8521	71	2.69195	0.00174362	0.0569719
GO:0002702~positive regulation of production of molecular mediator of immune response	0.8521	71	2.69195	0.00174362	0.0569719
GO:0001818~negative regulation of cytokine production	1.82593	223	1.8366	0.00181028	0.0588433
GO:0006355~regulation of transcription, DNA-templated	18.6245	3603	1.15946	0.0018431	0.0596335
GO:0010769~regulation of cell morphogenesis involved in differentiation	2.49544	339	1.65113	0.00185291	0.0596973
GO:0016043~cellular component organization	30.1887	6109	1.10843	0.00190098	0.060951
GO:0003002~regionalization	2.43457	329	1.65982	0.00192694	0.0615087
GO:0030155~regulation of cell adhesion	4.13877	643	1.44376	0.00205817	0.0652985
GO:0080090~regulation of primary metabolic process	28.7279	5798	1.11138	0.00208302	0.0657973
GO:0034504~protein localization to nucleus	2.61716	363	1.61718	0.0020996	0.0660401
GO:0043408~regulation of MAPK cascade	4.32136	678	1.42964	0.00210346	0.0658956
GO:0071559~response to transforming growth factor beta	1.76506	215	1.84144	0.00210391	0.065649
GO:0071901~negative regulation of protein serine/threonine kinase activity	1.21729	127	2.14993	0.00220752	0.068502
GO:0050864~regulation of B cell activation	1.21729	127	2.14993	0.00220752	0.068502
GO:0097659~nucleic acid-templated transcription	19.3548	3771	1.15125	0.00222759	0.0688336
GO:0070201~regulation of establishment of protein localization	5.05173	820	1.38185	0.00222788	0.0685743
GO:0006796~phosphate-containing compound metabolic process	16.129	3083	1.17346	0.00228089	0.0698776
GO:0032268~regulation of cellular protein metabolic process	12.5989	2346	1.20459	0.00228353	0.0696859
GO:0071396~cellular response to lipid	3.4084	509	1.50199	0.00230975	0.0701874
GO:0030030~cell projection organization	7.48631	1301	1.2907	0.00237285	0.071761
GO:0006970~response to osmotic stress	0.791236	65	2.73041	0.00240436	0.0724028
GO:0006793~phosphorus metabolic process	16.129	3089	1.17118	0.00244359	0.0732625
GO:0045444~fat cell differentiation	1.64334	197	1.87109	0.00247055	0.0737617
GO:0051155~positive regulation of striated muscle cell differentiation	0.730371	57	2.87411	0.00250129	0.074365
GO:0000904~cell morphogenesis involved in differentiation	4.68655	753	1.39602	0.00251197	0.0743912
GO:0035272~exocrine system development	0.669507	49	3.06474	0.00251995	0.0743406
GO:0006954~inflammatory response	4.07791	637	1.43593	0.00255281	0.0749942
GO:0019219~regulation of nucleobase-containing compound metabolic process	20.8764	4104	1.141	0.00258439	0.0756066
GO:0044803~multi-organism membrane organization	0.547778	34	3.61377	0.00262602	0.0764954
GO:0050896~response to stimulus	40.0487	8329	1.07853	0.00263036	0.0763359
GO:0048588~developmental cell growth	1.58247	188	1.88805	0.00267151	0.0772012
GO:0035282~segmentation	0.973828	92	2.37427	0.00267222	0.0769399
GO:0051146~striated muscle cell differentiation	1.94766	250	1.74746	0.00273278	0.0783309
GO:0097190~apoptotic signaling pathway	3.77358	583	1.45185	0.00287709	0.0820017
GO:0051153~regulation of striated muscle cell differentiation	0.973828	93	2.34874	0.00297563	0.0843884
GO:0007519~skeletal muscle tissue development	1.46074	170	1.92735	0.00310716	0.0876419
GO:1901654~response to ketone	1.46074	170	1.92735	0.00310716	0.0876419
GO:0042221~response to chemical	20.8764	4117	1.13739	0.00317041	0.0890295
GO:0016337~single organismal cell-cell adhesion	4.50396	725	1.39345	0.00318132	0.0890066
GO:0065007~biological regulation	54.1083	11548	1.05097	0.00318441	0.0887756
GO:0045823~positive regulation of heart contraction	0.547778	35	3.51052	0.00318938	0.0885961
GO:0002064~epithelial cell development	1.7042	211	1.81164	0.00320737	0.0887621
GO:0009612~response to mechanical stimulus	1.64334	201	1.83386	0.00326297	0.0899176
GO:0006979~response to oxidative stress	2.73889	394	1.55924	0.00328488	0.0901805
GO:0002376~immune system process	13.0858	2465	1.19075	0.00330499	0.0903943
GO:0006915~apoptotic process	9.61656	1747	1.2347	0.00331083	0.0902351
GO:0010468~regulation of gene expression	21.9111	4345	1.13112	0.00333155	0.0904629
GO:0090066~regulation of anatomical structure size	3.22581	484	1.49495	0.00334606	0.0905287
GO:1901017~negative regulation of potassium ion transmembrane transporter activity	0.365186	15	5.46081	0.00336231	0.0906388
GO:0070293~renal absorption	0.365186	15	5.46081	0.00336231	0.0906388
GO:0048641~regulation of skeletal muscle tissue development	0.669507	51	2.94456	0.00343058	0.0920813
GO:0071971~extracellular exosome assembly	0.243457	5	10.9216	0.00349573	0.093432
GO:0051093~negative regulation of developmental process	4.56482	739	1.38552	0.00350342	0.0933131
GO:0023056~positive regulation of signaling	8.70359	1563	1.24903	0.00353199	0.0937231
GO:0034329~cell junction assembly	1.58247	192	1.84871	0.00354487	0.093735
GO:0071560~cellular response to transforming growth factor beta stimulus	1.7042	213	1.79463	0.00365811	0.096264
GO:0031326~regulation of cellular biosynthetic process	21.6068	4284	1.1313	0.00368614	0.0966452
GO:0060562~epithelial tube morphogenesis	2.25198	309	1.63471	0.0037231	0.0972452
GO:0051716~cellular response to stimulus	33.6579	6927	1.08988	0.00377536	0.0982195
GO:0071548~response to dexamethasone	0.547778	36	3.41301	0.00384227	0.0995468
GO:0007420~brain development	4.2605	684	1.39714	0.00388804	0.100345
GO:0008284~positive regulation of cell proliferation	5.1126	849	1.35073	0.00389808	0.100265
GO:0051050~positive regulation of transport	5.47778	920	1.33552	0.0039187	0.100442
GO:0022604~regulation of cell morphogenesis	3.65186	568	1.44212	0.00395674	0.101041
GO:0009889~regulation of biosynthetic process	21.8503	4339	1.12954	0.00399669	0.101682
GO:0001101~response to acid chemical	2.06939	278	1.66967	0.00401855	0.101882
GO:0010556~regulation of macromolecule biosynthetic process	20.7547	4107	1.13351	0.00402084	0.101612
GO:0042113~B cell activation	1.88679	246	1.72038	0.00405201	0.102034
GO:0003279~cardiac septum development	0.973828	96	2.27534	0.00406021	0.101907
GO:0071549~cellular response to dexamethasone stimulus	0.486914	29	3.76608	0.00413355	0.103325
GO:0060674~placenta blood vessel development	0.486914	29	3.76608	0.00413355	0.103325
GO:0022612~gland morphogenesis	1.09556	115	2.13684	0.00416199	0.103672
GO:0007517~muscle organ development	2.5563	366	1.56663	0.0041805	0.103783
GO:0007178~transmembrane receptor protein serine/threonine kinase signaling pathway	2.31284	322	1.61111	0.00418372	0.103534
GO:0032870~cellular response to hormone stimulus	3.89531	616	1.41839	0.00420893	0.103802
GO:0009605~response to external stimulus	11.1382	2073	1.20517	0.00432572	0.106199
GO:0048589~developmental growth	3.71272	583	1.42843	0.00445186	0.10879
GO:0055007~cardiac muscle cell differentiation	0.973828	97	2.25188	0.00448629	0.109249
GO:0003205~cardiac chamber development	1.33901	155	1.93771	0.0045143	0.109557
GO:0032774~RNA biosynthetic process	19.7809	3905	1.13621	0.00452679	0.109508
GO:0016202~regulation of striated muscle tissue development	1.09556	116	2.11842	0.00455304	0.109773
GO:0003073~regulation of systemic arterial blood pressure	0.912964	88	2.32705	0.00458157	0.110089
GO:0045600~positive regulation of fat cell differentiation	0.669507	53	2.83344	0.00458468	0.109826
GO:0060412~ventricular septum morphogenesis	0.547778	37	3.32076	0.00459369	0.109699
GO:0007431~salivary gland development	0.547778	37	3.32076	0.00459369	0.109699
GO:1900153~positive regulation of nuclear-transcribed mRNA catabolic process, deadenylation-dependent decay	0.365186	16	5.11951	0.00459914	0.109492
GO:1900151~regulation of nuclear-transcribed mRNA catabolic process, deadenylation-dependent decay	0.365186	16	5.11951	0.00459914	0.109492
GO:0009306~protein secretion	3.10408	469	1.48455	0.00460677	0.109335
GO:0045664~regulation of neuron differentiation	3.59099	560	1.43834	0.0046207	0.10932
GO:0031399~regulation of protein modification process	9.12964	1664	1.23065	0.00462204	0.109025
GO:0006984~ER-nucleus signaling pathway	0.608643	45	3.03379	0.00470084	0.110453
GO:0051246~regulation of protein metabolic process	13.2075	2512	1.17934	0.00479435	0.112194
GO:0071229~cellular response to acid chemical	1.39988	166	1.89155	0.00484795	0.113044
GO:0050673~epithelial cell proliferation	2.43457	347	1.57372	0.00486589	0.113106
GO:0007417~central nervous system development	5.35606	904	1.32896	0.00487432	0.112959
GO:0043502~regulation of muscle adaptation	0.730371	62	2.64233	0.00493196	0.113886
GO:0048545~response to steroid hormone	2.61716	381	1.54078	0.00503109	0.115706
GO:0001893~maternal placenta development	0.486914	30	3.64054	0.00505699	0.115931
GO:0050869~negative regulation of B cell activation	0.486914	30	3.64054	0.00505699	0.115931
GO:0006810~transport	23.2502	4663	1.1184	0.0050592	0.115644
GO:0007498~mesoderm development	1.15642	127	2.04243	0.00511606	0.116532
GO:0010720~positive regulation of cell development	3.16494	483	1.46978	0.00513396	0.116581
GO:0010647~positive regulation of cell communication	8.58186	1555	1.2379	0.00517794	0.117186
GO:0061515~myeloid cell development	0.669507	54	2.78097	0.00526598	0.118721
GO:0060425~lung morphogenesis	0.669507	54	2.78097	0.00526598	0.118721
GO:0048634~regulation of muscle organ development	1.09556	118	2.08251	0.00542555	0.121754
GO:0050767~regulation of neurogenesis	4.19963	682	1.38122	0.00543647	0.12164
GO:0051171~regulation of nitrogen compound metabolic process	22.0329	4404	1.12217	0.00549596	0.122543
GO:0060070~canonical Wnt signaling pathway	2.06939	284	1.6344	0.00555891	0.123513
GO:0003281~ventricular septum development	0.730371	63	2.60039	0.0055896	0.123806
GO:1903706~regulation of hemopoiesis	2.31284	328	1.58164	0.00564897	0.12469
GO:0038127~ERBB signaling pathway	1.27815	148	1.93711	0.00565659	0.124502
GO:0007169~transmembrane receptor protein tyrosine kinase signaling pathway	4.01704	648	1.39048	0.00568506	0.124743
GO:0031400~negative regulation of protein modification process	3.65186	578	1.41717	0.0057302	0.125325
GO:0034097~response to cytokine	4.80828	802	1.34478	0.00580726	0.126554
GO:0050790~regulation of catalytic activity	12.4163	2357	1.18159	0.00581249	0.126314
GO:0010817~regulation of hormone levels	3.10408	475	1.4658	0.00587352	0.127208
GO:0009611~response to wounding	4.01704	649	1.38834	0.0058827	0.127047
GO:0010810~regulation of cell-substrate adhesion	1.46074	179	1.83044	0.00590229	0.127097
GO:1901861~regulation of muscle tissue development	1.09556	119	2.06501	0.0059103	0.126914
GO:0034332~adherens junction organization	1.09556	119	2.06501	0.0059103	0.126914
GO:0048146~positive regulation of fibroblast proliferation	0.669507	55	2.73041	0.006024	0.12885
GO:0071840~cellular component organization or biogenesis	30.493	6265	1.09173	0.00609257	0.129871
GO:0045616~regulation of keratinocyte differentiation	0.486914	31	3.52311	0.00612714	0.13021
GO:0051149~positive regulation of muscle cell differentiation	0.912964	91	2.25034	0.00620795	0.131462
GO:0031175~neuron projection development	4.86914	817	1.3368	0.00624218	0.131787
GO:0045667~regulation of osteoblast differentiation	1.03469	110	2.10986	0.00625186	0.131628
GO:0003170~heart valve development	0.547778	39	3.15047	0.00642938	0.134756
GO:0045646~regulation of erythrocyte differentiation	0.547778	39	3.15047	0.00642938	0.134756
GO:0051234~establishment of localization	23.7371	4790	1.11154	0.00653664	0.136489
GO:1902105~regulation of leukocyte differentiation	1.82593	244	1.67853	0.00667184	0.138751
GO:0010001~glial cell differentiation	1.46074	181	1.81021	0.00674563	0.139811
GO:0044710~single-organism metabolic process	20.3895	4063	1.12563	0.00681363	0.140754
GO:0044087~regulation of cellular component biogenesis	4.80828	807	1.33644	0.00688026	0.141663
GO:0031344~regulation of cell projection organization	3.59099	572	1.40816	0.00696254	0.142866
GO:0021915~neural tube development	1.33901	161	1.8655	0.00698944	0.143008
GO:0034654~nucleobase-containing compound biosynthetic process	21.7285	4357	1.11861	0.00701594	0.143143
GO:0007160~cell-matrix adhesion	1.52161	192	1.77761	0.00702295	0.142908
GO:0050678~regulation of epithelial cell proliferation	2.13025	300	1.59274	0.00720899	0.146042
GO:0032103~positive regulation of response to external stimulus	1.94766	267	1.6362	0.00721899	0.145858
GO:0060541~respiratory system development	1.58247	203	1.74854	0.00726123	0.146276
GO:0060341~regulation of cellular localization	4.93001	834	1.32592	0.00731354	0.14688
GO:2000112~regulation of cellular macromolecule biosynthetic process	20.0243	3991	1.12541	0.0073298	0.146811
GO:1903827~regulation of cellular protein localization	3.53013	562	1.40893	0.00743469	0.148381
GO:0097191~extrinsic apoptotic signaling pathway	1.7042	225	1.69892	0.00763115	0.151622
GO:0040007~growth	5.41692	932	1.30368	0.00765085	0.151604
GO:0009628~response to abiotic stimulus	5.90383	1029	1.28693	0.00766245	0.151439
GO:0032409~regulation of transporter activity	1.58247	204	1.73996	0.00771814	0.152077
GO:0042981~regulation of apoptotic process	7.72976	1400	1.23843	0.00783888	0.15389
GO:0019373~epoxygenase P450 pathway	0.365186	18	4.55068	0.00798124	0.156079
GO:0070498~interleukin-1-mediated signaling pathway	0.365186	18	4.55068	0.00798124	0.156079
GO:1903541~regulation of exosomal secretion	0.365186	18	4.55068	0.00798124	0.156079
GO:0008105~asymmetric protein localization	0.365186	18	4.55068	0.00798124	0.156079
GO:0043067~regulation of programmed cell death	7.79063	1413	1.2367	0.00798877	0.155831
GO:0045577~regulation of B cell differentiation	0.42605	25	3.82257	0.00803528	0.156283
GO:0015893~drug transport	0.42605	25	3.82257	0.00803528	0.156283
GO:0061311~cell surface receptor signaling pathway involved in heart development	0.42605	25	3.82257	0.00803528	0.156283
GO:0045807~positive regulation of endocytosis	1.03469	113	2.05385	0.00808977	0.156876
GO:0002761~regulation of myeloid leukocyte differentiation	1.03469	113	2.05385	0.00808977	0.156876
GO:0042060~wound healing	3.4084	542	1.41054	0.00831022	0.160413
GO:0009967~positive regulation of signal transduction	7.85149	1428	1.23327	0.00853954	0.164074
GO:0060322~head development	4.32136	720	1.34624	0.00861297	0.164969
GO:0071407~cellular response to organic cyclic compound	3.28667	520	1.41771	0.00872262	0.166491
GO:0071364~cellular response to epidermal growth factor stimulus	0.486914	33	3.30958	0.00876111	0.166764
GO:0031346~positive regulation of cell projection organization	2.13025	304	1.57178	0.00876217	0.166384
GO:0060428~lung epithelium development	0.547778	41	2.99679	0.00877264	0.16617
GO:0035413~positive regulation of catenin import into nucleus	0.304321	12	5.68835	0.00877852	0.165877
GO:0070555~response to interleukin-1	1.03469	114	2.03583	0.0087903	0.165687
GO:0070373~negative regulation of ERK1 and ERK2 cascade	0.669507	58	2.58918	0.00881468	0.165716
GO:0002521~leukocyte differentiation	3.04321	474	1.44009	0.00885209	0.165968
GO:0023061~signal release	2.73889	417	1.47324	0.00889475	0.166308
GO:0006950~response to stress	18.5027	3677	1.1287	0.00895701	0.166982
GO:0072659~protein localization to plasma membrane	1.58247	207	1.71475	0.00923237	0.171269
GO:1900180~regulation of protein localization to nucleus	1.64334	218	1.69085	0.00941802	0.174004
GO:0045596~negative regulation of cell differentiation	3.89531	640	1.3652	0.00964259	0.177368
GO:1901699~cellular response to nitrogen compound	3.46926	558	1.39456	0.00969537	0.17784
GO:0061024~membrane organization	5.84297	1027	1.27614	0.00978611	0.178941
GO:0060706~cell differentiation involved in embryonic placenta development	0.42605	26	3.67555	0.00981213	0.178963
GO:2000725~regulation of cardiac muscle cell differentiation	0.42605	26	3.67555	0.00981213	0.178963
GO:0051147~regulation of muscle cell differentiation	1.33901	166	1.80931	0.00981401	0.178585
GO:0030218~erythrocyte differentiation	0.912964	96	2.13313	0.00991525	0.179848
GO:0019229~regulation of vasoconstriction	0.669507	59	2.54529	0.00993634	0.179786
GO:0006351~transcription, DNA-templated	18.1376	3605	1.12852	0.00995223	0.179639
GO:0007162~negative regulation of cell adhesion	1.64334	219	1.68313	0.00996699	0.179475
GO:0003007~heart morphogenesis	1.7042	230	1.66199	0.0101063	0.181342
GO:0010256~endomembrane system organization	3.46926	559	1.39207	0.01013	0.18132
GO:0060716~labyrinthine layer blood vessel development	0.365186	19	4.31117	0.0101902	0.181889
GO:1901380~negative regulation of potassium ion transmembrane transport	0.365186	19	4.31117	0.0101902	0.181889
GO:2000727~positive regulation of cardiac muscle cell differentiation	0.365186	19	4.31117	0.0101902	0.181889
GO:0006900~membrane budding	0.973828	106	2.06068	0.0101919	0.18151
GO:0060828~regulation of canonical Wnt signaling pathway	1.76506	241	1.64278	0.0102094	0.181388
GO:0072529~pyrimidine-containing compound catabolic process	0.486914	34	3.21224	0.0103517	0.183272
GO:0051896~regulation of protein kinase B signaling	1.09556	126	1.95029	0.0103724	0.183197
GO:0048144~fibroblast proliferation	0.8521	87	2.19688	0.0104175	0.183512
GO:1903524~positive regulation of blood circulation	0.8521	87	2.19688	0.0104175	0.183512
GO:0002440~production of molecular mediator of immune response	1.33901	167	1.79847	0.0104764	0.184046
GO:0048732~gland development	2.73889	421	1.45924	0.0105138	0.184236
GO:0034121~regulation of toll-like receptor signaling pathway	0.608643	51	2.67687	0.0108964	0.189875
GO:0032655~regulation of interleukin-12 production	0.608643	51	2.67687	0.0108964	0.189875
GO:0002637~regulation of immunoglobulin production	0.608643	51	2.67687	0.0108964	0.189875
GO:0016055~Wnt signaling pathway	2.98235	468	1.42938	0.0109023	0.189553
GO:0017148~negative regulation of translation	1.21729	147	1.85742	0.0109395	0.189724
GO:0031032~actomyosin structure organization	1.21729	147	1.85742	0.0109395	0.189724
GO:0000302~response to reactive oxygen species	1.58247	210	1.69025	0.0109803	0.189951
GO:0045669~positive regulation of osteoblast differentiation	0.669507	60	2.50287	0.0111635	0.192391
GO:0050770~regulation of axonogenesis	1.33901	168	1.78777	0.0111743	0.192143
GO:0198738~cell-cell signaling by wnt	2.98235	469	1.42633	0.0112842	0.19343
GO:0051047~positive regulation of secretion	2.37371	355	1.4998	0.0115858	0.197656
GO:0045765~regulation of angiogenesis	1.64334	222	1.66038	0.0117719	0.200078
GO:0048863~stem cell differentiation	0.912964	98	2.0896	0.0118115	0.200255
GO:0032530~regulation of microvillus organization	0.304321	13	5.25078	0.0119556	0.202017
GO:0032270~positive regulation of cellular protein metabolic process	7.72976	1420	1.22099	0.012044	0.202926
GO:0061041~regulation of wound healing	1.09556	128	1.91982	0.0120466	0.202538
GO:0018130~heterocycle biosynthetic process	21.7894	4411	1.10801	0.0120746	0.202533
GO:0003206~cardiac chamber morphogenesis	1.03469	118	1.96682	0.0120889	0.202324
GO:0002639~positive regulation of immunoglobulin production	0.486914	35	3.12046	0.0121423	0.202699
GO:0010765~positive regulation of sodium ion transport	0.486914	35	3.12046	0.0121423	0.202699
GO:0007389~pattern specification process	2.79976	436	1.44035	0.0121469	0.202346
GO:0003006~developmental process involved in reproduction	3.83445	636	1.35232	0.0121666	0.202217
GO:0019438~aromatic compound biosynthetic process	21.8503	4424	1.10784	0.0122124	0.202478
GO:0007179~transforming growth factor beta receptor signaling pathway	1.27815	159	1.8031	0.0122432	0.202515
GO:0002040~sprouting angiogenesis	0.730371	70	2.34035	0.0123318	0.203407
GO:0032615~interleukin-12 production	0.608643	52	2.62539	0.0123451	0.203184
GO:0010812~negative regulation of cell-substrate adhesion	0.608643	52	2.62539	0.0123451	0.203184
GO:0045637~regulation of myeloid cell differentiation	1.46074	191	1.71544	0.0125728	0.206113
GO:1901342~regulation of vasculature development	1.76506	245	1.61595	0.0125846	0.205862
GO:0001822~kidney development	1.88679	267	1.58507	0.0125994	0.205658
GO:0007163~establishment or maintenance of cell polarity	1.33901	170	1.76673	0.0126815	0.206434
GO:0033036~macromolecule localization	14.364	2817	1.14373	0.0131894	0.213366
GO:0051223~regulation of protein transport	4.38223	746	1.31762	0.0131942	0.213003
GO:0051051~negative regulation of transport	2.86062	450	1.42588	0.0133031	0.214136
GO:0051345~positive regulation of hydrolase activity	5.23433	917	1.28034	0.0133901	0.214949
GO:0055001~muscle cell development	1.21729	150	1.82027	0.0134054	0.214737
GO:1903531~negative regulation of secretion by cell	1.33901	171	1.7564	0.0134935	0.215559
GO:0006606~protein import into nucleus	1.94766	280	1.56023	0.013581	0.216369
GO:0044744~protein targeting to nucleus	1.94766	280	1.56023	0.013581	0.216369
GO:0002009~morphogenesis of an epithelium	3.22581	521	1.38879	0.0135969	0.216164
GO:0001570~vasculogenesis	0.730371	71	2.30739	0.0136569	0.216582
GO:0030278~regulation of ossification	1.39988	182	1.72526	0.0138432	0.21877
GO:0007173~epidermal growth factor receptor signaling pathway	1.03469	120	1.93404	0.0140671	0.221468
GO:0051048~negative regulation of secretion	1.46074	193	1.69766	0.0141192	0.221759
GO:1905207~regulation of cardiocyte differentiation	0.486914	36	3.03379	0.0141457	0.221693
GO:1902593~single-organism nuclear import	1.94766	281	1.55468	0.0142703	0.222986
GO:1901698~response to nitrogen compound	5.1126	895	1.28131	0.0142994	0.222953
GO:0007623~circadian rhythm	1.33901	172	1.74619	0.0143462	0.223163
GO:0007369~gastrulation	1.33901	172	1.74619	0.0143462	0.223163
GO:0071900~regulation of protein serine/threonine kinase activity	2.98235	476	1.40536	0.0145002	0.224845
GO:0044089~positive regulation of cellular component biogenesis	2.79976	441	1.42402	0.0147581	0.227934
GO:0043087~regulation of GTPase activity	4.07791	691	1.32371	0.0149119	0.229585
GO:1903532~positive regulation of secretion by cell	2.19111	327	1.50298	0.0149546	0.229724
GO:0071417~cellular response to organonitrogen compound	2.98235	477	1.40241	0.0150675	0.230809
GO:0043407~negative regulation of MAP kinase activity	0.730371	72	2.27534	0.015087	0.230631
GO:0051090~regulation of sequence-specific DNA binding transcription factor activity	2.43457	373	1.46402	0.0151538	0.231089
GO:0016192~vesicle-mediated transport	8.03408	1494	1.2062	0.0153109	0.232754
GO:0071702~organic substance transport	13.5727	2657	1.1458	0.0153514	0.232855
GO:0001775~cell activation	5.17346	910	1.27519	0.0153988	0.233045
GO:0060411~cardiac septum morphogenesis	0.669507	63	2.38369	0.0155367	0.234437
GO:0072001~renal system development	1.94766	283	1.54369	0.0156509	0.235507
GO:0035148~tube formation	1.15642	142	1.82668	0.0156853	0.23552
GO:2000651~positive regulation of sodium ion transmembrane transporter activity	0.304321	14	4.87573	0.0157843	0.236382
GO:0010934~macrophage cytokine production	0.304321	14	4.87573	0.0157843	0.236382
GO:0060713~labyrinthine layer morphogenesis	0.365186	21	3.90058	0.0157897	0.236012
GO:0009914~hormone transport	2.06939	306	1.51689	0.0160178	0.238557
GO:0046879~hormone secretion	2.00852	295	1.52718	0.0162122	0.240645
GO:0070849~response to epidermal growth factor	0.486914	37	2.95179	0.0163745	0.242305
GO:0045859~regulation of protein kinase activity	4.2605	730	1.3091	0.016416	0.242395
GO:0032412~regulation of ion transmembrane transporter activity	1.39988	185	1.69728	0.0164887	0.242886
GO:0002694~regulation of leukocyte activation	2.92149	468	1.40021	0.0165656	0.243429
GO:0010976~positive regulation of neuron projection development	1.64334	229	1.60963	0.0170177	0.248762
GO:0051336~regulation of hydrolase activity	7.24285	1337	1.2151	0.0172301	0.251006
GO:1900024~regulation of substrate adhesion-dependent cell spreading	0.547778	46	2.67105	0.0173586	0.252176
GO:0071230~cellular response to amino acid stimulus	0.608643	55	2.48219	0.0175522	0.254158
GO:0032535~regulation of cellular component size	2.31284	354	1.46547	0.0176027	0.254333
GO:0051960~regulation of nervous system development	4.44309	769	1.29597	0.0176885	0.25495
GO:0001655~urogenital system development	2.13025	320	1.49319	0.0179961	0.258326
GO:0007265~Ras protein signal transduction	2.13025	320	1.49319	0.0179961	0.258326
GO:0008015~blood circulation	3.10408	506	1.376	0.0181695	0.260014
GO:0030324~lung development	1.33901	176	1.7065	0.0181914	0.259823
GO:0017157~regulation of exocytosis	1.33901	176	1.7065	0.0181914	0.259823
GO:0034249~negative regulation of cellular amide metabolic process	1.21729	155	1.76155	0.0184685	0.262772
GO:0043269~regulation of ion transport	3.34753	554	1.35535	0.0185151	0.262879
GO:1901362~organic cyclic compound biosynthetic process	22.2155	4535	1.09879	0.0186007	0.263463
GO:0045321~leukocyte activation	4.32136	747	1.29758	0.0186543	0.263653
GO:0002262~myeloid cell homeostasis	1.03469	124	1.87165	0.0187711	0.264611
GO:0043500~muscle adaptation	0.791236	84	2.11281	0.0188943	0.265642
GO:0007267~cell-cell signaling	8.09495	1517	1.19692	0.0189443	0.265783
GO:0042310~vasoconstriction	0.669507	65	2.31034	0.019087	0.26704
GO:0061082~myeloid leukocyte cytokine production	0.365186	22	3.72328	0.0192316	0.268314
GO:0051170~nuclear import	2.00852	299	1.50675	0.0193123	0.268816
GO:0031098~stress-activated protein kinase signaling cascade	1.76506	254	1.5587	0.0195695	0.27142
GO:0043010~camera-type eye development	1.94766	288	1.51689	0.0195722	0.270985
GO:0050880~regulation of blood vessel size	1.09556	135	1.82027	0.0196337	0.271249
GO:0045165~cell fate commitment	1.7042	243	1.57307	0.0196899	0.271449
GO:0034122~negative regulation of toll-like receptor signaling pathway	0.42605	30	3.18547	0.019724	0.271388
GO:1901655~cellular response to ketone	0.730371	75	2.18433	0.0200543	0.274811
GO:1903543~positive regulation of exosomal secretion	0.304321	15	4.55068	0.0203014	0.277235
GO:0006887~exocytosis	2.5563	404	1.41927	0.0203986	0.277898
GO:0045778~positive regulation of ossification	0.791236	85	2.08796	0.0205858	0.279603
GO:0003013~circulatory system process	3.10408	510	1.3652	0.0206082	0.279392
GO:0034101~erythrocyte homeostasis	0.912964	105	1.95029	0.020735	0.280386
GO:0042698~ovulation cycle	0.912964	105	1.95029	0.020735	0.280386
GO:0032680~regulation of tumor necrosis factor production	0.912964	105	1.95029	0.020735	0.280386
GO:0035150~regulation of tube size	1.09556	136	1.80689	0.0209639	0.28255
GO:0071774~response to fibroblast growth factor	1.09556	136	1.80689	0.0209639	0.28255
GO:1904035~regulation of epithelial cell apoptotic process	0.669507	66	2.27534	0.0210697	0.283291
GO:0048568~embryonic organ development	2.61716	417	1.40776	0.0213353	0.28585
GO:0033628~regulation of cell adhesion mediated by integrin	0.486914	39	2.80042	0.0215557	0.287879
GO:1903034~regulation of response to wounding	1.15642	147	1.76455	0.0216344	0.288294
GO:0010243~response to organonitrogen compound	4.50396	789	1.28042	0.02173	0.288898
GO:0022898~regulation of transmembrane transporter activity	1.39988	190	1.65261	0.0217647	0.288812
GO:0032496~response to lipopolysaccharide	2.00852	302	1.49178	0.0219249	0.290137
GO:0050710~negative regulation of cytokine secretion	0.547778	48	2.55976	0.0220812	0.291411
GO:0035904~aorta development	0.547778	48	2.55976	0.0220812	0.291411
GO:0050709~negative regulation of protein secretion	0.912964	106	1.93189	0.0223394	0.293812
GO:0010811~positive regulation of cell-substrate adhesion	0.912964	106	1.93189	0.0223394	0.293812
GO:0032675~regulation of interleukin-6 production	0.912964	106	1.93189	0.0223394	0.293812
GO:0043433~negative regulation of sequence-specific DNA binding transcription factor activity	1.09556	137	1.7937	0.0223618	0.293583
GO:0070482~response to oxygen levels	2.06939	314	1.47825	0.0224577	0.294169
GO:0030323~respiratory tube development	1.33901	180	1.66858	0.0227972	0.297438
GO:0090287~regulation of cellular response to growth factor stimulus	1.64334	235	1.56853	0.0228561	0.297606
GO:0072175~epithelial tube formation	1.03469	127	1.82744	0.0230252	0.298979
GO:0030100~regulation of endocytosis	1.46074	202	1.62202	0.023038	0.298639
GO:0001934~positive regulation of protein phosphorylation	4.99087	890	1.25783	0.023061	0.298411
GO:0033598~mammary gland epithelial cell proliferation	0.365186	23	3.5614	0.0231313	0.2987
GO:0043547~positive regulation of GTPase activity	3.71272	634	1.31352	0.0234347	0.301513
GO:0061314~Notch signaling involved in heart development	0.243457	9	6.06757	0.0235147	0.301898
GO:0030316~osteoclast differentiation	0.730371	77	2.12759	0.0239766	0.306384
GO:0007492~endoderm development	0.730371	77	2.12759	0.0239766	0.306384
GO:0044271~cellular nitrogen compound biosynthetic process	23.9805	4947	1.08731	0.0242002	0.30829
GO:0007044~cell-substrate junction assembly	0.791236	87	2.03996	0.0243025	0.308893
GO:0030111~regulation of Wnt signaling pathway	2.06939	316	1.46889	0.0243941	0.309381
GO:0051271~negative regulation of cellular component movement	1.76506	259	1.52861	0.0246006	0.311082
GO:0045604~regulation of epidermal cell differentiation	0.547778	49	2.50752	0.0247536	0.312209
GO:0006952~defense response	8.03408	1518	1.18713	0.0247708	0.311905
GO:0001819~positive regulation of cytokine production	2.43457	386	1.41472	0.0248348	0.312092
GO:0003018~vascular process in circulatory system	1.21729	160	1.7065	0.0249009	0.3123
GO:0006469~negative regulation of protein kinase activity	1.64334	237	1.55529	0.0251149	0.314052
GO:0003231~cardiac ventricle development	0.973828	118	1.85112	0.0252714	0.315196
GO:1990778~protein localization to cell periphery	1.58247	226	1.57059	0.0253051	0.315061
GO:1903828~negative regulation of cellular protein localization	1.09556	139	1.76789	0.0253685	0.315234
GO:1904950~negative regulation of establishment of protein localization	1.46074	204	1.60612	0.0255109	0.316222
GO:0007350~blastoderm segmentation	0.304321	16	4.26626	0.0255354	0.315992
GO:0021783~preganglionic parasympathetic fiber development	0.304321	16	4.26626	0.0255354	0.315992
GO:0072576~liver morphogenesis	0.304321	16	4.26626	0.0255354	0.315992
GO:1903555~regulation of tumor necrosis factor superfamily cytokine production	0.912964	108	1.89612	0.0258243	0.318477
GO:0017038~protein import	2.13025	329	1.45234	0.0258335	0.318087
GO:0043112~receptor metabolic process	1.15642	150	1.72926	0.0259515	0.31881
GO:0050707~regulation of cytokine secretion	1.15642	150	1.72926	0.0259515	0.31881
GO:0051591~response to cAMP	0.8521	98	1.95029	0.0262014	0.320872
GO:0036293~response to decreased oxygen levels	1.94766	295	1.4809	0.0263235	0.321626
GO:0071347~cellular response to interleukin-1	0.791236	88	2.01678	0.0263351	0.32126
GO:0048145~regulation of fibroblast proliferation	0.791236	88	2.01678	0.0263351	0.32126
GO:0045214~sarcomere organization	0.42605	32	2.98638	0.0265942	0.323392
GO:0042306~regulation of protein import into nucleus	1.27815	172	1.66682	0.0266469	0.323438
GO:0002718~regulation of cytokine production involved in immune response	0.608643	59	2.3139	0.0267672	0.324162
GO:0060135~maternal process involved in female pregnancy	0.608643	59	2.3139	0.0267672	0.324162
GO:0060560~developmental growth involved in morphogenesis	1.46074	205	1.59829	0.0268212	0.324219
GO:0042493~response to drug	2.5563	411	1.3951	0.0269447	0.32497
GO:0051249~regulation of lymphocyte activation	2.5563	411	1.3951	0.0269447	0.32497
GO:0007423~sensory organ development	3.04321	507	1.34635	0.0273466	0.328483
GO:0035411~catenin import into nucleus	0.365186	24	3.41301	0.0275075	0.32959
GO:0050819~negative regulation of coagulation	0.547778	50	2.45737	0.027644	0.33045
GO:0071359~cellular response to dsRNA	0.547778	50	2.45737	0.027644	0.33045
GO:0061005~cell differentiation involved in kidney development	0.547778	50	2.45737	0.027644	0.33045
GO:0003014~renal system process	0.912964	109	1.87872	0.0277105	0.330618
GO:0032635~interleukin-6 production	0.912964	109	1.87872	0.0277105	0.330618
GO:0042552~myelination	0.8521	99	1.93059	0.0282182	0.335104
GO:1904019~epithelial cell apoptotic process	0.791236	89	1.99412	0.0284889	0.337248
GO:0050818~regulation of coagulation	0.791236	89	1.99412	0.0284889	0.337248
GO:0042063~gliogenesis	1.64334	240	1.53585	0.0288217	0.339978
GO:1903553~positive regulation of extracellular exosome assembly	0.182593	4	10.239	0.0290724	0.341899
GO:0010193~response to ozone	0.182593	4	10.239	0.0290724	0.341899
GO:0009894~regulation of catabolic process	3.04321	509	1.34106	0.0291965	0.342596
GO:0016266~O-glycan processing	0.608643	60	2.27534	0.0295208	0.345202
GO:0046649~lymphocyte activation	3.71272	643	1.29514	0.0300267	0.349508
GO:0071300~cellular response to retinoic acid	0.669507	70	2.14532	0.0305104	0.353566
GO:0021675~nerve development	0.669507	70	2.14532	0.0305104	0.353566
GO:0007435~salivary gland morphogenesis	0.42605	33	2.89589	0.0305571	0.353501
GO:0000578~embryonic axis specification	0.42605	33	2.89589	0.0305571	0.353501
GO:0046928~regulation of neurotransmitter secretion	0.547778	51	2.40918	0.0307598	0.354895
GO:1902580~single-organism cellular localization	5.9647	1102	1.21406	0.0310593	0.357182
GO:0001505~regulation of neurotransmitter levels	1.39988	197	1.59389	0.0312357	0.358315
GO:1904589~regulation of protein import	1.27815	175	1.63824	0.0313076	0.358476
GO:0050920~regulation of chemotaxis	1.33901	186	1.61476	0.0313231	0.358117
GO:0045184~establishment of protein localization	10.3469	2021	1.14836	0.0313644	0.357996
GO:0032990~cell part morphogenesis	4.56482	817	1.25325	0.0314874	0.358628
GO:0051023~regulation of immunoglobulin secretion	0.304321	17	4.0153	0.031507	0.358308
GO:0051403~stress-activated MAPK cascade	1.64334	242	1.52316	0.0315162	0.357894
GO:0016032~viral process	5.29519	966	1.22953	0.0315336	0.357556
GO:0071345~cellular response to cytokine stimulus	4.01704	706	1.27625	0.0315353	0.357075
GO:0001654~eye development	2.13025	334	1.4306	0.0315498	0.356712
GO:0030879~mammary gland development	1.03469	132	1.75822	0.0316775	0.357384
GO:0071706~tumor necrosis factor superfamily cytokine production	0.912964	111	1.84487	0.0317838	0.357858
GO:0051014~actin filament severing	0.243457	10	5.46081	0.0317961	0.357476
GO:0006569~tryptophan catabolic process	0.243457	10	5.46081	0.0317961	0.357476
GO:0006991~response to sterol depletion	0.243457	10	5.46081	0.0317961	0.357476
GO:0048570~notochord morphogenesis	0.243457	10	5.46081	0.0317961	0.357476
GO:0003183~mitral valve morphogenesis	0.243457	10	5.46081	0.0317961	0.357476
GO:0042436~indole-containing compound catabolic process	0.243457	10	5.46081	0.0317961	0.357476
GO:0046218~indolalkylamine catabolic process	0.243457	10	5.46081	0.0317961	0.357476
GO:1903522~regulation of blood circulation	1.94766	300	1.45622	0.0321471	0.360163
GO:0008544~epidermis development	1.94766	300	1.45622	0.0321471	0.360163
GO:0072073~kidney epithelium development	1.09556	143	1.71844	0.0322808	0.360875
GO:1905209~positive regulation of cardiocyte differentiation	0.365186	25	3.27649	0.0323755	0.361234
GO:1902590~multi-organism organelle organization	0.365186	25	3.27649	0.0323755	0.361234
GO:0046755~viral budding	0.365186	25	3.27649	0.0323755	0.361234
GO:1902592~multi-organism membrane budding	0.365186	25	3.27649	0.0323755	0.361234
GO:0060037~pharyngeal system development	0.365186	25	3.27649	0.0323755	0.361234
GO:0071470~cellular response to osmotic stress	0.365186	25	3.27649	0.0323755	0.361234
GO:0060964~regulation of gene silencing by miRNA	0.365186	25	3.27649	0.0323755	0.361234
GO:0043536~positive regulation of blood vessel endothelial cell migration	0.365186	25	3.27649	0.0323755	0.361234
GO:0060669~embryonic placenta morphogenesis	0.365186	25	3.27649	0.0323755	0.361234
GO:0060968~regulation of gene silencing	0.608643	61	2.23804	0.0324664	0.361557
GO:0044093~positive regulation of molecular function	9.49483	1840	1.15745	0.0326264	0.362496
GO:0050865~regulation of cell activation	2.98235	501	1.33523	0.0326894	0.362567
GO:0034762~regulation of transmembrane transport	2.49544	406	1.37865	0.0327997	0.363058
GO:0051250~negative regulation of lymphocyte activation	0.973828	122	1.79043	0.0328699	0.363191
GO:0050663~cytokine secretion	1.21729	165	1.65479	0.0329067	0.363028
GO:0051495~positive regulation of cytoskeleton organization	1.33901	187	1.60612	0.03295	0.362922
GO:0034446~substrate adhesion-dependent cell spreading	0.730371	81	2.02252	0.0334467	0.366819
GO:0021782~glial cell development	0.730371	81	2.02252	0.0334467	0.366819
GO:0051247~positive regulation of protein metabolic process	7.91236	1508	1.1769	0.0334948	0.366749
GO:0007010~cytoskeleton organization	6.14729	1144	1.20529	0.0336003	0.367184
GO:0032663~regulation of interleukin-2 production	0.547778	52	2.36285	0.0341079	0.371126
GO:0043535~regulation of blood vessel endothelial cell migration	0.547778	52	2.36285	0.0341079	0.371126
GO:0042327~positive regulation of phosphorylation	5.1126	932	1.23044	0.0344079	0.373237
GO:0033002~muscle cell proliferation	1.15642	155	1.67347	0.0345469	0.373944
GO:0007272~ensheathment of neurons	0.8521	102	1.87381	0.0349465	0.37689
GO:0008366~axon ensheathment	0.8521	102	1.87381	0.0349465	0.37689
GO:1904407~positive regulation of nitric oxide metabolic process	0.486914	43	2.53991	0.035108	0.377779
GO:0045429~positive regulation of nitric oxide biosynthetic process	0.486914	43	2.53991	0.035108	0.377779
GO:0043281~regulation of cysteine-type endopeptidase activity involved in apoptotic process	1.39988	200	1.56998	0.036132	0.385985
GO:0042330~taxis	3.22581	553	1.30842	0.0364464	0.38813
GO:0060485~mesenchyme development	1.58247	234	1.51689	0.036481	0.387918
GO:0044403~symbiosis, encompassing mutualism through parasitism	5.41692	998	1.21747	0.0365774	0.388224
GO:0044419~interspecies interaction between organisms	5.41692	998	1.21747	0.0365774	0.388224
GO:0014031~mesenchymal cell development	1.21729	167	1.63497	0.0365938	0.387859
GO:0044764~multi-organism cellular process	5.29519	973	1.22069	0.0368452	0.389457
GO:0042592~homeostatic process	8.521	1645	1.16188	0.0370755	0.390871
GO:0022407~regulation of cell-cell adhesion	2.37371	386	1.37935	0.0373112	0.392322
GO:0090092~regulation of transmembrane receptor protein serine/threonine kinase signaling pathway	1.46074	212	1.54551	0.0374788	0.393204
GO:0008104~protein localization	12.2946	2448	1.12652	0.0374925	0.392815
GO:0001541~ovarian follicle development	0.547778	53	2.31827	0.0376947	0.393977
GO:0030239~myofibril assembly	0.547778	53	2.31827	0.0376947	0.393977
GO:0060487~lung epithelial cell differentiation	0.365186	26	3.15047	0.0377478	0.393912
GO:0061014~positive regulation of mRNA catabolic process	0.365186	26	3.15047	0.0377478	0.393912
GO:0072661~protein targeting to plasma membrane	0.365186	26	3.15047	0.0377478	0.393912
GO:0001504~neurotransmitter uptake	0.365186	26	3.15047	0.0377478	0.393912
GO:0048710~regulation of astrocyte differentiation	0.365186	26	3.15047	0.0377478	0.393912
GO:0040008~regulation of growth	3.71272	652	1.27726	0.0379619	0.395164
GO:0002237~response to molecule of bacterial origin	2.00852	316	1.42569	0.0380663	0.395516
GO:0048486~parasympathetic nervous system development	0.304321	18	3.79223	0.0382286	0.396337
GO:2001014~regulation of skeletal muscle cell differentiation	0.304321	18	3.79223	0.0382286	0.396337
GO:0040013~negative regulation of locomotion	1.7042	258	1.48162	0.0383647	0.396943
GO:0060348~bone development	1.27815	179	1.60164	0.0384373	0.397032
GO:0043549~regulation of kinase activity	4.38223	788	1.24739	0.0384596	0.396714
GO:0048812~neuron projection morphogenesis	3.16494	543	1.30738	0.0385913	0.397281
GO:0051588~regulation of neurotransmitter transport	0.608643	63	2.16699	0.0389549	0.399707
GO:0043331~response to dsRNA	0.730371	83	1.97379	0.0390594	0.400047
GO:0002367~cytokine production involved in immune response	0.669507	73	2.05716	0.0393145	0.401588
GO:2000826~regulation of heart morphogenesis	0.42605	35	2.73041	0.0395926	0.403303
GO:0003179~heart valve morphogenesis	0.42605	35	2.73041	0.0395926	0.403303
GO:0006493~protein O-linked glycosylation	0.8521	104	1.83777	0.0400258	0.406233
GO:0061387~regulation of extent of cell growth	0.8521	104	1.83777	0.0400258	0.406233
GO:1903707~negative regulation of hemopoiesis	1.03469	136	1.7065	0.0401583	0.406778
GO:0016049~cell growth	2.61716	436	1.34642	0.040734	0.410792
GO:0046822~regulation of nucleocytoplasmic transport	1.46074	214	1.53107	0.0410342	0.412631
GO:0042511~positive regulation of tyrosine phosphorylation of Stat1 protein	0.243457	11	4.96438	0.0413916	0.414901
GO:1903798~regulation of production of miRNAs involved in gene silencing by miRNA	0.243457	11	4.96438	0.0413916	0.414901
GO:0003174~mitral valve development	0.243457	11	4.96438	0.0413916	0.414901
GO:0048711~positive regulation of astrocyte differentiation	0.243457	11	4.96438	0.0413916	0.414901
GO:0060213~positive regulation of nuclear-transcribed mRNA poly(A) tail shortening	0.243457	11	4.96438	0.0413916	0.414901
GO:0045176~apical protein localization	0.243457	11	4.96438	0.0413916	0.414901
GO:0060211~regulation of nuclear-transcribed mRNA poly(A) tail shortening	0.243457	11	4.96438	0.0413916	0.414901
GO:0051962~positive regulation of nervous system development	2.67803	449	1.33784	0.0415772	0.415831
GO:0001838~embryonic epithelial tube formation	0.973828	126	1.73359	0.0420121	0.418673
GO:0030193~regulation of blood coagulation	0.730371	84	1.95029	0.042098	0.418827
GO:1900046~regulation of hemostasis	0.730371	84	1.95029	0.042098	0.418827
GO:0032410~negative regulation of transporter activity	0.608643	64	2.13313	0.0425075	0.421448
GO:0048661~positive regulation of smooth muscle cell proliferation	0.669507	74	2.02936	0.042601	0.421655
GO:2001057~reactive nitrogen species metabolic process	0.669507	74	2.02936	0.042601	0.421655
GO:0060173~limb development	1.21729	170	1.60612	0.0426809	0.421758
GO:0048736~appendage development	1.21729	170	1.60612	0.0426809	0.421758
GO:0015672~monovalent inorganic cation transport	2.86062	486	1.32026	0.0428141	0.422263
GO:0035412~regulation of catenin import into nucleus	0.365186	27	3.03379	0.0436333	0.427926
GO:0043267~negative regulation of potassium ion transport	0.365186	27	3.03379	0.0436333	0.427926
GO:0060479~lung cell differentiation	0.365186	27	3.03379	0.0436333	0.427926
GO:0051224~negative regulation of protein transport	1.33901	193	1.55619	0.0440633	0.430629
GO:0050730~regulation of peptidyl-tyrosine phosphorylation	1.46074	216	1.51689	0.0448318	0.435813
GO:0016331~morphogenesis of embryonic epithelium	1.09556	149	1.64924	0.0451195	0.437419
GO:0060759~regulation of response to cytokine stimulus	1.09556	149	1.64924	0.0451195	0.437419
GO:0043244~regulation of protein complex disassembly	0.730371	85	1.92735	0.0452957	0.4382
GO:0034765~regulation of ion transmembrane transport	2.37371	392	1.35824	0.0453199	0.437868
GO:0032101~regulation of response to external stimulus	4.01704	721	1.2497	0.0454124	0.438035
GO:0006721~terpenoid metabolic process	0.8521	106	1.8031	0.045605	0.43893
GO:0048675~axon extension	0.8521	106	1.8031	0.045605	0.43893
GO:0045428~regulation of nitric oxide biosynthetic process	0.547778	55	2.23397	0.0456064	0.438433
GO:0006855~drug transmembrane transport	0.304321	19	3.59264	0.0457055	0.438647
GO:0035994~response to muscle stretch	0.304321	19	3.59264	0.0457055	0.438647
GO:0010002~cardioblast differentiation	0.304321	19	3.59264	0.0457055	0.438647
GO:0048670~regulation of collateral sprouting	0.304321	19	3.59264	0.0457055	0.438647
GO:0071425~hematopoietic stem cell proliferation	0.304321	19	3.59264	0.0457055	0.438647
GO:0023019~signal transduction involved in regulation of gene expression	0.304321	19	3.59264	0.0457055	0.438647
GO:1990182~exosomal secretion	0.304321	19	3.59264	0.0457055	0.438647
GO:0006206~pyrimidine nucleobase metabolic process	0.304321	19	3.59264	0.0457055	0.438647
GO:1902307~positive regulation of sodium ion transmembrane transport	0.304321	19	3.59264	0.0457055	0.438647
GO:0001666~response to hypoxia	1.82593	286	1.43203	0.0457321	0.438333
GO:0046777~protein autophosphorylation	1.52161	228	1.49693	0.0459971	0.439747
GO:0046874~quinolinate metabolic process	0.182593	5	8.19122	0.0461235	0.440153
GO:0045666~positive regulation of neuron differentiation	1.94766	310	1.40924	0.0467174	0.443913
GO:0003012~muscle system process	2.43457	405	1.34835	0.0469543	0.445098
GO:0006720~isoprenoid metabolic process	0.973828	128	1.7065	0.0472047	0.446374
GO:0016101~diterpenoid metabolic process	0.791236	96	1.84871	0.0472392	0.446113
GO:0060548~negative regulation of cell death	4.86914	897	1.21757	0.0473227	0.446199
GO:0050679~positive regulation of epithelial cell proliferation	1.15642	161	1.61111	0.0474289	0.446447
GO:0010638~positive regulation of organelle organization	3.4084	600	1.27419	0.04769	0.447785
GO:0001501~skeletal system development	2.86062	490	1.30948	0.0478295	0.448263
GO:0001763~morphogenesis of a branching structure	1.33901	195	1.54023	0.0483113	0.451135
GO:0030195~negative regulation of blood coagulation	0.486914	46	2.37427	0.0483335	0.450786
GO:1900047~negative regulation of hemostasis	0.486914	46	2.37427	0.0483335	0.450786
GO:1905114~cell surface receptor signaling pathway involved in cell-cell signaling	3.04321	527	1.29526	0.0485175	0.451565
GO:0007264~small GTPase mediated signal transduction	3.04321	527	1.29526	0.0485175	0.451565
GO:0007043~cell-cell junction assembly	0.730371	86	1.90493	0.0486556	0.452022
GO:0006935~chemotaxis	3.16494	552	1.28606	0.0489084	0.453271
GO:0071383~cellular response to steroid hormone stimulus	1.58247	241	1.47283	0.0489816	0.453275
GO:0032970~regulation of actin filament-based process	2.06939	335	1.38558	0.0490949	0.453555
GO:0043085~positive regulation of catalytic activity	8.03408	1559	1.15591	0.0491548	0.453467
GO:0009615~response to virus	1.94766	311	1.40471	0.0492622	0.453705
GO:0030888~regulation of B cell proliferation	0.547778	56	2.19408	0.049941	0.457852
GO:1902531~regulation of intracellular signal transduction	8.76446	1714	1.14696	0.0499976	0.457736
GO:0001881~receptor recycling	0.365186	28	2.92544	0.0500379	0.45751
GO:0060147~regulation of posttranscriptional gene silencing	0.365186	28	2.92544	0.0500379	0.45751
GO:0060966~regulation of gene silencing by RNA	0.365186	28	2.92544	0.0500379	0.45751
GO:0007520~myoblast fusion	0.42605	37	2.58282	0.0501609	0.457845
GO:0032924~activin receptor signaling pathway	0.42605	37	2.58282	0.0501609	0.457845
GO:0051898~negative regulation of protein kinase B signaling	0.42605	37	2.58282	0.0501609	0.457845
GO:0032755~positive regulation of interleukin-6 production	0.608643	66	2.06849	0.0502507	0.457955
GO:0048636~positive regulation of muscle organ development	0.608643	66	2.06849	0.0502507	0.457955
GO:0006809~nitric oxide biosynthetic process	0.608643	66	2.06849	0.0502507	0.457955
GO:0045844~positive regulation of striated muscle tissue development	0.608643	66	2.06849	0.0502507	0.457955
GO:0051101~regulation of DNA binding	0.791236	97	1.82965	0.0504788	0.459
GO:0044238~primary metabolic process	47.3524	10243	1.03693	0.0512848	0.46392
GO:0046883~regulation of hormone secretion	1.64334	254	1.4512	0.0518554	0.467223
GO:0033673~negative regulation of kinase activity	1.64334	254	1.4512	0.0518554	0.467223
GO:1901184~regulation of ERBB signaling pathway	0.730371	87	1.88304	0.0521804	0.468876
GO:0030900~forebrain development	2.19111	361	1.36142	0.0521933	0.468459
GO:0006568~tryptophan metabolic process	0.243457	12	4.55068	0.0522627	0.468417
GO:0014856~skeletal muscle cell proliferation	0.243457	12	4.55068	0.0522627	0.468417
GO:0008595~anterior/posterior axis specification, embryo	0.243457	12	4.55068	0.0522627	0.468417
GO:0060670~branching involved in labyrinthine layer morphogenesis	0.243457	12	4.55068	0.0522627	0.468417
GO:0070920~regulation of production of small RNA involved in gene silencing by RNA	0.243457	12	4.55068	0.0522627	0.468417
GO:0007351~tripartite regional subdivision	0.243457	12	4.55068	0.0522627	0.468417
GO:0010935~regulation of macrophage cytokine production	0.243457	12	4.55068	0.0522627	0.468417
GO:0030001~metal ion transport	4.44309	814	1.22432	0.0522641	0.467926
GO:0018108~peptidyl-tyrosine phosphorylation	2.13025	349	1.36912	0.0526955	0.470265
GO:0044344~cellular response to fibroblast growth factor stimulus	0.973828	130	1.68025	0.0528319	0.47066
GO:0006836~neurotransmitter transport	1.33901	197	1.52459	0.0528459	0.470252
GO:1990138~neuron projection extension	1.03469	141	1.64599	0.0529101	0.470174
GO:0070371~ERK1 and ERK2 cascade	1.58247	243	1.46071	0.0530649	0.470687
GO:0000768~syncytium formation by plasma membrane fusion	0.486914	47	2.32375	0.0533585	0.472101
GO:0043392~negative regulation of DNA binding	0.486914	47	2.32375	0.0533585	0.472101
GO:0043297~apical junction assembly	0.486914	47	2.32375	0.0533585	0.472101
GO:0021545~cranial nerve development	0.486914	47	2.32375	0.0533585	0.472101
GO:0048738~cardiac muscle tissue development	1.27815	186	1.54136	0.0536693	0.473618
GO:0050727~regulation of inflammatory response	1.94766	314	1.39129	0.0537387	0.47357
GO:0042035~regulation of cytokine biosynthetic process	0.791236	98	1.81098	0.0538663	0.473898
GO:0002089~lens morphogenesis in camera-type eye	0.304321	20	3.41301	0.0539359	0.47385
GO:0034333~adherens junction assembly	0.608643	67	2.03762	0.0544485	0.476646
GO:1901863~positive regulation of muscle tissue development	0.608643	67	2.03762	0.0544485	0.476646
GO:0035195~gene silencing by miRNA	0.547778	57	2.15558	0.0545334	0.476693
GO:0048041~focal adhesion assembly	0.547778	57	2.15558	0.0545334	0.476693
GO:0032922~circadian regulation of gene expression	0.547778	57	2.15558	0.0545334	0.476693
GO:0007045~cell-substrate adherens junction assembly	0.547778	57	2.15558	0.0545334	0.476693
GO:0010830~regulation of myotube differentiation	0.547778	57	2.15558	0.0545334	0.476693
GO:0043207~response to external biotic stimulus	4.50396	829	1.21864	0.0549783	0.479033
GO:0051707~response to other organism	4.50396	829	1.21864	0.0549783	0.479033
GO:0002699~positive regulation of immune effector process	1.15642	164	1.58164	0.0550151	0.478772
GO:0050731~positive regulation of peptidyl-tyrosine phosphorylation	1.15642	164	1.58164	0.0550151	0.478772
GO:0032868~response to insulin	1.58247	244	1.45472	0.0551959	0.479424
GO:0090257~regulation of muscle system process	1.33901	198	1.51689	0.0552232	0.479102
GO:0043405~regulation of MAP kinase activity	2.00852	327	1.37773	0.0559198	0.483
GO:0045773~positive regulation of axon extension	0.42605	38	2.51485	0.0560334	0.483218
GO:0070830~bicellular tight junction assembly	0.42605	38	2.51485	0.0560334	0.483218
GO:0018212~peptidyl-tyrosine modification	2.13025	351	1.36131	0.0561911	0.483711
GO:0048667~cell morphogenesis involved in neuron differentiation	2.86062	496	1.29364	0.056344	0.484172
GO:0050769~positive regulation of neurogenesis	2.31284	387	1.34051	0.0563996	0.484026
GO:0042036~negative regulation of cytokine biosynthetic process	0.365186	29	2.82456	0.0569645	0.487041
GO:0061013~regulation of mRNA catabolic process	0.365186	29	2.82456	0.0569645	0.487041
GO:0070266~necroptotic process	0.365186	29	2.82456	0.0569645	0.487041
GO:0061614~pri-miRNA transcription from RNA polymerase II promoter	0.365186	29	2.82456	0.0569645	0.487041
GO:0009059~macromolecule biosynthetic process	24.65	5175	1.06842	0.0571994	0.488
GO:0035335~peptidyl-tyrosine dephosphorylation	0.791236	99	1.79269	0.057404	0.488768
GO:0060840~artery development	0.669507	78	1.92529	0.057601	0.489487
GO:0002683~negative regulation of immune system process	2.31284	388	1.33705	0.057895	0.490796
GO:0043410~positive regulation of MAPK cascade	2.79976	485	1.29483	0.0579913	0.490893
GO:0071496~cellular response to external stimulus	1.64334	257	1.43426	0.058162	0.491442
GO:0030307~positive regulation of cell growth	1.09556	154	1.59569	0.0583117	0.491863
GO:0009948~anterior/posterior axis specification	0.486914	48	2.27534	0.0586985	0.493718
GO:0001959~regulation of cytokine-mediated signaling pathway	1.03469	143	1.62297	0.0587225	0.493373
GO:0050921~positive regulation of chemotaxis	0.912964	121	1.6924	0.0588043	0.493378
GO:0045682~regulation of epidermis development	0.608643	68	2.00765	0.0588678	0.493272
GO:0048871~multicellular organismal homeostasis	1.94766	317	1.37812	0.0589248	0.493127
GO:0045927~positive regulation of growth	1.58247	246	1.4429	0.05964	0.496931
GO:0001843~neural tube closure	0.730371	89	1.84072	0.0597344	0.497007
GO:0009952~anterior/posterior pattern specification	1.33901	200	1.50172	0.0602025	0.499304
GO:0010721~negative regulation of cell development	1.88679	306	1.38305	0.0612454	0.504969
GO:0048584~positive regulation of response to stimulus	10.1643	2030	1.1231	0.0615543	0.506288
GO:0072009~nephron epithelium development	0.8521	111	1.72188	0.0618594	0.507578
GO:0015031~protein transport	9.3731	1860	1.13033	0.0619403	0.507559
GO:0045937~positive regulation of phosphate metabolic process	5.53865	1049	1.1843	0.061966	0.507219
GO:0010562~positive regulation of phosphorus metabolic process	5.53865	1049	1.1843	0.061966	0.507219
GO:0071704~organic substance metabolic process	49.3001	10707	1.0328	0.0623016	0.508677
GO:1901016~regulation of potassium ion transmembrane transporter activity	0.42605	39	2.45036	0.0623021	0.508193
GO:0035850~epithelial cell differentiation involved in kidney development	0.42605	39	2.45036	0.0623021	0.508193
GO:0048858~cell projection morphogenesis	4.32136	797	1.21618	0.0623243	0.507834
GO:0048762~mesenchymal cell differentiation	1.21729	178	1.53394	0.0624302	0.507959
GO:2000116~regulation of cysteine-type endopeptidase activity	1.46074	224	1.46272	0.0625941	0.508419
GO:0003181~atrioventricular valve morphogenesis	0.304321	21	3.25048	0.0629115	0.509759
GO:0006825~copper ion transport	0.304321	21	3.25048	0.0629115	0.509759
GO:0006895~Golgi to endosome transport	0.304321	21	3.25048	0.0629115	0.509759
GO:0031290~retinal ganglion cell axon guidance	0.304321	21	3.25048	0.0629115	0.509759
GO:0006955~immune response	7.91236	1551	1.14427	0.0632691	0.511322
GO:0006812~cation transport	5.17346	975	1.19018	0.0633271	0.511168
GO:1903426~regulation of reactive oxygen species biosynthetic process	0.608643	69	1.97856	0.0635109	0.511732
GO:0061448~connective tissue development	1.52161	236	1.44619	0.0635359	0.51139
GO:0060606~tube closure	0.730371	90	1.82027	0.0637678	0.512226
GO:0044249~cellular biosynthetic process	28.8497	6118	1.05771	0.0640431	0.513303
GO:0043270~positive regulation of ion transport	1.39988	213	1.47416	0.0640537	0.51288
GO:1902285~semaphorin-plexin signaling pathway involved in neuron projection guidance	0.243457	13	4.20063	0.0643548	0.514098
GO:0014733~regulation of skeletal muscle adaptation	0.243457	13	4.20063	0.0643548	0.514098
GO:0003161~cardiac conduction system development	0.243457	13	4.20063	0.0643548	0.514098
GO:0060911~cardiac cell fate commitment	0.243457	13	4.20063	0.0643548	0.514098
GO:0032536~regulation of cell projection size	0.243457	13	4.20063	0.0643548	0.514098
GO:1900025~negative regulation of substrate adhesion-dependent cell spreading	0.243457	13	4.20063	0.0643548	0.514098
GO:0002763~positive regulation of myeloid leukocyte differentiation	0.486914	49	2.2289	0.064356	0.513624
GO:0042116~macrophage activation	0.486914	49	2.2289	0.064356	0.513624
GO:0098751~bone cell development	0.365186	30	2.73041	0.0644125	0.513461
GO:0001885~endothelial cell development	0.547778	59	2.08251	0.0645036	0.513494
GO:0009880~embryonic pattern specification	0.547778	59	2.08251	0.0645036	0.513494
GO:0032623~interleukin-2 production	0.547778	59	2.08251	0.0645036	0.513494
GO:0072089~stem cell proliferation	0.791236	101	1.75719	0.0649372	0.515445
GO:0055123~digestive system development	1.03469	145	1.60058	0.0649584	0.515084
GO:0006913~nucleocytoplasmic transport	2.67803	465	1.29181	0.0652656	0.516319
GO:0030183~B cell differentiation	0.8521	112	1.7065	0.0655208	0.51726
GO:0035434~copper ion transmembrane transport	0.182593	6	6.82602	0.0658796	0.518769
GO:0032534~regulation of microvillus assembly	0.182593	6	6.82602	0.0658796	0.518769
GO:2000659~regulation of interleukin-1-mediated signaling pathway	0.182593	6	6.82602	0.0658796	0.518769
GO:1902172~regulation of keratinocyte apoptotic process	0.182593	6	6.82602	0.0658796	0.518769
GO:0060842~arterial endothelial cell differentiation	0.182593	6	6.82602	0.0658796	0.518769
GO:0060839~endothelial cell fate commitment	0.182593	6	6.82602	0.0658796	0.518769
GO:0060426~lung vasculature development	0.182593	6	6.82602	0.0658796	0.518769
GO:0009052~pentose-phosphate shunt, non-oxidative branch	0.182593	6	6.82602	0.0658796	0.518769
GO:1903551~regulation of extracellular exosome assembly	0.182593	6	6.82602	0.0658796	0.518769
GO:0045084~positive regulation of interleukin-12 biosynthetic process	0.182593	6	6.82602	0.0658796	0.518769
GO:0060136~embryonic process involved in female pregnancy	0.182593	6	6.82602	0.0658796	0.518769
GO:0001547~antral ovarian follicle growth	0.182593	6	6.82602	0.0658796	0.518769
GO:0098902~regulation of membrane depolarization during action potential	0.182593	6	6.82602	0.0658796	0.518769
GO:0031401~positive regulation of protein modification process	5.9647	1143	1.17052	0.0662366	0.520261
GO:0008152~metabolic process	50.8825	11075	1.03053	0.0668498	0.523148
GO:0050878~regulation of body fluid levels	2.86062	503	1.27564	0.0678331	0.528018
GO:0009798~axis specification	0.730371	91	1.80027	0.0679745	0.528304
GO:0046209~nitric oxide metabolic process	0.608643	70	1.95029	0.0683798	0.53001
GO:0036211~protein modification process	18.381	3818	1.07986	0.0688207	0.531896
GO:0006464~cellular protein modification process	18.381	3818	1.07986	0.0688207	0.531896
GO:0055002~striated muscle cell development	0.973828	135	1.61802	0.068884	0.531756
GO:0050891~multicellular organismal water homeostasis	0.547778	60	2.0478	0.0698855	0.536603
GO:0061045~negative regulation of wound healing	0.547778	60	2.0478	0.0698855	0.536603
GO:0003300~cardiac muscle hypertrophy	0.547778	60	2.0478	0.0698855	0.536603
GO:0032677~regulation of interleukin-8 production	0.547778	60	2.0478	0.0698855	0.536603
GO:0043242~negative regulation of protein complex disassembly	0.547778	60	2.0478	0.0698855	0.536603
GO:0010959~regulation of metal ion transport	1.94766	322	1.35672	0.0700709	0.537104
GO:0019369~arachidonic acid metabolic process	0.486914	50	2.18433	0.0703324	0.538003
GO:1903428~positive regulation of reactive oxygen species biosynthetic process	0.486914	50	2.18433	0.0703324	0.538003
GO:2000146~negative regulation of cell motility	1.46074	227	1.44339	0.0703751	0.53775
GO:0045639~positive regulation of myeloid cell differentiation	0.669507	81	1.85398	0.0708726	0.539881
GO:0022602~ovulation cycle process	0.669507	81	1.85398	0.0708726	0.539881
GO:1901576~organic substance biosynthetic process	29.2757	6227	1.05454	0.0718711	0.544598
GO:0007015~actin filament organization	2.00852	335	1.34483	0.0722451	0.546051
GO:0002062~chondrocyte differentiation	0.730371	92	1.7807	0.0723558	0.546143
GO:0042990~regulation of transcription factor import into nucleus	0.730371	92	1.7807	0.0723558	0.546143
GO:0036258~multivesicular body assembly	0.365186	31	2.64233	0.0723789	0.545785
GO:0003209~cardiac atrium morphogenesis	0.365186	31	2.64233	0.0723789	0.545785
GO:1903053~regulation of extracellular matrix organization	0.365186	31	2.64233	0.0723789	0.545785
GO:0046683~response to organophosphorus	0.973828	136	1.60612	0.072445	0.545649
GO:0039702~viral budding via host ESCRT complex	0.304321	22	3.10273	0.0726181	0.546062
GO:0006972~hyperosmotic response	0.304321	22	3.10273	0.0726181	0.546062
GO:0070932~histone H3 deacetylation	0.304321	22	3.10273	0.0726181	0.546062
GO:0031579~membrane raft organization	0.304321	22	3.10273	0.0726181	0.546062
GO:0071260~cellular response to mechanical stimulus	0.608643	71	1.92282	0.0734759	0.549965
GO:1901879~regulation of protein depolymerization	0.608643	71	1.92282	0.0734759	0.549965
GO:0044237~cellular metabolic process	46.9872	10202	1.03307	0.0738771	0.551523
GO:0052548~regulation of endopeptidase activity	2.19111	372	1.32116	0.0740994	0.552171
GO:2000027~regulation of organ morphogenesis	1.58247	252	1.40854	0.0744774	0.5536
GO:0035107~appendage morphogenesis	1.03469	148	1.56814	0.0751258	0.556373
GO:0035108~limb morphogenesis	1.03469	148	1.56814	0.0751258	0.556373
GO:0016441~posttranscriptional gene silencing	0.547778	61	2.01423	0.0755337	0.557929
GO:0035194~posttranscriptional gene silencing by RNA	0.547778	61	2.01423	0.0755337	0.557929
GO:0042110~T cell activation	2.5563	446	1.28562	0.0758972	0.559258
GO:0070489~T cell aggregation	2.5563	446	1.28562	0.0758972	0.559258
GO:0045785~positive regulation of cell adhesion	2.25198	385	1.31201	0.0759105	0.558849
GO:0008217~regulation of blood pressure	1.15642	171	1.51689	0.0759134	0.55839
GO:0048286~lung alveolus development	0.42605	41	2.33083	0.0760294	0.558491
GO:0032570~response to progesterone	0.42605	41	2.33083	0.0760294	0.558491
GO:0044092~negative regulation of molecular function	5.72124	1100	1.16663	0.0765746	0.560704
GO:0030072~peptide hormone secretion	1.52161	241	1.41619	0.076619	0.56045
GO:0006949~syncytium formation	0.486914	51	2.1415	0.076628	0.560023
GO:0045638~negative regulation of myeloid cell differentiation	0.730371	93	1.76155	0.0769129	0.560949
GO:0001952~regulation of cell-matrix adhesion	0.730371	93	1.76155	0.0769129	0.560949
GO:0042886~amide transport	1.76506	289	1.36993	0.0769151	0.560489
GO:1902582~single-organism intracellular transport	3.77358	695	1.21788	0.0770293	0.560578
GO:0071593~lymphocyte aggregation	2.5563	447	1.28274	0.0770639	0.560277
GO:0042476~odontogenesis	0.8521	115	1.66199	0.0773521	0.561214
GO:0051493~regulation of cytoskeleton organization	2.43457	422	1.29403	0.0773906	0.560933
GO:0001841~neural tube formation	0.791236	104	1.7065	0.0774041	0.560532
GO:0072574~hepatocyte proliferation	0.243457	14	3.90058	0.0776013	0.561022
GO:1903672~positive regulation of sprouting angiogenesis	0.243457	14	3.90058	0.0776013	0.561022
GO:2001212~regulation of vasculogenesis	0.243457	14	3.90058	0.0776013	0.561022
GO:0036035~osteoclast development	0.243457	14	3.90058	0.0776013	0.561022
GO:0072575~epithelial cell proliferation involved in liver morphogenesis	0.243457	14	3.90058	0.0776013	0.561022
GO:0001921~positive regulation of receptor recycling	0.243457	14	3.90058	0.0776013	0.561022
GO:0033554~cellular response to stress	8.88618	1773	1.12419	0.0786868	0.565792
GO:0071222~cellular response to lipopolysaccharide	1.03469	149	1.55761	0.0787356	0.56556
GO:1901888~regulation of cell junction assembly	0.608643	72	1.89612	0.0788001	0.565403
GO:0009607~response to biotic stimulus	4.62568	873	1.18849	0.0788246	0.565055
GO:0098771~inorganic ion homeostasis	3.59099	658	1.22412	0.0789263	0.565078
GO:0051169~nuclear transport	2.67803	473	1.26996	0.0794803	0.567255
GO:0036257~multivesicular body organization	0.365186	32	2.55976	0.0808576	0.573294
GO:0032735~positive regulation of interleukin-12 production	0.365186	32	2.55976	0.0808576	0.573294
GO:0035196~production of miRNAs involved in gene silencing by miRNA	0.365186	32	2.55976	0.0808576	0.573294
GO:0045766~positive regulation of angiogenesis	0.912964	127	1.61244	0.0808989	0.573023
GO:1902115~regulation of organelle assembly	1.09556	161	1.52631	0.0809203	0.57266
GO:0048639~positive regulation of developmental growth	1.09556	161	1.52631	0.0809203	0.57266
GO:0009058~biosynthetic process	29.6409	6320	1.05198	0.0812912	0.57393
GO:0045670~regulation of osteoclast differentiation	0.547778	62	1.98175	0.0814484	0.574201
GO:0048708~astrocyte differentiation	0.547778	62	1.98175	0.0814484	0.574201
GO:0042733~embryonic digit morphogenesis	0.547778	62	1.98175	0.0814484	0.574201
GO:0014897~striated muscle hypertrophy	0.547778	62	1.98175	0.0814484	0.574201
GO:0051261~protein depolymerization	0.730371	94	1.74281	0.0816467	0.574661
GO:0048638~regulation of developmental growth	1.82593	303	1.35169	0.0820244	0.575952
GO:0043170~macromolecule metabolic process	42.1789	9130	1.03624	0.082337	0.576936
GO:0050801~ion homeostasis	3.77358	699	1.21091	0.0825906	0.577644
GO:0072010~glomerular epithelium development	0.304321	23	2.96783	0.0830364	0.57923
GO:0030042~actin filament depolymerization	0.486914	52	2.10031	0.0832423	0.579712
GO:0071277~cellular response to calcium ion	0.486914	52	2.10031	0.0832423	0.579712
GO:0048483~autonomic nervous system development	0.42605	42	2.27534	0.0834847	0.58036
GO:0001954~positive regulation of cell-matrix adhesion	0.42605	42	2.27534	0.0834847	0.58036
GO:0010975~regulation of neuron projection development	2.37371	413	1.28917	0.0836978	0.580871
GO:1901653~cellular response to peptide	1.88679	315	1.34353	0.0839037	0.581348
GO:0098660~inorganic ion transmembrane transport	3.89531	725	1.20514	0.0840023	0.581337
GO:0007219~Notch signaling pathway	1.09556	162	1.51689	0.0845607	0.583405
GO:2001056~positive regulation of cysteine-type endopeptidase activity	0.912964	128	1.59985	0.0850368	0.58509
GO:0051129~negative regulation of cellular component organization	3.4084	624	1.22518	0.0853663	0.586109
GO:0042058~regulation of epidermal growth factor receptor signaling pathway	0.669507	84	1.78777	0.0859273	0.588155
GO:0050729~positive regulation of inflammatory response	0.8521	117	1.63358	0.085955	0.587822
GO:0043412~macromolecule modification	19.4157	4065	1.07134	0.0861884	0.588403
GO:0014020~primary neural tube formation	0.730371	95	1.72447	0.0865576	0.589582
GO:0001756~somitogenesis	0.547778	63	1.95029	0.0876293	0.593839
GO:0090050~positive regulation of cell migration involved in sprouting angiogenesis	0.182593	7	5.85087	0.0878539	0.594365
GO:0042090~interleukin-12 biosynthetic process	0.182593	7	5.85087	0.0878539	0.594365
GO:1903799~negative regulation of production of miRNAs involved in gene silencing by miRNA	0.182593	7	5.85087	0.0878539	0.594365
GO:0060907~positive regulation of macrophage cytokine production	0.182593	7	5.85087	0.0878539	0.594365
GO:0060482~lobar bronchus development	0.182593	7	5.85087	0.0878539	0.594365
GO:0019441~tryptophan catabolic process to kynurenine	0.182593	7	5.85087	0.0878539	0.594365
GO:0045906~negative regulation of vasoconstriction	0.182593	7	5.85087	0.0878539	0.594365
GO:0001714~endodermal cell fate specification	0.182593	7	5.85087	0.0878539	0.594365
GO:0047484~regulation of response to osmotic stress	0.182593	7	5.85087	0.0878539	0.594365
GO:0043353~enucleate erythrocyte differentiation	0.182593	7	5.85087	0.0878539	0.594365
GO:0051938~L-glutamate import	0.182593	7	5.85087	0.0878539	0.594365
GO:0034627~'de novo' NAD biosynthetic process	0.182593	7	5.85087	0.0878539	0.594365
GO:0008016~regulation of heart contraction	1.46074	233	1.40622	0.0878707	0.593984
GO:0046328~regulation of JNK cascade	1.09556	163	1.50759	0.0883057	0.595424
GO:0060047~heart contraction	1.52161	245	1.39306	0.0883209	0.595037
GO:0001558~regulation of cell growth	2.31284	403	1.28729	0.0889665	0.597378
GO:0070918~production of small RNA involved in gene silencing by RNA	0.365186	33	2.48219	0.0898398	0.600678
GO:0002931~response to ischemia	0.365186	33	2.48219	0.0898398	0.600678
GO:0031050~dsRNA fragmentation	0.365186	33	2.48219	0.0898398	0.600678
GO:0071216~cellular response to biotic stimulus	1.15642	175	1.48222	0.0899562	0.600723
GO:0051592~response to calcium ion	0.8521	118	1.61973	0.0904729	0.602474
GO:0048593~camera-type eye morphogenesis	0.791236	107	1.65866	0.0912953	0.605505
GO:0014902~myotube differentiation	0.791236	107	1.65866	0.0912953	0.605505
GO:0034394~protein localization to cell surface	0.42605	43	2.22242	0.0913296	0.605199
GO:0060976~coronary vasculature development	0.42605	43	2.22242	0.0913296	0.605199
GO:0045599~negative regulation of fat cell differentiation	0.42605	43	2.22242	0.0913296	0.605199
GO:1903409~reactive oxygen species biosynthetic process	0.669507	85	1.76673	0.0913449	0.604813
GO:0043200~response to amino acid	0.730371	96	1.7065	0.0916458	0.60563
GO:0002377~immunoglobulin production	0.730371	96	1.7065	0.0916458	0.60563
GO:0055086~nucleobase-containing small molecule metabolic process	3.89531	728	1.20018	0.0919053	0.606269
GO:0072148~epithelial cell fate commitment	0.243457	15	3.64054	0.0919262	0.605908
GO:0006122~mitochondrial electron transport, ubiquinol to cytochrome c	0.243457	15	3.64054	0.0919262	0.605908
GO:0001829~trophectodermal cell differentiation	0.243457	15	3.64054	0.0919262	0.605908
GO:0044331~cell-cell adhesion mediated by cadherin	0.243457	15	3.64054	0.0919262	0.605908
GO:1900103~positive regulation of endoplasmic reticulum unfolded protein response	0.243457	15	3.64054	0.0919262	0.605908
GO:0009074~aromatic amino acid family catabolic process	0.243457	15	3.64054	0.0919262	0.605908
GO:0010950~positive regulation of endopeptidase activity	0.973828	141	1.54917	0.0920537	0.605994
GO:0006811~ion transport	7.36458	1458	1.13299	0.0920693	0.605611
GO:0070486~leukocyte aggregation	2.5563	454	1.26296	0.0928615	0.608466
GO:0090150~establishment of protein localization to membrane	2.13025	368	1.29843	0.0932705	0.609714
GO:0001889~liver development	0.912964	130	1.57523	0.0937088	0.611077
GO:0007411~axon guidance	1.39988	223	1.40806	0.0938318	0.611137
GO:0061097~regulation of protein tyrosine kinase activity	0.547778	64	1.91982	0.0940753	0.611692
GO:0048668~collateral sprouting	0.304321	24	2.84417	0.0941422	0.611521
GO:0003171~atrioventricular valve development	0.304321	24	2.84417	0.0941422	0.611521
GO:0032801~receptor catabolic process	0.304321	24	2.84417	0.0941422	0.611521
GO:0016601~Rac protein signal transduction	0.304321	24	2.84417	0.0941422	0.611521
GO:0042554~superoxide anion generation	0.304321	24	2.84417	0.0941422	0.611521
GO:0003071~renal system process involved in regulation of systemic arterial blood pressure	0.304321	24	2.84417	0.0941422	0.611521
GO:0060914~heart formation	0.304321	24	2.84417	0.0941422	0.611521
GO:0019221~cytokine-mediated signaling pathway	3.04321	554	1.23213	0.0944484	0.612331
GO:0046330~positive regulation of JNK cascade	0.8521	119	1.60612	0.0951355	0.614687
GO:0030216~keratinocyte differentiation	0.8521	119	1.60612	0.0951355	0.614687
GO:0002224~toll-like receptor signaling pathway	0.8521	119	1.60612	0.0951355	0.614687
GO:0043280~positive regulation of cysteine-type endopeptidase activity involved in apoptotic process	0.8521	119	1.60612	0.0951355	0.614687
GO:0048193~Golgi vesicle transport	1.88679	319	1.32669	0.0952765	0.614816
GO:0033043~regulation of organelle organization	5.90383	1152	1.14952	0.0952967	0.614455
GO:1903729~regulation of plasma membrane organization	0.608643	75	1.82027	0.0961426	0.617429
GO:0031331~positive regulation of cellular catabolic process	1.64334	272	1.35516	0.0963033	0.617633
GO:0002695~negative regulation of leukocyte activation	0.973828	142	1.53826	0.0963399	0.617339
GO:0055080~cation homeostasis	3.46926	643	1.21021	0.0965654	0.617802
GO:0048872~homeostasis of number of cells	1.39988	224	1.40177	0.097234	0.620032
GO:0097485~neuron projection guidance	1.39988	224	1.40177	0.097234	0.620032
GO:0042246~tissue regeneration	0.486914	54	2.02252	0.0974188	0.620327
GO:0001706~endoderm formation	0.486914	54	2.02252	0.0974188	0.620327
GO:2001238~positive regulation of extrinsic apoptotic signaling pathway	0.486914	54	2.02252	0.0974188	0.620327
GO:0030858~positive regulation of epithelial cell differentiation	0.486914	54	2.02252	0.0974188	0.620327
GO:0022414~reproductive process	6.93853	1373	1.13353	0.0974378	0.619964
GO:0061138~morphogenesis of a branching epithelium	1.15642	177	1.46547	0.0975656	0.620032
GO:0043588~skin development	1.46074	236	1.38834	0.0976101	0.61977
GO:0003015~heart process	1.52161	248	1.37621	0.0978352	0.620224
GO:0072524~pyridine-containing compound metabolic process	0.912964	131	1.56321	0.0982433	0.621399
GO:0008154~actin polymerization or depolymerization	1.21729	189	1.44466	0.0987128	0.622809
GO:0000003~reproduction	6.93853	1375	1.13188	0.0990008	0.623502
GO:0014003~oligodendrocyte development	0.365186	34	2.40918	0.0993145	0.624292
GO:0070302~regulation of stress-activated protein kinase signaling cascade	1.27815	201	1.42633	0.0995966	0.624956
GO:0034645~cellular macromolecule biosynthetic process	23.6153	5012	1.05686	0.0996679	0.624799
