# Supplementary material for: Integrative epigenomic analysis in differentiated human primary bronchial epithelial cells exposed to cigarette smoke
Source: Sci Rep. 2018 Aug 24;8:12750. doi: 10.1038/s41598-018-30781-3 (PMC6109173; doi:10.1038/s41598-018-30781-3)
Supplement: Supplementary file 4 — Supplemental Table 3 [file 41598_2018_30781_MOESM4_ESM.xlsx]

## Sheet: Supplemental Table 3_DiffExp_cs
Gene Symbol	Day1-Tstat	Day1-Pval	Day1-FDR	Day2-Tstat	Day2-Pval	Day2-FDR	Day4-Tstat	Day4-Pval	Day4-FDR
7A5	2.10998	0.0793753	0.378003	-0.390881	0.709387	0.734811	1.76859	0.127372	0.511926
A1BG	0.385423	0.713218	0.699635	3.09389	0.0212817	0.205373	-2.31028	0.0602455	0.410676
A1BG	0.58418	0.580383	0.664284	0.644867	0.542868	0.68481	-1.01432	0.349572	0.66948
A1CF	1.27581	0.249186	0.526066	-2.50712	0.046082	0.28518	2.32272	0.059228	0.407987
A1CF	-1.75767	0.129311	0.434635	0.311003	0.76632	0.750463	-0.564327	0.592985	0.754423
A1CF	0.269924	0.796262	0.720189	-0.232085	0.824185	0.762291	-3.73175	0.00971656	0.239379
A26C3	-1.35223	0.225042	0.512085	-0.121956	0.906916	0.77911	0.685353	0.518709	0.731651
A26C3	0.689932	0.516021	0.644365	-0.139865	0.893344	0.776358	-0.005094	0.9961	0.82873
A26C3	-2.70168	0.0354967	0.302892	-1.04591	0.335897	0.597407	1.05706	0.331176	0.660561
A2BP1	3.6554	0.0106376	0.217045	-0.26217	0.801959	0.757504	0.224719	0.829656	0.801387
A2BP1	0.388879	0.710791	0.698815	-0.654099	0.537297	0.682834	0.66689	0.529638	0.735835
A2BP1	0.792112	0.458459	0.625824	0.866876	0.419322	0.636168	-0.473929	0.652305	0.766128
A2BP1	-2.74375	0.0335686	0.297266	1.35409	0.224483	0.52634	-0.27138	0.795195	0.794951
A2LD1	-1.31766	0.235693	0.51865	-8.36561	0.000158652	0.0255757	-1.5132	0.180993	0.566674
A2M	0.171291	0.869626	0.735022	1.40486	0.209662	0.514318	0.910292	0.397762	0.689736
A2ML1	-1.27596	0.249138	0.526082	2.29788	0.0612787	0.31838	-0.130572	0.900381	0.814525
A3GALT2	-1.69903	0.140227	0.443491	-1.09644	0.314931	0.585831	-0.589469	0.577053	0.748957
A3GALT2	-0.205697	0.843829	0.729782	-0.53795	0.60997	0.705474	-0.865074	0.420235	0.698552
A4GALT	0.069716	0.946685	0.74805	1.17968	0.282779	0.564729	1.3741	0.218533	0.595025
A4GNT	-0.684814	0.519025	0.645279	0.850247	0.427807	0.639504	1.37543	0.218142	0.594645
AAA1	0.503898	0.632296	0.678539	-1.01715	0.348331	0.603867	-0.663816	0.531472	0.736389
AAA1	0.834227	0.436101	0.61755	2.49326	0.0469546	0.287862	0.00533	0.99592	0.828692
AAA1	0.26921	0.796787	0.720316	-1.04741	0.335258	0.59717	-2.17571	0.0724888	0.433701
AAA1	-0.216575	0.835715	0.728524	2.66266	0.037391	0.264523	0.954872	0.376514	0.680622
AAA1	-0.686313	0.518144	0.645154	0.688036	0.517133	0.676711	-1.5933	0.162201	0.55052
AAAS	-1.84791	0.11412	0.417569	2.51461	0.0456178	0.284095	-0.350614	0.73786	0.785102
AACS	-0.26662	0.798688	0.720807	1.4984	0.184683	0.49119	-0.999993	0.355921	0.671524
AACSL	-0.158605	0.879184	0.736942	2.24479	0.0659116	0.326741	0.45521	0.664966	0.769833
AADAC	-0.336285	0.748105	0.708448	-9.02044	0.000103934	0.0232282	-2.85806	0.028875	0.337704
AADACL1	-0.731627	0.491971	0.637082	3.3346	0.0157167	0.178328	1.69871	0.140289	0.529082
AADACL1	-0.939505	0.383737	0.595627	2.68649	0.0362214	0.261069	2.82983	0.0299643	0.342631
AADACL2	-0.329447	0.753015	0.709989	-1.19052	0.278802	0.562422	-0.811503	0.448065	0.70849
AADACL4	1.22541	0.266335	0.538534	-0.500812	0.634341	0.712352	-0.125123	0.904513	0.815195
AADAT	0.916673	0.394665	0.598902	-1.78646	0.124261	0.424084	-0.354416	0.735151	0.784689
AADAT	-0.349492	0.73866	0.706524	0.547663	0.603683	0.70361	-0.366281	0.726724	0.783084
AADAT	-0.810319	0.448695	0.62213	-0.907652	0.399048	0.626114	-1.4965	0.185162	0.568618
AADAT	-0.196251	0.850892	0.731301	-2.01327	0.0907422	0.374034	-3.89477	0.00803238	0.229917
AAGAB	2.7883	0.0316483	0.292996	-0.331734	0.751371	0.746505	2.45698	0.0493209	0.392661
AAK1	-1.07376	0.324206	0.566951	0.445641	0.671486	0.724368	0.334658	0.749272	0.787712
AAK1	-1.95212	0.0987677	0.398932	-0.526489	0.617435	0.707644	-0.993223	0.358953	0.67242
AAK1	-0.889522	0.407969	0.605464	-0.772156	0.469334	0.658408	0.561854	0.594566	0.754625
AAMP	0.37871	0.717942	0.700626	3.95359	0.00750668	0.128155	0.715055	0.501438	0.727259
AANAT	0.216829	0.835526	0.72854	-0.554492	0.599286	0.7029	-0.50757	0.629868	0.762027
AARS	0.61285	0.562469	0.658634	2.68889	0.0361062	0.260685	2.56444	0.0426529	0.376061
AARS2	-1.36504	0.221207	0.509669	0.271156	0.795358	0.755867	-1.68889	0.142203	0.530514
AARSD1	1.15098	0.293534	0.55219	-0.531735	0.614012	0.706576	-0.069356	0.94696	0.822843
AASDH	-3.15017	0.0198103	0.259306	-0.658987	0.534362	0.681718	-1.25989	0.254494	0.617581
AASDHPPT	-0.012569	0.990379	0.756469	0.359418	0.731593	0.740623	1.38896	0.214206	0.591939
AASDHPPT	-0.373173	0.721848	0.701541	0.581048	0.58236	0.697751	1.74897	0.130877	0.516569
AASS	0.565247	0.592397	0.667224	-1.15323	0.292678	0.571537	0.636096	0.548195	0.739609
AASS	-2.36877	0.0556142	0.341932	-0.377587	0.718734	0.736885	0.700444	0.509885	0.729742
AATF	0.595309	0.573389	0.661991	0.902243	0.401694	0.627163	0.607621	0.565711	0.745972
AATK	1.52512	0.178072	0.478698	1.39838	0.211503	0.516343	-0.110702	0.915463	0.817094
AATK	-1.73706	0.13305	0.437577	0.499389	0.635286	0.712762	0.582141	0.58167	0.750706
AATK	0.761475	0.475228	0.631305	-0.363242	0.728879	0.739779	1.60736	0.1591	0.546628
ABAT	2.15638	0.0744482	0.370477	2.93031	0.0262766	0.22508	1.88514	0.10838	0.488776
ABAT	-0.73976	0.48737	0.635366	-0.803356	0.452411	0.651777	2.05054	0.0861772	0.456014
ABAT	-3.7689	0.00930078	0.206395	1.34345	0.227705	0.528932	-1.30947	0.238279	0.607104
ABCA1	-3.65734	0.010613	0.217174	-4.1534	0.00598835	0.117071	2.16576	0.0734903	0.435711
ABCA10	-0.16979	0.870756	0.735027	0.848021	0.428953	0.640307	0.700839	0.509655	0.729651
ABCA10	0.386729	0.7123	0.699296	-1.25748	0.255307	0.54653	-0.554242	0.599446	0.755181
ABCA11	-0.356718	0.733512	0.705247	0.328081	0.753997	0.747628	-0.279717	0.789087	0.794265
ABCA12	-0.348	0.739724	0.706868	0.516138	0.62422	0.70985	0.827913	0.439401	0.706444
ABCA12	-0.821935	0.442543	0.620022	0.990356	0.360242	0.610139	-0.311583	0.7659	0.790792
ABCA13	3.79808	0.00898799	0.203632	-0.147616	0.887482	0.774778	1.38022	0.21674	0.593558
ABCA2	0.146547	0.88829	0.738542	0.598112	0.571636	0.694034	0.275999	0.791809	0.794328
ABCA2	-2.28437	0.0624242	0.35286	-0.550152	0.602079	0.703491	-0.606147	0.566627	0.745997
ABCA3	0.756019	0.478259	0.632523	-0.66716	0.529478	0.680816	3.50553	0.0127404	0.260657
ABCA4	0.971931	0.368621	0.588273	0.639361	0.546208	0.685798	0.035217	0.973049	0.825306
ABCA5	0.752513	0.480214	0.633023	-1.53995	0.1745	0.481291	0.744517	0.484692	0.720564
ABCA5	-0.555832	0.598425	0.669801	-0.033406	0.974435	0.790129	0.60887	0.564936	0.746005
ABCA5	-2.84848	0.0292399	0.287855	0.257644	0.80529	0.758149	-1.66589	0.146787	0.535031
ABCA6	2.41122	0.0524868	0.337309	-0.667033	0.529553	0.680853	0.186216	0.858411	0.807441
ABCA6	-2.26056	0.0644988	0.355999	-1.23072	0.264482	0.553519	0.260222	0.803393	0.797061
ABCA7	1.04972	0.334277	0.572246	0.45928	0.662202	0.721184	-2.5075	0.0460584	0.388073
ABCA7	-1.38127	0.216435	0.507235	-1.74158	0.132221	0.434899	0.065023	0.950268	0.823415
ABCA7	-1.5724	0.166918	0.470109	-1.63909	0.152307	0.459143	1.0356	0.34031	0.665663
ABCA8	-2.37747	0.0549577	0.341179	0.449011	0.669186	0.723581	1.34725	0.226549	0.599298
ABCA8	1.4136	0.207202	0.500276	-0.705623	0.50688	0.672633	-0.970191	0.36942	0.676784
ABCA9	-1.19988	0.27541	0.543019	-1.45619	0.195594	0.502584	-0.78045	0.464792	0.714561
ABCA9	-1.24258	0.26038	0.533903	-0.932302	0.387159	0.621373	-0.522426	0.620094	0.760064
ABCB1	-1.41373	0.207165	0.500273	0.070287	0.946249	0.785762	-0.756725	0.477866	0.718963
ABCB1	-0.341003	0.744726	0.707727	-4.42688	0.00443795	0.104571	0.935671	0.385555	0.684145
ABCB10	-0.40707	0.69808	0.695881	2.04128	0.0872895	0.367924	1.61056	0.158402	0.54655
ABCB11	-0.117131	0.910579	0.742473	-0.553124	0.600165	0.703149	3.22116	0.0181108	0.289496
ABCB4	1.68051	0.143858	0.448119	-2.01323	0.0907472	0.374002	-0.22888	0.826564	0.801092
ABCB5	0.656888	0.535621	0.651	0.25174	0.809643	0.758808	-0.399824	0.703131	0.779189
ABCB6	2.69815	0.0356637	0.302573	1.5978	0.161203	0.466647	3.70808	0.00999226	0.24191
ABCB8	-0.87417	0.41564	0.608751	-2.69547	0.0357912	0.259873	3.05709	0.0223081	0.311874
ABCB9	-0.120273	0.908193	0.742401	0.277381	0.790797	0.75545	-0.533721	0.612719	0.758152
ABCB9	-1.8731	0.110205	0.412313	3.80865	0.00887754	0.138129	0.39723	0.704943	0.779233
ABCB9	-1.72664	0.134981	0.439761	2.51554	0.045561	0.284161	1.31013	0.238071	0.606874
ABCC1	1.44062	0.199766	0.495208	-3.78652	0.00911049	0.139329	0.734043	0.490601	0.72237
ABCC1	1.10219	0.312617	0.561313	0.051643	0.960489	0.787677	1.3318	0.231282	0.602395
ABCC10	1.65996	0.147992	0.45115	0.666439	0.529908	0.680834	0.920174	0.392974	0.687321
ABCC11	-2.13161	0.0770381	0.374484	1.74443	0.131701	0.43435	-1.5048	0.18308	0.567891
ABCC11	-0.474566	0.651876	0.683303	-0.062023	0.952559	0.78664	0.726841	0.494692	0.725132
ABCC11	0.908431	0.398668	0.601116	-0.864825	0.420362	0.636273	-0.851239	0.427297	0.70105
ABCC12	0.253578	0.808287	0.722926	-0.629399	0.552283	0.687341	0.20527	0.844148	0.804801
ABCC13	-0.635424	0.548604	0.654668	-0.624608	0.555221	0.688354	1.34676	0.226698	0.599486
ABCC13	2.21516	0.0686541	0.363314	-0.946941	0.380228	0.619244	-0.991713	0.359631	0.672791
ABCC13	-6.2496	0.000778003	0.128673	-1.86484	0.111473	0.406243	-0.673891	0.525477	0.734097
ABCC2	-2.14241	0.0758974	0.373524	0.134305	0.897553	0.777155	-0.838516	0.433869	0.704544
ABCC3	-1.94482	0.0997727	0.400174	1.57025	0.167411	0.474423	-1.80151	0.121698	0.505498
ABCC3	1.45437	0.196076	0.492574	0.626829	0.553858	0.68785	0.346019	0.741139	0.785712
ABCC4	-1.43075	0.202455	0.497182	-3.29486	0.0165133	0.181774	-1.86197	0.111917	0.493656
ABCC4	0.081248	0.937887	0.746575	-2.26245	0.0643309	0.324578	-0.008407	0.993565	0.828525
ABCC5	-0.347102	0.740365	0.706904	-2.40411	0.0529972	0.301709	-0.432571	0.680442	0.774119
ABCC5	-0.248768	0.811837	0.723776	3.13325	0.0202409	0.200578	1.72648	0.13501	0.522493
ABCC5	-2.19152	0.0709258	0.366776	-3.50891	0.0126881	0.162179	-3.28141	0.016793	0.282521
ABCC6	-0.948631	0.379434	0.593801	-0.503228	0.63274	0.711774	-0.117347	0.910414	0.81633
ABCC6	1.54938	0.172264	0.473265	-0.392289	0.7084	0.734459	1.70737	0.138622	0.527058
ABCC6	-0.76056	0.475736	0.631502	-0.511024	0.627588	0.710912	-0.317157	0.76187	0.789626
ABCC6	-1.69328	0.141345	0.445276	0.902949	0.401348	0.627021	0.817817	0.444717	0.708035
ABCC6	0.859954	0.422839	0.611868	1.09042	0.317369	0.586998	-0.070356	0.946197	0.822877
ABCC6	-0.308051	0.768457	0.713801	-0.244707	0.814837	0.759719	-1.16125	0.289646	0.63862
ABCC6P1	-1.19243	0.278106	0.544328	-1.22309	0.267152	0.555833	0.460045	0.661684	0.769216
ABCC6P2	1.07601	0.323275	0.566909	-0.266629	0.798681	0.756855	-2.10729	0.0796712	0.444924
ABCC8	2.05204	0.0859993	0.385887	1.60613	0.159369	0.464803	-0.076329	0.941639	0.822493
ABCC9	-0.541563	0.607627	0.672233	0.629168	0.552425	0.687373	-1.12958	0.301779	0.645125
ABCC9	-1.32046	0.234812	0.518252	1.17682	0.283835	0.565537	-0.962567	0.372937	0.678783
ABCC9	-2.01893	0.0900342	0.389688	-1.64179	0.151742	0.458422	-0.388553	0.71102	0.780539
ABCD2	1.79868	0.122175	0.426454	1.13227	0.300732	0.576616	-0.178586	0.864141	0.808161
ABCD2	-0.049688	0.961984	0.750417	-0.079352	0.939333	0.784147	-0.334048	0.74971	0.787822
ABCD3	-1.09445	0.315735	0.56317	-1.41662	0.20636	0.511491	0.515192	0.624842	0.761004
ABCD4	-1.17865	0.283158	0.54732	0.882377	0.411526	0.632274	-1.20706	0.272831	0.628005
ABCD4	-0.862991	0.421293	0.611267	-1.35405	0.224495	0.526326	2.18739	0.0713314	0.432068
ABCD4	0.306309	0.76972	0.713983	-0.657507	0.53525	0.682319	-1.33446	0.230461	0.601427
ABCD4	1.43074	0.202456	0.497141	-0.708629	0.505141	0.6722	0.315893	0.762783	0.789747
ABCE1	-2.11505	0.0788204	0.377084	-0.42291	0.687099	0.729107	2.12952	0.0772601	0.441474
ABCE1	-0.13419	0.897641	0.740666	1.13823	0.298423	0.575066	4.08542	0.00646251	0.216382
ABCF1	1.32566	0.233188	0.516776	0.685196	0.518801	0.677511	1.21734	0.269176	0.625818
ABCF1	3.28761	0.0166636	0.250008	1.49132	0.186474	0.493107	0.572272	0.587923	0.75309
ABCF2	4.73824	0.00319723	0.164943	1.9726	0.0960035	0.383399	-1.91443	0.104066	0.484372
ABCF2	-0.381249	0.716154	0.700121	1.45541	0.1958	0.502412	2.86581	0.0285835	0.337244
ABCF2	2.28591	0.0622924	0.352753	1.93071	0.101744	0.391282	0.07836	0.94009	0.822167
ABCF3	3.61453	0.0111701	0.220547	1.9602	0.0976687	0.385767	1.84535	0.114526	0.497815
ABCG1	-1.23091	0.264417	0.537128	0.715167	0.501373	0.671274	-2.39113	0.0539429	0.402389
ABCG1	-0.240086	0.818256	0.725289	0.165349	0.8741	0.772631	0.043017	0.967083	0.824976
ABCG1	1.18171	0.282031	0.546834	-0.194782	0.851991	0.767742	-1.17478	0.284589	0.636593
ABCG1	-0.832721	0.436886	0.617916	1.98117	0.0948702	0.381299	9.89941	6.13553e-05	0.0410422
ABCG1	0.264489	0.800254	0.721086	4.13162	0.00613589	0.117389	4.48105	0.00418769	0.191752
ABCG1	0.287275	0.783565	0.717079	-0.9953	0.35802	0.609138	0.153059	0.88337	0.81084
ABCG2	0.121152	0.907526	0.742395	-5.1353	0.00214585	0.076362	-0.424632	0.68591	0.775608
ABCG4	1.23876	0.261694	0.53531	-0.446166	0.671127	0.724272	-0.654449	0.537086	0.737196
ABCG5	0.464714	0.658522	0.68478	-2.43675	0.0506952	0.296971	-1.61951	0.156465	0.544999
ABCG8	2.85326	0.029057	0.287565	-0.097889	0.925208	0.78234	0.069111	0.947147	0.822889
ABHD1	-0.087605	0.933041	0.745864	0.350357	0.738043	0.742262	1.69611	0.140794	0.529557
ABHD10	2.07424	0.083397	0.383388	0.19288	0.853416	0.76783	-1.77396	0.126429	0.510202
ABHD11	1.97084	0.0962385	0.395362	1.16125	0.289646	0.569347	1.68924	0.142136	0.530648
ABHD11	-0.054321	0.958443	0.749526	2.21589	0.0685847	0.332943	-0.559156	0.596293	0.755042
ABHD11	1.5786	0.165506	0.468998	0.76457	0.473515	0.659787	0.688159	0.517061	0.731439
ABHD12	1.04352	0.336915	0.572717	-0.418069	0.690447	0.730347	-0.651008	0.539158	0.73754
ABHD12	0.417843	0.690603	0.693641	2.1144	0.0788914	0.353647	-0.434626	0.67903	0.773886
ABHD12	0.473107	0.652858	0.683644	-0.234463	0.822422	0.761519	-0.377135	0.719052	0.782101
ABHD12B	3.50814	0.0127	0.22963	0.063552	0.951392	0.786557	0.875578	0.414932	0.696091
ABHD12B	1.25226	0.257074	0.531542	-3.73314	0.00970062	0.144387	-0.128143	0.902223	0.814874
ABHD12B	4.04191	0.00678801	0.191044	0.369446	0.724483	0.738392	-0.381308	0.716112	0.781639
ABHD13	-2.70035	0.0355593	0.302783	0.272858	0.794111	0.755679	-0.668934	0.528421	0.73534
ABHD13	2.11962	0.0783251	0.37696	-1.37818	0.217335	0.52105	-0.429414	0.682614	0.774614
ABHD14A	1.59601	0.161599	0.465051	0.469935	0.654995	0.718935	-1.68112	0.143735	0.533063
ABHD14B	0.38822	0.711254	0.698951	-1.0562	0.331537	0.59536	-0.340924	0.744782	0.786565
ABHD15	0.495883	0.637615	0.679965	6.59027	0.000586302	0.0434581	2.21251	0.0689046	0.427295
ABHD2	0.682532	0.520369	0.645551	2.06088	0.0849532	0.364005	3.14824	0.0198591	0.299842
ABHD2	0.54172	0.607526	0.672227	-0.162961	0.875899	0.772855	2.49374	0.0469241	0.388454
ABHD2	1.68857	0.142267	0.446031	2.36039	0.0562544	0.309097	8.35794	0.000159467	0.0654252
ABHD3	0.487117	0.643459	0.68121	-3.8838	0.00813485	0.132955	1.52921	0.17708	0.563131
ABHD4	5.64232	0.00132827	0.133856	2.87479	0.0282496	0.233375	9.8762	6.21812e-05	0.0407096
ABHD5	-3.38457	0.0147742	0.239972	0.532558	0.613476	0.70651	0.053496	0.959073	0.824221
ABHD6	0.118791	0.909319	0.742393	-1.31156	0.237617	0.535431	-0.706422	0.506418	0.728507
ABHD7	-1.60956	0.158619	0.462485	1.1172	0.306639	0.581254	0.529207	0.61566	0.758983
ABHD8	1.96131	0.0975174	0.397076	8.88354	0.000113285	0.0235351	3.72108	0.00983985	0.240682
ABHD9	5.02466	0.00239297	0.156832	2.80117	0.0311161	0.242972	0.956602	0.375707	0.679803
ABI1	1.5678	0.167973	0.470957	-0.550742	0.601698	0.703381	-1.22893	0.265108	0.622996
ABI1	-2.34788	0.0572244	0.342836	0.932777	0.386932	0.621347	0.034454	0.973633	0.825392
ABI3	0.85116	0.427338	0.613829	0.083345	0.936289	0.78349	1.2903	0.24444	0.610763
ABI3BP	-0.059645	0.954375	0.749074	2.41632	0.0521235	0.299684	-1.42676	0.20355	0.584923
ABL1	-0.958733	0.374716	0.591221	0.553222	0.600102	0.703187	-0.113187	0.913575	0.817068
ABL1	-0.591157	0.575993	0.662657	-1.20906	0.272117	0.559028	-0.959873	0.374186	0.679127
ABL1	-2.40096	0.0532254	0.339033	0.186614	0.858113	0.76903	0.55217	0.600779	0.755315
ABL2	0.161295	0.877155	0.736537	1.92211	0.102965	0.392902	0.549953	0.602207	0.755628
ABL2	2.58053	0.0417399	0.317953	-0.199067	0.848785	0.767031	-1.37982	0.216855	0.593557
ABL2	0.832234	0.43714	0.61812	-0.0381	0.970844	0.789018	-1.51002	0.181782	0.567237
ABLIM1	0.602309	0.569016	0.660659	1.48591	0.187851	0.494268	2.84742	0.0292806	0.339352
ABLIM1	-2.14049	0.0760984	0.373467	-2.57657	0.0419625	0.276507	2.17023	0.0730391	0.434963
ABLIM1	-1.30649	0.239228	0.519516	-0.543627	0.606291	0.704312	-0.369059	0.724757	0.782773
ABLIM1	-0.938919	0.384014	0.595597	1.05767	0.33092	0.595085	2.38412	0.0544611	0.402256
ABLIM2	-1.81705	0.119106	0.423524	3.1687	0.0193505	0.196237	1.45262	0.196542	0.579005
ABLIM3	2.8109	0.0307197	0.290815	0.27926	0.789421	0.75531	0.189499	0.85595	0.806852
ABO	-1.26122	0.254048	0.529413	-3.54894	0.0120875	0.159334	-1.07968	0.321764	0.655947
ABP1	-0.105238	0.919617	0.743803	-2.37745	0.0549587	0.306198	-0.396239	0.705636	0.779271
ABR	0.527657	0.616672	0.674779	0.537558	0.610224	0.705519	-3.03854	0.0228457	0.313968
ABR	0.099333	0.92411	0.74431	-0.382453	0.715306	0.735903	0.440277	0.675155	0.772301
ABR	2.68568	0.0362605	0.30433	-0.284134	0.785859	0.754765	-0.04779	0.963434	0.824423
ABRA	0.528658	0.616018	0.674614	-1.28315	0.24677	0.541135	0.517857	0.62309	0.760767
ABT1	-0.083876	0.935884	0.746247	2.11438	0.078894	0.353605	-0.221578	0.831991	0.801756
ABTB1	-0.674404	0.525172	0.647453	-0.64778	0.541106	0.684109	-1.29324	0.243484	0.610059
ABTB1	-0.671847	0.526689	0.647563	-0.54232	0.607137	0.704712	-0.895359	0.405081	0.692245
ABTB2	-6.85349	0.000474873	0.120285	-1.22036	0.26811	0.55661	0.409412	0.696452	0.777782
ACAA1	1.75618	0.129579	0.435017	-1.32347	0.233871	0.533511	0.194083	0.852515	0.80658
ACAA2	-0.011847	0.990932	0.756563	-2.09056	0.081535	0.358364	-2.42404	0.0515791	0.397575
ACACA	-1.83267	0.116555	0.420571	-1.57886	0.165447	0.471847	-3.27933	0.0168366	0.282945
ACACA	-0.170829	0.869974	0.735073	-8.02998	0.000199284	0.0274721	-3.03012	0.0230943	0.314714
ACACA	0.438449	0.676407	0.690683	-0.232841	0.823625	0.761987	-0.360197	0.73104	0.784027
ACACB	-1.73058	0.134247	0.438947	-1.49041	0.186703	0.493359	-3.56095	0.0119135	0.258523
ACAD10	-0.983478	0.363352	0.585648	-1.4552	0.195857	0.502384	0.090715	0.930672	0.820177
ACAD11	1.02536	0.344744	0.576956	0.130273	0.900609	0.777996	-0.393354	0.707655	0.779626
ACAD8	0.287345	0.783514	0.717102	-0.709863	0.504429	0.672223	2.26297	0.0642852	0.417407
ACAD8	-1.37121	0.219382	0.5088	-0.741404	0.486443	0.665171	0.282403	0.787123	0.793898
ACAD9	2.39833	0.0534163	0.339633	0.032308	0.975275	0.790354	-2.02259	0.0895789	0.462327
ACADL	-1.1042	0.311811	0.561155	-0.834077	0.436179	0.643862	0.647357	0.541362	0.738191
ACADM	-1.04923	0.334484	0.572009	-1.58163	0.164819	0.471243	0.380752	0.716504	0.781761
ACADM	-2.66793	0.0371289	0.306405	-0.999164	0.356291	0.60809	-0.470254	0.65478	0.76684
ACADS	-0.406617	0.698396	0.695949	1.50141	0.183926	0.49028	0.557124	0.597595	0.755448
ACADSB	0.682686	0.520278	0.645552	2.07444	0.0833734	0.361436	0.272331	0.794497	0.795055
ACADVL	-0.271917	0.7948	0.719724	-1.40793	0.208794	0.513554	0.897705	0.403924	0.692114
ACADVL	-0.943749	0.381731	0.594714	2.25107	0.0653452	0.32596	0.791988	0.458526	0.712007
ACADVL	-1.3998	0.211098	0.503073	-0.333987	0.749754	0.74633	-0.56702	0.591266	0.754076
ACAN	1.35115	0.225368	0.51241	-0.866457	0.419534	0.636163	0.171637	0.869366	0.809113
ACAP1	1.17105	0.285974	0.54854	2.13254	0.0769392	0.349786	0.364669	0.727867	0.783217
ACAP2	-1.19462	0.277312	0.544061	-1.37995	0.216818	0.520911	1.19652	0.276624	0.631023
ACAP3	-0.826757	0.440008	0.619123	-0.517837	0.623104	0.709592	-0.907437	0.399153	0.6897
ACAT1	-0.58891	0.577404	0.66306	-1.25186	0.257212	0.548102	-3.79664	0.00900318	0.236376
ACAT2	-2.30799	0.0604348	0.348053	-0.26495	0.799915	0.757027	-0.381702	0.715835	0.781503
ACAT2	0.261631	0.802356	0.7218	-2.20549	0.0695739	0.335098	-0.987051	0.361734	0.67349
ACBD3	-0.24086	0.817683	0.725285	-0.434814	0.678901	0.726654	1.31825	0.235507	0.605355
ACBD4	-1.4385	0.200341	0.495584	0.467078	0.656924	0.719258	3.88001	0.00817061	0.230022
ACBD5	-0.907922	0.398916	0.601232	0.986498	0.361984	0.610949	3.21246	0.0183103	0.290123
ACBD5	0.726738	0.494751	0.637627	0.331188	0.751763	0.746668	-4.56351	0.00383665	0.184462
ACBD5	5.85019	0.00110092	0.131718	-0.19239	0.853783	0.767949	0.396153	0.705696	0.779226
ACBD6	0.588932	0.577391	0.663072	0.656732	0.535715	0.682381	1.02711	0.343984	0.667124
ACBD7	0.226922	0.828018	0.727203	0.858603	0.423528	0.63711	1.2305	0.26456	0.622993
ACBD7	-0.09438	0.927881	0.745234	0.487305	0.643334	0.715748	-0.040388	0.969094	0.825136
ACCN1	1.26621	0.252376	0.527963	0.07058	0.946025	0.785665	0.337835	0.746994	0.787227
ACCN1	1.04442	0.336534	0.572485	0.9013	0.402157	0.627288	0.460002	0.661712	0.769221
ACCN2	0.084603	0.93533	0.746144	0.472003	0.653602	0.718608	-0.598907	0.571139	0.747269
ACCN2	2.53646	0.0442919	0.323123	-0.474321	0.65204	0.718203	-0.469558	0.65525	0.767128
ACCN3	-0.487131	0.64345	0.681226	-1.54989	0.172144	0.478956	-0.02823	0.978394	0.826264
ACCN3	0.201153	0.847225	0.730584	-0.139677	0.893486	0.776413	2.25998	0.0645501	0.417805
ACCN4	-1.1599	0.290156	0.55122	0.262157	0.801969	0.757488	0.341784	0.744166	0.786401
ACCN4	0.197816	0.849721	0.731211	-0.938284	0.384315	0.620624	2.00057	0.0923537	0.466553
ACCN4	0.949757	0.378906	0.593767	-2.61142	0.040044	0.270884	-1.62956	0.154317	0.543174
ACCN5	0.525042	0.618381	0.67523	0.211167	0.839746	0.765381	-1.79755	0.122366	0.505678
ACCS	-0.553904	0.599664	0.670147	0.528796	0.615928	0.707456	-1.49928	0.184462	0.568453
ACCSL	2.03817	0.0876666	0.386703	-0.545744	0.604923	0.70372	-1.76399	0.128186	0.512786
ACCSL	2.14176	0.0759657	0.373468	1.17704	0.283754	0.565566	0.092633	0.929211	0.820111
ACD	0.496226	0.637387	0.679927	-0.474648	0.65182	0.718229	-1.77358	0.126496	0.51034
ACE	2.31004	0.0602652	0.347503	-0.414648	0.692817	0.73081	0.068011	0.947986	0.823177
ACE	-1.55312	0.171386	0.473119	1.65884	0.14822	0.454625	-0.539974	0.608657	0.75693
ACE	-0.008889	0.993196	0.75675	0.67139	0.526961	0.67998	2.05173	0.0860351	0.455733
ACER1	-0.598612	0.571323	0.661453	-0.411744	0.694832	0.731497	0.971411	0.36886	0.676886
ACER1	3.17987	0.0190791	0.257651	0.528178	0.616332	0.707506	-0.257683	0.805262	0.79763
ACER2	0.23179	0.824404	0.726411	-0.742543	0.485802	0.665003	0.289398	0.782016	0.793272
ACER2	1.23065	0.264507	0.537232	0.127644	0.902601	0.7786	0.663718	0.531531	0.736304
ACER3	-0.4404	0.67507	0.69027	1.67215	0.145525	0.45124	0.52278	0.619862	0.760113
ACHE	0.249486	0.811307	0.723601	2.71151	0.0350358	0.25743	-1.73493	0.133442	0.520151
ACHE	0.193419	0.853012	0.731648	-1.02381	0.345416	0.601429	0.897279	0.404134	0.692127
ACHE	2.93711	0.0260453	0.280035	0.991726	0.359625	0.609794	-0.488745	0.642371	0.76453
ACIN1	-2.71791	0.0347392	0.300348	1.83091	0.11684	0.413343	1.09851	0.314095	0.651228
ACLY	0.774114	0.468259	0.628551	1.28982	0.244593	0.539731	0.986189	0.362124	0.67332
ACLY	1.24309	0.260206	0.533741	1.45829	0.195037	0.502376	-0.209304	0.841137	0.804097
ACMSD	-2.18464	0.0716023	0.367838	-0.518869	0.622426	0.709451	1.33259	0.231039	0.602219
ACN9	-0.53761	0.610191	0.672819	-2.01169	0.0909417	0.374437	-0.722095	0.497401	0.7263
ACN9	-0.711138	0.503693	0.639999	0.97339	0.367952	0.613233	-2.2865	0.0622423	0.413033
ACO1	-0.556866	0.597762	0.669645	-0.346824	0.740564	0.743226	0.072128	0.944845	0.822631
ACO2	0.65854	0.53463	0.650415	-0.230953	0.825025	0.762184	0.990682	0.360095	0.673086
ACOT1	0.299184	0.774892	0.715406	-1.11651	0.306911	0.581433	-1.41674	0.206325	0.586977
ACOT1	-0.647417	0.541326	0.652602	-0.532279	0.613657	0.706526	2.21135	0.0690148	0.427633
ACOT11	-2.95033	0.025602	0.278248	-6.69746	0.000537648	0.042409	-1.72299	0.135664	0.523179
ACOT11	-0.649894	0.53983	0.652393	0.626997	0.553755	0.687809	-1.12582	0.30325	0.645668
ACOT12	0.287157	0.783651	0.717111	1.38884	0.214239	0.518985	0.403036	0.70089	0.778557
ACOT2	-0.243956	0.815392	0.724533	-0.575493	0.585878	0.698617	0.522936	0.61976	0.760139
ACOT2	0.821485	0.44278	0.620045	-0.706445	0.506404	0.672365	-0.240708	0.817796	0.799341
ACOT4	-1.29434	0.243128	0.522536	-2.42011	0.0518554	0.299368	-1.79903	0.122116	0.505594
ACOT6	1.0479	0.335051	0.572108	0.134354	0.897516	0.777191	0.843275	0.431402	0.703247
ACOT7	0.418771	0.68996	0.693515	0.930624	0.38796	0.621643	-0.042196	0.967712	0.825123
ACOT7	-0.849184	0.428354	0.614378	0.623129	0.556129	0.688641	2.043	0.0870824	0.457812
ACOT7	-0.581956	0.581787	0.664565	1.05978	0.330031	0.594501	-0.138104	0.894676	0.813021
ACOT7	1.52163	0.178923	0.478923	1.46001	0.194582	0.501819	-0.999384	0.356192	0.671584
ACOT7	-0.932485	0.387072	0.596621	-1.3869	0.214801	0.519493	-3.43134	0.0139483	0.266086
ACOT7	1.04845	0.334817	0.572126	-0.474595	0.651856	0.718214	-0.593314	0.574639	0.748349
ACOT7	-0.331449	0.751576	0.709799	0.257259	0.805574	0.758175	1.86532	0.1114	0.492577
ACOT8	-1.15676	0.291341	0.551719	-0.271886	0.794823	0.755723	0.449414	0.668911	0.77118
ACOX1	-0.537913	0.609994	0.672918	-7.68692	0.000253747	0.0303066	-2.84701	0.0292964	0.33928
ACOX1	-0.288751	0.782489	0.716864	0.798404	0.455068	0.652735	0.80206	0.453105	0.709785
ACOX1	-0.606876	0.566174	0.659484	-0.640602	0.545454	0.685669	0.687701	0.517329	0.731516
ACOX2	-0.32051	0.759451	0.711073	-0.22087	0.832518	0.763867	-0.255653	0.806757	0.797878
ACOX3	-1.76047	0.128812	0.433996	-1.08134	0.321081	0.589794	-0.113038	0.913687	0.81705
ACOXL	1.27004	0.251097	0.527211	-0.190075	0.855518	0.768315	0.329144	0.753232	0.788374
ACP1	0.13138	0.89977	0.740965	-0.296375	0.776935	0.753331	2.17599	0.0724611	0.433704
ACP1	0.372124	0.72259	0.701922	-2.25734	0.0647846	0.325088	0.608089	0.56542	0.745972
ACP2	1.02647	0.344259	0.576659	0.277958	0.790374	0.755437	-0.779789	0.465153	0.714545
ACP5	-1.57112	0.167212	0.470464	-1.8635	0.11168	0.406696	-2.71013	0.0351001	0.354347
ACP6	-0.308507	0.768128	0.71366	2.11908	0.0783835	0.352495	0.583913	0.580551	0.750364
ACPL2	1.44838	0.197676	0.493726	-0.237744	0.81999	0.760868	0.590513	0.576397	0.748863
ACPL2	0.954365	0.37675	0.592337	-0.138498	0.894379	0.77648	1.58399	0.164286	0.551094
ACPP	-1.53932	0.17465	0.475914	-11.8469	2.18742e-05	0.0111259	-6.57297	0.000594619	0.107628
ACPT	-0.401533	0.701939	0.696246	-0.804095	0.452016	0.651653	1.68292	0.143379	0.532448
ACPT	-0.759981	0.476057	0.631601	1.04976	0.334258	0.597157	0.454203	0.665651	0.769815
ACR	1.78937	0.123761	0.428639	-0.334564	0.74934	0.74607	-1.74618	0.131382	0.516838
ACRBP	0.016724	0.987199	0.755806	0.474631	0.651832	0.718215	2.09846	0.0806492	0.445614
ACRV1	-1.90405	0.105575	0.406792	0.090578	0.930776	0.782718	0.713828	0.502144	0.727803
ACRV1	3.04722	0.0225924	0.267683	-0.034532	0.973573	0.789995	-0.491287	0.640675	0.764225
ACSBG1	1.95062	0.0989738	0.399076	0.151785	0.884332	0.774228	0.296173	0.777082	0.793155
ACSBG2	-0.445056	0.671886	0.68922	0.357494	0.732961	0.740813	2.45392	0.0495262	0.392771
ACSF2	-1.27404	0.249773	0.526395	3.50374	0.0127681	0.162426	1.28348	0.246661	0.612139
ACSF3	-1.19636	0.276682	0.543927	0.051573	0.960543	0.787699	-0.097401	0.92558	0.819186
ACSL1	-2.72	0.0346429	0.300162	-2.33016	0.0586275	0.313268	-1.68471	0.143026	0.531712
ACSL3	0.681884	0.520751	0.645626	-3.66498	0.0105169	0.1501	-1.53313	0.176136	0.562687
ACSL3	1.87376	0.110103	0.412263	-4.72951	0.00322616	0.0910756	-0.001964	0.998496	0.828998
ACSL3	1.10739	0.310534	0.560651	-2.75711	0.0329801	0.248896	-0.711972	0.503212	0.727911
ACSL5	-0.321925	0.75843	0.710804	0.549655	0.602399	0.703447	0.661096	0.533099	0.736585
ACSL5	-1.27978	0.247878	0.525435	-0.173121	0.868249	0.771411	-0.220678	0.832661	0.801848
ACSL5	-0.424927	0.685707	0.692707	-1.06263	0.328836	0.594163	-0.879654	0.412888	0.694972
ACSL5	-0.229496	0.826107	0.726681	-1.43365	0.20166	0.507429	-0.787582	0.460912	0.713156
ACSL5	1.32454	0.233537	0.516857	0.792677	0.458154	0.654141	0.261242	0.802642	0.797113
ACSL6	1.03989	0.338471	0.573352	-0.784661	0.462499	0.655932	-0.160546	0.87772	0.809785
ACSL6	0.641154	0.545119	0.653951	1.31643	0.236079	0.53458	0.328669	0.753574	0.788517
ACSL6	2.05281	0.0859072	0.385843	-0.078345	0.940101	0.784344	-2.72019	0.0346339	0.353116
ACSL6	0.794106	0.457382	0.625082	-0.758186	0.477054	0.661345	0.09455	0.927751	0.819692
ACSM1	-0.062252	0.952384	0.748891	-0.102128	0.921982	0.781696	2.5436	0.0438674	0.380125
ACSM2A	0.440523	0.674986	0.690284	0.323488	0.757303	0.747965	0.185961	0.858603	0.807473
ACSM2B	-0.622317	0.556628	0.657296	-1.84571	0.114468	0.410713	0.299435	0.77471	0.792733
ACSM2B	0.874256	0.415597	0.608719	-0.297251	0.776297	0.753134	2.76385	0.032687	0.349478
ACSM2B	0.297202	0.776333	0.715538	-0.223179	0.8308	0.763526	0.018305	0.985989	0.826666
ACSM3	0.750208	0.481502	0.633474	-0.707938	0.505541	0.672187	0.072105	0.944862	0.822622
ACSM3	-1.02072	0.346767	0.57838	1.09389	0.315964	0.586347	-2.14578	0.0755448	0.439508
ACSM3	-1.31069	0.237894	0.519105	-2.47293	0.0482659	0.29035	0.329877	0.752706	0.788252
ACSM4	1.87652	0.109682	0.411728	-0.691456	0.515128	0.675917	-0.001632	0.998751	0.829075
ACSM5	0.202411	0.846285	0.730423	-0.186771	0.857996	0.769088	1.90744	0.105081	0.486078
ACSM5	-0.470731	0.654459	0.68397	0.088714	0.932196	0.782908	-1.0454	0.336112	0.663312
ACSM5	-0.141895	0.891807	0.73952	-0.026085	0.980035	0.791148	1.6933	0.141342	0.529869
ACSS1	-0.953917	0.37696	0.592302	0.782396	0.463732	0.65604	-0.280589	0.78845	0.794273
ACSS2	-2.79051	0.0315565	0.292821	-2.45628	0.0493682	0.293569	1.27433	0.249675	0.614169
ACSS2	-0.698552	0.510986	0.642701	-2.0204	0.0898508	0.372441	1.00064	0.355633	0.671475
ACSS2	-0.093763	0.92835	0.74542	-0.748279	0.482581	0.663674	0.251023	0.810172	0.798433
ACSS2	-0.160549	0.877717	0.736701	-1.43859	0.200316	0.506467	-0.89046	0.407504	0.692999
ACSS2	0.715427	0.501224	0.639346	-0.517413	0.623382	0.70969	0.040672	0.968877	0.82518
ACSS3	-2.73196	0.0340973	0.298656	0.579193	0.583534	0.697797	0.31105	0.766286	0.790899
ACTA1	0.111599	0.914781	0.743141	1.1228	0.304434	0.579419	-1.68747	0.142482	0.530974
ACTA2	1.06944	0.325996	0.567679	-0.60365	0.56818	0.693062	-7.16263	0.000373768	0.0884696
ACTB	-0.367228	0.726054	0.702979	1.30396	0.240036	0.536985	1.59919	0.160896	0.548814
ACTB	0.516233	0.624158	0.676675	0.721157	0.497938	0.669226	1.0453	0.336156	0.663271
ACTB	-0.345979	0.741168	0.707022	0.282526	0.787033	0.755082	-0.53887	0.609373	0.757178
ACTBL2	-1.32402	0.2337	0.517055	-0.780006	0.465035	0.656655	0.313136	0.764777	0.790348
ACTC1	0.44503	0.671903	0.689162	1.08433	0.319854	0.589046	-1.35819	0.223252	0.597823
ACTC1	-0.90129	0.402162	0.602763	1.12529	0.303457	0.578531	-1.42017	0.205372	0.585998
ACTG1	0.005357	0.995899	0.757352	0.546936	0.604153	0.703685	-1.08818	0.318281	0.653871
ACTG1	-0.724664	0.495934	0.637924	0.428912	0.68296	0.727488	2.60879	0.0401853	0.369996
ACTG2	1.55946	0.169904	0.472039	1.20814	0.272446	0.559237	-1.22324	0.267098	0.624004
ACTL6A	-1.22754	0.265593	0.537884	0.663028	0.531943	0.680929	-3.83646	0.0085943	0.234651
ACTL6A	-0.601336	0.569623	0.661036	1.45649	0.195514	0.502595	0.433933	0.679506	0.773884
ACTL6B	1.54291	0.173796	0.475199	0.538836	0.609395	0.705279	-0.227971	0.827239	0.801039
ACTL7A	0.58168	0.581962	0.664656	2.06605	0.084347	0.362831	-1.49676	0.185097	0.568587
ACTL7B	0.762784	0.474503	0.630939	-0.556482	0.598008	0.702518	0.027848	0.978687	0.826239
ACTL8	-0.228674	0.826717	0.726787	1.6561	0.148781	0.455021	0.465406	0.658054	0.768306
ACTN1	1.15037	0.293767	0.552333	-1.94102	0.100299	0.389124	1.17113	0.285946	0.637265
ACTN2	1.87299	0.11022	0.412261	0.639555	0.54609	0.685737	-0.006515	0.995013	0.828587
ACTN3	0.571327	0.588523	0.666036	1.35849	0.223162	0.525121	2.12147	0.0781248	0.442716
ACTN4	0.640375	0.545592	0.654044	0.59127	0.575921	0.695289	1.29612	0.242554	0.609566
ACTR10	-0.049205	0.962353	0.750496	-1.62534	0.155215	0.461495	-0.984832	0.362738	0.673973
ACTR1A	3.0474	0.0225871	0.267846	5.25533	0.00190996	0.0728915	0.760261	0.475902	0.718254
ACTR1B	-2.12807	0.0774149	0.375407	-1.34418	0.227482	0.528873	-0.620384	0.557818	0.743465
ACTR2	-0.391151	0.709198	0.69869	2.65078	0.037989	0.265381	0.398697	0.703918	0.779276
ACTR3	-0.531175	0.614377	0.673946	1.40523	0.209558	0.514276	1.02529	0.344773	0.667477
ACTR3B	-0.614802	0.561262	0.658234	0.990869	0.360011	0.609992	0.30528	0.770467	0.791946
ACTR3B	0.544495	0.60573	0.671507	0.244431	0.815042	0.759621	-0.26312	0.80126	0.79677
ACTR3B	2.17257	0.0728031	0.368221	-0.542703	0.606889	0.704563	0.318802	0.760683	0.789538
ACTR5	-3.05716	0.0223062	0.267106	3.27765	0.016872	0.183938	0.406115	0.698745	0.778
ACTR6	0.949149	0.379191	0.593685	-2.01132	0.0909877	0.37447	-0.462027	0.66034	0.768904
ACTR8	-0.616114	0.560451	0.657969	1.846	0.114422	0.410698	2.01398	0.0906535	0.46406
ACTRT2	2.41932	0.0519111	0.336998	-1.12763	0.302539	0.577864	-2.63025	0.0390468	0.367316
ACVR1	-10.2341	5.07516e-05	0.142694	0.546104	0.60469	0.703865	-1.62016	0.156326	0.544698
ACVR1B	-0.680628	0.521492	0.645946	0.420738	0.6886	0.729807	-0.550131	0.602092	0.755638
ACVR1B	-1.49813	0.184752	0.483075	1.60592	0.159414	0.464845	2.03591	0.0879413	0.45997
ACVR1B	4.7135	0.00327998	0.165864	4.51824	0.0040251	0.10046	2.71762	0.0347525	0.353623
ACVR1B	-0.619252	0.558515	0.658005	-1.51395	0.180808	0.487074	1.05205	0.33329	0.661603
ACVR1C	-0.971456	0.368839	0.588354	-1.54597	0.17307	0.480038	0.05682	0.956534	0.824226
ACVR2A	-2.17121	0.0729402	0.368318	-1.92731	0.102224	0.391698	-0.51821	0.622859	0.760696
ACVR2A	-0.410824	0.695471	0.695152	-1.10474	0.311595	0.583229	1.12514	0.303514	0.645692
ACVR2B	-0.313852	0.764259	0.712514	1.62237	0.155852	0.461759	-0.165986	0.87362	0.809108
ACVR2B	0.945338	0.380982	0.594568	1.28132	0.247371	0.541446	-1.17982	0.282725	0.635565
ACVRL1	-0.251511	0.809812	0.723277	-1.15176	0.293239	0.57195	-0.742733	0.485694	0.72101
ACVRL1	0.303273	0.771923	0.714541	0.390732	0.709492	0.734764	-0.934113	0.386296	0.684512
ACY1	0.539498	0.608966	0.672602	0.216485	0.835783	0.764485	-0.910718	0.397555	0.689493
ACY3	-0.38399	0.714225	0.699768	-0.386839	0.712223	0.735373	1.95697	0.098106	0.476223
ACYP1	3.0683	0.02199	0.265924	-2.34031	0.0578197	0.312232	-1.42636	0.20366	0.58502
ACYP1	2.13338	0.0768499	0.374151	-0.27945	0.789283	0.755324	-1.2329	0.263723	0.622548
ACYP1	-0.446486	0.670909	0.688921	-1.854	0.113161	0.409057	-2.46289	0.048927	0.391652
ACYP2	1.62833	0.154578	0.457778	-1.20865	0.272264	0.559174	-0.91431	0.39581	0.689225
ACYP2	-0.842949	0.431571	0.615538	-5.44142	0.00160023	0.0685166	0.434204	0.67932	0.773844
ADA	0.319929	0.75987	0.711063	-0.825275	0.440786	0.646425	-2.89001	0.0276932	0.333256
ADAD1	0.169568	0.870923	0.73508	1.04854	0.334777	0.597324	1.83006	0.116978	0.500277
ADAD2	-2.20455	0.0696644	0.364815	0.947747	0.379849	0.61914	-0.295392	0.77765	0.793157
ADAL	-0.304019	0.771381	0.714464	-2.38073	0.0547138	0.305468	-0.59018	0.576606	0.74885
ADAM10	-2.38446	0.0544357	0.340192	-2.49265	0.0469933	0.28798	0.478127	0.649482	0.765619
ADAM10	-0.859973	0.422829	0.611885	-1.5366	0.175301	0.481742	1.5097	0.181859	0.567133
ADAM11	-0.444381	0.672346	0.689265	-1.66972	0.146014	0.451616	0.047128	0.963941	0.824467
ADAM12	-0.87179	0.416839	0.609269	-1.1389	0.298164	0.574717	0.993803	0.358692	0.672464
ADAM12	-0.896047	0.404741	0.604149	0.475864	0.651003	0.717891	1.19397	0.277548	0.631726
ADAM12	-0.341998	0.744013	0.707552	0.50036	0.634641	0.712445	-0.192247	0.85389	0.806789
ADAM15	0.011613	0.991111	0.756596	1.63146	0.153915	0.460273	1.09716	0.314639	0.651128
ADAM15	-0.266972	0.798429	0.720759	2.35731	0.0564916	0.309651	2.35012	0.0570491	0.405318
ADAM15	1.87906	0.109298	0.411053	1.85675	0.112731	0.408504	3.75273	0.00947926	0.23714
ADAM17	0.142822	0.891106	0.739244	0.007716	0.994094	0.794109	-0.642645	0.544214	0.739035
ADAM17	2.15437	0.0746542	0.371042	-0.075853	0.942002	0.784754	1.42057	0.205259	0.586112
ADAM18	2.53529	0.0443617	0.323297	-1.28386	0.246538	0.540907	-1.16921	0.286664	0.637802
ADAM19	-0.050911	0.961049	0.749979	3.91324	0.00786296	0.131126	-0.333699	0.74996	0.787736
ADAM19	-0.911491	0.397179	0.600125	-0.846749	0.429608	0.640444	0.122085	0.906818	0.815577
ADAM19	0.631684	0.550886	0.655333	0.710163	0.504256	0.672174	-0.819773	0.443684	0.707709
ADAM2	0.238289	0.819586	0.725394	0.323544	0.757263	0.747975	-1.46288	0.193826	0.5763
ADAM20	0.649627	0.539991	0.652307	-1.2894	0.244731	0.539712	-0.849661	0.428109	0.701483
ADAM21	0.560349	0.595529	0.668742	0.291714	0.780328	0.754044	2.1923	0.07085	0.431446
ADAM21P	-4.70533	0.00330785	0.165783	-1.55211	0.171622	0.478722	0.09597	0.926669	0.819278
ADAM22	0.059232	0.954691	0.749113	-1.14922	0.294204	0.572433	-0.03651	0.97206	0.825172
ADAM22	-0.075358	0.942379	0.747252	-0.667254	0.529421	0.680862	-1.50597	0.182787	0.567842
ADAM22	-0.284916	0.785287	0.717487	-1.40949	0.208355	0.513244	-1.04	0.338421	0.664586
ADAM23	0.029921	0.977101	0.753512	-0.66818	0.52887	0.680687	1.83079	0.116861	0.500331
ADAM28	-0.590475	0.576421	0.662743	-0.446828	0.670676	0.72405	0.548016	0.603456	0.755439
ADAM28	-0.447166	0.670445	0.688973	-0.599858	0.570545	0.693881	-0.659666	0.533955	0.73671
ADAM28	-2.61828	0.0396777	0.312139	-0.712683	0.502803	0.671908	-0.061305	0.953107	0.823579
ADAM29	-1.18281	0.281626	0.546687	-0.737687	0.488539	0.665754	-0.84871	0.428598	0.701575
ADAM30	-0.230811	0.825131	0.726505	0.386951	0.712144	0.735343	0.864784	0.420382	0.698607
ADAM32	-0.861795	0.421901	0.611424	-1.24579	0.259279	0.549925	0.553783	0.599741	0.755306
ADAM32	-0.210421	0.840303	0.72893	-1.72129	0.135982	0.440541	-0.146856	0.888056	0.811318
ADAM32	-1.4957	0.185365	0.483419	0.087387	0.933207	0.783066	0.997144	0.357194	0.672072
ADAM33	-0.329004	0.753333	0.709956	-1.38125	0.21644	0.520682	0.611849	0.563088	0.745196
ADAM33	-2.83836	0.0296306	0.288269	1.58807	0.16337	0.469694	0.837389	0.434455	0.704677
ADAM3A	-0.726016	0.495162	0.637719	0.118792	0.909317	0.779652	-2.59573	0.0408962	0.371319
ADAM3A	0.154687	0.882141	0.737508	-1.4582	0.195059	0.50239	-0.181217	0.862164	0.807736
ADAM3A	1.86966	0.11073	0.413344	-2.16392	0.0736773	0.342991	-1.07206	0.32491	0.657741
ADAM5P	-0.735951	0.489521	0.635665	0.261052	0.802781	0.757698	-0.091778	0.929862	0.820074
ADAM6	-2.05362	0.0858106	0.385902	-0.332673	0.750697	0.746388	-0.6884	0.516919	0.731474
ADAM6	-0.17789	0.864663	0.73385	0.989402	0.360672	0.610166	0.464893	0.658401	0.768566
ADAM7	0.935188	0.385785	0.596567	0.202134	0.846492	0.766485	1.89909	0.106304	0.486834
ADAM8	2.89705	0.0274399	0.284793	0.798283	0.455133	0.652733	0.871545	0.416962	0.697027
ADAM9	-1.51973	0.179389	0.479442	0.585703	0.579423	0.696921	0.989375	0.360685	0.673207
ADAMDEC1	0.256137	0.806401	0.722779	0.964265	0.372152	0.615262	0.159581	0.878448	0.809898
ADAMDEC1	1.88215	0.10883	0.410227	1.18241	0.281771	0.564052	1.03321	0.341344	0.666075
ADAMTS1	4.42554	0.00444436	0.174279	11.8155	2.2212e-05	0.0111063	3.4598	0.0134705	0.265023
ADAMTS10	0.545842	0.604859	0.671045	-0.404309	0.700003	0.732264	-1.47924	0.189562	0.572812
ADAMTS12	0.515642	0.624547	0.676914	-0.530879	0.614569	0.706666	3.99893	0.00712764	0.222436
ADAMTS13	-2.52529	0.0449649	0.325332	-0.398261	0.704223	0.733194	-0.249169	0.81154	0.798426
ADAMTS13	0.118516	0.909527	0.742477	-2.03748	0.0877502	0.368445	-0.285271	0.785028	0.793528
ADAMTS13	-1.11392	0.307935	0.559516	1.54806	0.172577	0.479571	-1.12999	0.301619	0.644873
ADAMTS14	0.190152	0.85546	0.732139	-1.51643	0.180197	0.486452	0.40634	0.698588	0.777966
ADAMTS14	0.514913	0.625026	0.677121	-1.62609	0.155056	0.461487	1.30188	0.240703	0.608142
ADAMTS14	1.58549	0.163948	0.467361	-0.532976	0.613204	0.706362	0.16876	0.871531	0.809267
ADAMTS15	-0.61635	0.560305	0.657991	0.367292	0.726008	0.738747	-0.418005	0.690491	0.776366
ADAMTS16	-0.892175	0.406655	0.605014	-0.377325	0.718918	0.736895	0.342911	0.74336	0.78617
ADAMTS17	0.054107	0.958606	0.74957	-2.32465	0.0590716	0.313822	-1.27949	0.247972	0.613067
ADAMTS18	0.494588	0.638477	0.680316	1.29815	0.241901	0.538544	0.445107	0.67185	0.771763
ADAMTS18	-0.021857	0.98327	0.754854	2.57358	0.0421316	0.276818	1.11025	0.309394	0.648474
ADAMTS19	-0.215455	0.83655	0.728393	1.16108	0.289709	0.569358	-1.24062	0.261054	0.6213
ADAMTS2	-0.767204	0.472061	0.630104	-1.06553	0.327624	0.593317	-1.65837	0.148315	0.536974
ADAMTS2	-0.257392	0.805476	0.722573	-0.464813	0.658455	0.719893	-0.159879	0.878223	0.809885
ADAMTS20	-1.51098	0.181543	0.481446	0.221991	0.831684	0.763529	-0.170597	0.870148	0.80918
ADAMTS20	0.978806	0.365477	0.586987	0.462716	0.659874	0.720323	-1.17281	0.28532	0.637023
ADAMTS20	0.648946	0.540402	0.652299	0.358915	0.731951	0.740579	-0.448912	0.669254	0.771084
ADAMTS3	0.101745	0.922274	0.744111	-1.09858	0.314066	0.585217	1.65846	0.148298	0.537037
ADAMTS4	3.67554	0.0103856	0.21566	-0.404867	0.699615	0.732221	1.49335	0.185957	0.56975
ADAMTS5	1.41412	0.207058	0.500101	-0.190129	0.855478	0.768302	-0.755569	0.47851	0.719263
ADAMTS6	-0.112435	0.914146	0.743312	0.050123	0.961652	0.787819	-1.58234	0.164659	0.551504
ADAMTS7	0.798079	0.455242	0.624678	0.268561	0.797263	0.756629	0.601423	0.569569	0.746834
ADAMTS7	-0.536842	0.610689	0.672946	2.06468	0.0845072	0.363044	-0.664181	0.531254	0.736319
ADAMTS8	-1.9899	0.093729	0.394034	0.583684	0.580696	0.697314	-1.39888	0.21136	0.590224
ADAMTS9	-0.185473	0.858969	0.7326	1.99939	0.0925041	0.377446	-0.475778	0.65106	0.765777
ADAMTSL1	0.509277	0.62874	0.677568	0.444043	0.672578	0.724698	0.416791	0.691331	0.77663
ADAMTSL1	0.117722	0.91013	0.742495	1.28104	0.247462	0.541444	0.504244	0.632067	0.7625
ADAMTSL1	1.56414	0.168819	0.471448	-1.39949	0.211186	0.516209	-0.361178	0.730343	0.783881
ADAMTSL1	0.022951	0.982434	0.754727	-0.296166	0.777087	0.753429	0.373904	0.721332	0.782204
ADAMTSL1	2.23877	0.0664597	0.359967	-3.1113	0.0208145	0.203123	-0.47759	0.649842	0.765691
ADAMTSL2	0.951046	0.378302	0.593217	0.553105	0.600177	0.703135	2.88942	0.0277146	0.333253
ADAMTSL3	-0.690568	0.515648	0.644185	0.635677	0.54845	0.686247	-0.196306	0.850851	0.806269
ADAMTSL4	-0.250324	0.810688	0.723439	1.02699	0.344036	0.600906	-0.768003	0.47162	0.716148
ADAMTSL4	2.91537	0.0267922	0.283513	0.124823	0.90474	0.778715	-1.28357	0.246634	0.61217
ADAMTSL4	-3.16851	0.0193554	0.258281	-0.977046	0.366279	0.612487	2.85761	0.0288921	0.337776
ADAMTSL5	0.757874	0.477227	0.632049	0.722804	0.496996	0.668843	3.3056	0.0162938	0.280566
ADAP1	1.45182	0.196756	0.492962	1.51446	0.180684	0.486831	2.50861	0.0459897	0.387707
ADAP2	-0.759107	0.476542	0.631648	-0.804366	0.451871	0.651571	-3.88911	0.008085	0.229714
ADAR	-0.609431	0.564588	0.658974	1.42948	0.202801	0.508567	1.35241	0.224987	0.598874
ADAR	-1.57297	0.166788	0.470072	0.485931	0.644252	0.715879	-1.07427	0.323993	0.657312
ADAR	1.38427	0.21556	0.506749	1.5415	0.174132	0.48104	5.22961	0.00195793	0.154876
ADARB1	-3.2444	0.0175894	0.254265	0.408306	0.697221	0.732392	-0.089648	0.931484	0.820283
ADARB1	1.25265	0.256942	0.531465	-0.12783	0.90246	0.77857	1.43664	0.200846	0.582647
ADARB1	1.04839	0.334843	0.572101	1.88894	0.107811	0.400769	-0.901192	0.40221	0.691525
ADARB1	-1.35795	0.223322	0.510817	0.801915	0.453183	0.651997	1.89937	0.106262	0.486932
ADARB2	1.65413	0.149186	0.452386	3.77305	0.00925555	0.1406	0.165971	0.873631	0.809094
ADAT1	-0.324961	0.756243	0.710388	-1.26667	0.252223	0.544391	-0.501014	0.634207	0.763077
ADAT2	1.74488	0.131619	0.436085	-0.579016	0.583646	0.697817	-0.213424	0.838064	0.803556
ADAT3	-0.474462	0.651946	0.683249	1.23412	0.2633	0.552731	1.65962	0.14806	0.536493
ADC	-0.337386	0.747316	0.708177	0.608166	0.565373	0.691897	1.63725	0.152694	0.540926
ADCK1	-6.51976	0.000621065	0.124728	-0.581634	0.58199	0.697704	-1.05107	0.333705	0.661618
ADCK2	0.881922	0.411753	0.607297	0.535377	0.611642	0.705858	-1.86643	0.111229	0.492456
ADCK4	0.823011	0.441977	0.619815	-1.04241	0.337392	0.598154	-1.63071	0.154072	0.542748
ADCK5	0.168689	0.871584	0.735329	-0.931984	0.387311	0.621278	4.9541	0.00256738	0.165618
ADCY1	2.02161	0.0897004	0.389322	-0.139844	0.893359	0.776349	-0.322586	0.757954	0.789395
ADCY1	1.04192	0.337598	0.572806	2.14811	0.0753025	0.346402	-1.02975	0.342837	0.666538
ADCY10	-0.838704	0.433771	0.616301	0.438882	0.67611	0.725879	1.10088	0.313142	0.650612
ADCY2	0.998474	0.356599	0.582444	-0.388089	0.711346	0.735264	-1.19456	0.277336	0.631571
ADCY3	-1.14979	0.293988	0.552416	2.56558	0.0425873	0.277035	0.481266	0.647376	0.765246
ADCY4	-1.57591	0.166117	0.469781	-2.73369	0.0340191	0.253431	0.07653	0.941486	0.822499
ADCY5	0.132058	0.899256	0.740824	-0.323837	0.757052	0.748017	0.066812	0.948902	0.823461
ADCY6	-1.68377	0.143213	0.447398	1.97367	0.0958612	0.383194	-0.652664	0.53816	0.737453
ADCY6	-0.738885	0.487863	0.635303	0.144478	0.889854	0.775473	-0.379093	0.717672	0.781872
ADCY7	-0.391052	0.709268	0.698709	0.420711	0.688619	0.7298	-1.61741	0.156917	0.545462
ADCY8	0.363884	0.728423	0.703747	-0.600084	0.570404	0.693852	4.58315	0.00375802	0.18355
ADCY9	2.11107	0.0792555	0.377752	-0.872145	0.41666	0.635232	3.52376	0.0124615	0.259087
ADCYAP1	1.28675	0.245595	0.524073	-0.704204	0.507702	0.673179	-0.447011	0.67055	0.771479
ADCYAP1R1	1.56021	0.169729	0.47216	-0.626004	0.554364	0.688189	-0.124892	0.904688	0.815162
ADD1	2.21802	0.0683839	0.363526	2.86082	0.0287708	0.235897	-2.21592	0.0685817	0.426754
ADD1	0.527334	0.616883	0.674773	0.535954	0.611267	0.705701	1.19152	0.27844	0.632588
ADD2	-0.34928	0.738811	0.706548	-2.02681	0.0890561	0.371128	3.84568	0.00850258	0.234645
ADD2	0.715696	0.501069	0.639352	0.021938	0.983209	0.791739	-2.11614	0.0787017	0.443291
ADD2	0.281393	0.787862	0.718159	0.75029	0.481456	0.663053	0.787383	0.46102	0.713108
ADD2	0.446944	0.670596	0.689028	0.610355	0.564015	0.691469	-0.428057	0.683548	0.775045
ADD3	-1.29831	0.24185	0.521664	-1.108	0.310289	0.582966	1.5653	0.16855	0.556298
ADD3	-4.13182	0.00613446	0.184074	-3.04963	0.0225227	0.210999	0.910357	0.39773	0.68972
ADD3	-0.232905	0.823577	0.726183	-0.063259	0.951615	0.786565	-0.525504	0.618079	0.7595
ADD3	-3.16142	0.0195298	0.258402	-2.22262	0.0679528	0.331622	1.38473	0.215429	0.592711
ADH1A	5.36164	0.00172543	0.145246	0.992819	0.359134	0.609521	1.58593	0.163849	0.550769
ADH1B	0.92155	0.392311	0.598365	-0.086356	0.933993	0.783346	-0.242653	0.816356	0.799203
ADH1C	4.54495	0.00391268	0.170557	1.11274	0.308404	0.581834	1.87733	0.10956	0.491148
ADH4	0.572527	0.58776	0.666031	0.480752	0.64772	0.716602	0.694352	0.513435	0.730643
ADH4	0.489657	0.641763	0.680979	-1.11001	0.30949	0.582801	0.225247	0.829263	0.80131
ADH5	2.34864	0.0571645	0.342915	0.35317	0.736038	0.741763	2.24164	0.0661977	0.421465
ADH6	0.531367	0.614251	0.67386	-1.17298	0.285258	0.566497	-0.474412	0.651979	0.766009
ADH7	-0.675418	0.524572	0.647081	2.60792	0.0402324	0.271722	0.901601	0.402009	0.691412
ADHFE1	-1.54013	0.174457	0.475804	-0.233361	0.823239	0.761798	0.169987	0.870607	0.809143
ADI1	-1.8459	0.114439	0.417597	1.3617	0.222203	0.524369	-0.393765	0.707367	0.779588
ADIG	-1.67656	0.144642	0.448625	1.83479	0.116213	0.412511	0.700184	0.510036	0.729755
ADIPOQ	0.738463	0.488101	0.63526	-2.18142	0.0719205	0.339527	-0.006374	0.995121	0.828543
ADIPOR1	-0.383114	0.714841	0.699835	2.35526	0.0566498	0.309885	0.649443	0.540102	0.737748
ADIPOR1	-2.01537	0.0904787	0.389334	-12.9992	1.27649e-05	0.00990979	5.45313	0.00158274	0.148481
ADIPOR2	-1.02019	0.346998	0.578456	2.65542	0.0377541	0.265247	0.407633	0.697689	0.777949
ADK	-0.288323	0.7828	0.716986	-1.46486	0.193305	0.500143	-2.17265	0.0727959	0.434356
ADK	0.108197	0.917367	0.743459	-1.04217	0.337493	0.598225	-0.711457	0.503509	0.727931
ADK	-0.818079	0.444579	0.620462	-0.714369	0.501832	0.671371	-0.142638	0.891245	0.812014
ADK	-2.65497	0.0377767	0.307954	-4.12887	0.0061548	0.11737	-2.75156	0.0332232	0.350222
ADM	1.5131	0.181017	0.48105	1.43844	0.200356	0.506438	3.50461	0.0127546	0.260776
ADM2	2.73817	0.0338176	0.297969	1.936	0.101001	0.390356	-0.444206	0.672466	0.771895
ADNP	-2.27884	0.0628998	0.353771	1.01034	0.351326	0.605041	-1.48057	0.189221	0.572344
ADNP	0.701906	0.509036	0.642058	-0.264971	0.7999	0.757061	0.508481	0.629266	0.761868
ADNP2	-0.652639	0.538175	0.651935	-4.29914	0.00509761	0.110494	-1.16474	0.288334	0.638104
ADO	1.86985	0.110701	0.413346	1.98151	0.0948248	0.381325	1.30142	0.24085	0.608314
ADORA1	-0.319792	0.759969	0.711108	1.37865	0.217197	0.520974	2.45324	0.0495725	0.393037
ADORA1	0.907067	0.399334	0.601539	0.64204	0.544582	0.685477	0.73506	0.490025	0.722351
ADORA1	-0.501089	0.634157	0.679162	-1.55496	0.170954	0.478307	-0.715901	0.500952	0.72724
ADORA2A	-0.132168	0.899173	0.740799	1.34209	0.228122	0.529319	-1.67038	0.14588	0.53451
ADORA2B	2.19071	0.0710052	0.366984	-0.076131	0.94179	0.784732	-0.217728	0.834857	0.802406
ADORA3	-1.12345	0.304177	0.557298	2.41704	0.0520726	0.299625	-0.111109	0.915153	0.817221
ADORA3	0.12228	0.90667	0.742473	-0.941354	0.382862	0.619906	-0.863418	0.421076	0.698967
ADPGK	1.17058	0.286152	0.548618	-1.63624	0.152906	0.459725	-0.149063	0.886388	0.811191
ADPRH	1.51241	0.181188	0.481049	-0.549181	0.602704	0.703497	-0.466322	0.657435	0.768254
ADPRHL1	-0.34772	0.739924	0.706891	1.43578	0.201079	0.507007	0.089887	0.931303	0.820311
ADPRHL1	1.59091	0.162735	0.466267	-0.537546	0.610232	0.705501	0.771772	0.469545	0.715505
ADPRHL1	-1.72756	0.134809	0.439506	0.098852	0.924476	0.782236	-0.358504	0.732243	0.784388
ADPRHL2	2.20531	0.0695914	0.364637	1.15981	0.290188	0.569615	0.360237	0.731011	0.784024
ADRA1A	-0.124191	0.90522	0.742042	-1.03079	0.342389	0.600054	0.156868	0.880494	0.810061
ADRA1A	0.156826	0.880526	0.7371	0.102268	0.921876	0.781741	0.325465	0.75588	0.788703
ADRA1A	0.844285	0.43088	0.615208	-1.4107	0.208017	0.512926	0.473875	0.652341	0.766112
ADRA1A	-0.70355	0.508082	0.64192	0.053556	0.959028	0.787617	0.93051	0.388014	0.68511
ADRA1A	0.963986	0.37228	0.59026	0.282092	0.78735	0.755018	1.09845	0.31412	0.651237
ADRA1B	0.190653	0.855085	0.731974	1.76358	0.128259	0.429432	-0.730141	0.492815	0.724035
ADRA1D	-2.01944	0.0899702	0.389651	-0.163076	0.875813	0.772848	-0.907845	0.398954	0.689782
ADRA2A	-0.893714	0.405893	0.604553	0.480811	0.647681	0.716693	2.28506	0.0623652	0.413403
ADRA2B	-0.596771	0.572474	0.661669	0.516132	0.624225	0.709827	-0.646693	0.541763	0.738084
ADRB1	-0.138999	0.893999	0.74005	0.987062	0.361729	0.610763	0.974659	0.367371	0.67617
ADRB2	-1.19679	0.276526	0.543847	-6.51326	0.000624387	0.0448171	-2.48184	0.0476866	0.388907
ADRB3	-0.264745	0.800066	0.721032	-1.63143	0.15392	0.46024	0.740969	0.486688	0.720885
ADRBK1	2.63504	0.0387971	0.310069	4.03663	0.00682875	0.122167	0.41171	0.694855	0.777551
ADRBK1	1.9234	0.10278	0.402757	-0.16905	0.871312	0.772017	-1.87727	0.10957	0.491045
ADRBK2	-0.311032	0.766299	0.713186	0.605142	0.567252	0.692588	-0.235791	0.821437	0.80013
ADRM1	1.57485	0.166358	0.469848	0.73908	0.487753	0.665574	-0.296416	0.776905	0.793212
ADRM1	-0.124653	0.90487	0.741992	2.70346	0.0354127	0.25827	1.48636	0.187737	0.571675
ADSL	0.40033	0.702778	0.696244	-0.967123	0.370832	0.614423	-2.7226	0.0345233	0.353042
ADSS	-0.517675	0.62321	0.6763	3.01828	0.023449	0.214168	2.13131	0.0770702	0.441208
ADSS	-0.87757	0.413932	0.60815	-0.636938	0.547682	0.686159	1.56021	0.16973	0.557802
ADSSL1	0.851655	0.427084	0.613841	-1.34006	0.22874	0.529629	-0.755642	0.478469	0.719307
ADSSL1	3.18092	0.0190538	0.257805	-2.58358	0.0415692	0.275268	-0.953839	0.376996	0.680974
ADSSL1	0.024457	0.981281	0.754356	-0.553715	0.599785	0.703038	2.34896	0.0571394	0.405679
AEBP1	-0.129883	0.900904	0.741183	0.145662	0.888959	0.775288	-2.71692	0.0347846	0.353715
AEBP2	-0.029752	0.97723	0.753508	0.231115	0.824905	0.762144	0.140887	0.89257	0.812235
AEN	0.18072	0.862537	0.733396	-1.28696	0.245526	0.540132	-0.095231	0.927232	0.819446
AES	1.85199	0.113477	0.41701	-0.2591	0.804219	0.757963	-0.514518	0.625286	0.761273
AES	1.3793	0.21701	0.507314	0.233761	0.822942	0.76169	-0.157703	0.879865	0.809918
AES	-1.21338	0.27058	0.540931	-0.977709	0.365977	0.612258	3.08871	0.0214232	0.306892
AFAP1	0.424113	0.686268	0.692826	0.712634	0.502831	0.671823	-1.83836	0.115641	0.499345
AFAP1	2.59196	0.0411035	0.316536	-0.407128	0.69804	0.732209	-1.59237	0.162408	0.549888
AFAP1	0.32317	0.757533	0.71065	-1.71423	0.137315	0.442237	-0.330655	0.752147	0.788041
AFAP1L1	3.10856	0.0208872	0.261939	0.857746	0.423965	0.637508	2.60171	0.0405692	0.371308
AFAP1L2	-0.071125	0.94561	0.747915	-0.693153	0.514136	0.675336	2.25628	0.0648787	0.41826
AFAP1L2	-0.408759	0.696906	0.695474	1.78602	0.124336	0.424193	-1.32326	0.233938	0.6043
AFAR3	1.50329	0.183457	0.482381	-0.608502	0.565164	0.6919	0.269867	0.796304	0.795337
AFARP1	0.672999	0.526005	0.647628	-1.26256	0.253597	0.545204	-0.086407	0.933954	0.820837
AFARP1	-0.07776	0.940547	0.747042	0.269225	0.796776	0.756458	0.768474	0.47136	0.715966
AFF1	-0.526867	0.617188	0.674791	-2.31454	0.0598949	0.315638	0.603455	0.568302	0.746254
AFF1	-5.62549	0.0013489	0.134968	0.606984	0.566106	0.69225	1.83786	0.115721	0.499203
AFF3	0.182202	0.861424	0.733181	0.637134	0.547563	0.686126	-0.891787	0.406847	0.692916
AFF3	-1.98836	0.0939297	0.393583	0.312659	0.765122	0.750261	0.141954	0.891763	0.812101
AFF4	-0.781244	0.464359	0.627149	1.31742	0.235768	0.534489	3.0246	0.0232589	0.315838
AFG3L1	-4.28311	0.00518789	0.180301	-0.293601	0.778954	0.753506	0.961308	0.37352	0.679281
AFG3L1	-1.77106	0.126938	0.431873	1.22948	0.264913	0.553753	-0.458611	0.662657	0.769243
AFG3L1	0.789217	0.460026	0.626018	0.006514	0.995014	0.794285	0.914128	0.395898	0.689301
AFG3L1	1.73935	0.13263	0.437066	0.568475	0.590339	0.699582	-1.14886	0.294343	0.641256
AFG3L2	-0.071245	0.945518	0.747927	2.19928	0.0701716	0.336494	-0.264284	0.800405	0.796485
AFM	-0.787115	0.461166	0.626326	-0.673474	0.525724	0.679692	-0.526205	0.617621	0.759483
AFMID	4.68245	0.0033873	0.16592	0.301725	0.773046	0.75243	-1.63749	0.152643	0.540931
AFMID	1.64443	0.15119	0.454542	-0.577247	0.584765	0.698251	-0.396809	0.705237	0.779306
AFP	-1.20432	0.273812	0.54215	-1.17138	0.285855	0.566842	-0.174963	0.866864	0.808545
AFTPH	3.96621	0.00739894	0.192264	0.140399	0.89294	0.776236	0.852521	0.42664	0.701092
AFTPH	4.58687	0.00374334	0.168938	-1.01301	0.350148	0.604459	2.49333	0.0469502	0.38846
AFTPH	-2.32665	0.0589101	0.344924	1.05926	0.330249	0.594675	0.503575	0.63251	0.762615
AGA	-1.02722	0.343936	0.576532	1.65016	0.150002	0.456531	-0.887394	0.409026	0.693098
AGAP1	-1.47327	0.191108	0.488918	-0.0791	0.939525	0.784063	0.673633	0.525629	0.734177
AGAP1	-1.83948	0.115461	0.418717	0.661161	0.53306	0.681383	-1.39219	0.213276	0.591388
AGAP11	3.2489	0.0174906	0.253619	1.93426	0.101244	0.390478	-1.17737	0.283632	0.635978
AGAP2	1.59567	0.161674	0.465122	-1.52597	0.177867	0.484371	1.62724	0.15481	0.543355
AGAP3	0.473051	0.652896	0.683607	-0.453311	0.666257	0.722586	3.0277	0.0231664	0.315278
AGAP3	0.835698	0.435334	0.617149	-0.083854	0.9359	0.783432	-2.0845	0.0822212	0.448183
AGAP6	-1.58683	0.163649	0.467218	-1.16999	0.286371	0.56718	0.226673	0.828203	0.801217
AGAP7	1.80785	0.120634	0.424925	-0.18135	0.862064	0.769881	-0.28903	0.782285	0.793257
AGAP8	-2.97647	0.0247495	0.275916	0.493434	0.639245	0.714	-1.17312	0.285206	0.637092
AGBL1	-0.11809	0.909851	0.742461	0.057414	0.95608	0.787036	-0.088461	0.932389	0.820187
AGBL1	-0.243966	0.815385	0.724549	1.13431	0.299942	0.576073	-1.2404	0.261131	0.621338
AGBL2	2.23248	0.0670369	0.361353	0.053539	0.95904	0.787583	-1.03099	0.342301	0.666507
AGBL3	1.26258	0.25359	0.529086	-0.384765	0.71368	0.735899	-0.498207	0.63607	0.763855
AGBL4	0.26702	0.798394	0.72075	-1.37005	0.219724	0.523081	0.206141	0.843498	0.804529
AGBL5	2.10059	0.0804116	0.379977	0.91346	0.396222	0.62467	0.269957	0.796238	0.795297
AGBL5	1.49705	0.185023	0.483064	0.504315	0.63202	0.71205	-1.80023	0.121914	0.505165
AGC1	0.931872	0.387364	0.596646	-1.00519	0.353608	0.606316	0.875564	0.414939	0.696065
AGER	0.824472	0.441208	0.619509	0.250454	0.810592	0.758927	0.625251	0.554826	0.741952
AGER	-0.20124	0.84716	0.730573	-0.288638	0.782571	0.754457	1.21266	0.270836	0.627024
AGER	-0.916281	0.394855	0.599028	0.302637	0.772384	0.752356	0.598272	0.571535	0.747375
AGFG1	-2.58833	0.0413045	0.317215	0.728131	0.493958	0.667954	2.68124	0.036476	0.358705
AGFG1	-0.06358	0.95137	0.748638	2.9488	0.0256529	0.222582	0.392694	0.708117	0.779717
AGFG2	-1.15834	0.290742	0.55155	-0.233425	0.823191	0.761801	-0.683692	0.519686	0.732089
AGFG2	2.65113	0.0379713	0.307845	0.292505	0.779752	0.753808	0.48556	0.6445	0.764667
AGGF1	-4.22124	0.00555361	0.179478	1.05862	0.33052	0.5948	-0.160307	0.8779	0.809854
AGGF1	-1.38647	0.214924	0.506353	1.18462	0.280961	0.563578	-0.280503	0.788512	0.794232
AGK	-1.06077	0.329617	0.569434	-0.850747	0.42755	0.639411	-3.16941	0.0193331	0.297297
AGL	3.23268	0.0178503	0.254245	-1.77064	0.127011	0.428268	-0.022525	0.98276	0.826458
AGL	1.99334	0.0932828	0.39357	-0.51961	0.62194	0.709362	-0.060043	0.954071	0.823649
AGL	-0.986726	0.361881	0.584887	0.039263	0.969955	0.788925	0.789054	0.460114	0.712925
AGL	-2.21528	0.0686425	0.363389	-1.16903	0.286729	0.567278	-2.82858	0.0300136	0.342304
AGL	-0.372287	0.722475	0.701859	0.344023	0.742565	0.744121	0.022428	0.982834	0.82643
AGL	0.409094	0.696673	0.695439	-1.00138	0.3553	0.607735	1.48768	0.1874	0.571611
AGL	0.110682	0.915478	0.743148	-2.41468	0.0522396	0.299884	-0.874687	0.41538	0.696197
AGL	-0.953157	0.377315	0.592297	0.508183	0.629462	0.711151	-0.330917	0.751959	0.788059
AGMAT	0.396158	0.705693	0.697436	0.557039	0.59765	0.702294	0.180347	0.862817	0.807733
AGPAT1	2.56233	0.0427742	0.319089	-1.08829	0.318237	0.587535	-0.655423	0.536501	0.737083
AGPAT1	-0.963583	0.372467	0.590389	-0.045014	0.965557	0.788391	-0.507865	0.629673	0.762001
AGPAT1	4.14574	0.00603975	0.183187	-1.36193	0.222132	0.524454	-0.85031	0.427775	0.701384
AGPAT2	-0.478118	0.649488	0.682606	1.69893	0.140247	0.444784	1.35203	0.225102	0.598921
AGPAT2	-2.14679	0.07544	0.37225	0.125134	0.904505	0.77874	0.77668	0.466853	0.7148
AGPAT2	-0.439291	0.67583	0.690495	1.95697	0.0981071	0.38636	0.941109	0.382977	0.682918
AGPAT3	-3.66058	0.0105722	0.216812	-0.818581	0.444313	0.647926	2.8303	0.029946	0.342549
AGPAT3	0.24775	0.812589	0.723826	0.274149	0.793164	0.755778	1.13114	0.30117	0.644495
AGPAT3	-5.34977	0.001745	0.145156	-1.72909	0.134525	0.438806	1.78119	0.12517	0.508253
AGPAT4	3.26458	0.0171501	0.252326	-0.440107	0.675271	0.725639	-0.528722	0.615977	0.7591
AGPAT4	-1.42234	0.204769	0.498599	1.25758	0.255273	0.546497	-0.422498	0.687384	0.775821
AGPAT5	-1.15641	0.291475	0.551824	-3.62428	0.0110404	0.152624	1.36681	0.220682	0.595922
AGPAT6	0.437576	0.677005	0.690917	-1.29857	0.241764	0.538401	0.486721	0.643724	0.764513
AGPAT9	2.42422	0.0515661	0.336624	7.12661	0.000384172	0.0366775	5.68236	0.00128059	0.143289
AGPS	0.036748	0.971878	0.752581	-0.591769	0.575609	0.695253	-1.98325	0.0945967	0.47009
AGR2	0.479854	0.648323	0.682658	-0.15181	0.884313	0.774258	0.339378	0.745889	0.786897
AGR2	1.8192	0.118751	0.423171	0.223984	0.830202	0.763404	1.37211	0.219117	0.595404
AGR3	1.99547	0.0930078	0.393177	0.330495	0.752261	0.746911	-0.082884	0.93664	0.821437
AGR3	1.98049	0.0949597	0.394605	-2.67261	0.0368977	0.263242	0.345654	0.7414	0.785717
AGRN	-2.60564	0.0403557	0.314742	-1.71887	0.136436	0.441334	-0.089497	0.9316	0.820244
AGRN	2.67455	0.0368026	0.305867	-1.03183	0.341938	0.600156	-1.41497	0.20682	0.587083
AGRP	-1.63001	0.154222	0.457687	0.635223	0.548727	0.686244	1.64448	0.151181	0.53873
AGRP	0.658529	0.534637	0.650394	-1.00818	0.352283	0.605451	1.83095	0.116835	0.500429
AGT	-1.61852	0.156678	0.460264	-2.10509	0.0799135	0.355528	1.45725	0.195311	0.577479
AGTPBP1	-1.3985	0.21147	0.503618	0.033764	0.974161	0.790059	-0.036537	0.972039	0.825178
AGTPBP1	0.162614	0.876161	0.736362	-0.02884	0.977928	0.790788	0.889084	0.408186	0.693011
AGTR1	0.253691	0.808204	0.722944	0.156182	0.881012	0.773986	-1.45632	0.19556	0.577604
AGTR1	1.27273	0.250204	0.52687	-0.864193	0.420683	0.636269	1.66177	0.147622	0.535724
AGTRAP	1.80594	0.120953	0.425198	1.62525	0.155235	0.46146	0.065733	0.949726	0.823456
AGTRAP	2.66187	0.0374304	0.306911	0.288156	0.782923	0.754426	-1.65854	0.148281	0.537042
AGXT	0.741871	0.48618	0.634904	1.4974	0.184935	0.491195	0.481096	0.64749	0.765264
AGXT2	1.51636	0.180214	0.480231	-0.185443	0.858992	0.769116	0.537203	0.610455	0.757452
AGXT2L1	-0.090197	0.931066	0.745599	0.023669	0.981884	0.791536	-1.67234	0.145487	0.53396
AGXT2L1	0.17708	0.865272	0.733946	0.152476	0.88381	0.774093	-0.85243	0.426686	0.701131
AGXT2L2	-1.76558	0.127905	0.432702	-0.163395	0.875572	0.772844	-5.17556	0.00206322	0.157145
AGXT2L2	-1.49213	0.186266	0.484512	-0.483123	0.646131	0.716052	1.01225	0.350486	0.669771
AHCTF1	0.554991	0.598965	0.669979	-0.258034	0.805003	0.758073	-0.126389	0.903553	0.815046
AHCTF1	-0.002126	0.998372	0.757696	0.498292	0.636014	0.712955	8.32831	0.00016266	0.0650018
AHCY	-0.824501	0.441193	0.619519	1.15118	0.293457	0.572035	-0.244722	0.814826	0.798824
AHCYL1	0.608124	0.565398	0.659291	1.07674	0.322974	0.590771	1.92556	0.102472	0.482131
AHCYL2	0.037537	0.971275	0.752362	0.789755	0.459734	0.654844	3.21477	0.0182569	0.290023
AHDC1	-0.646057	0.542148	0.652949	3.10839	0.0208918	0.203608	4.38859	0.00462504	0.194685
AHI1	-1.03028	0.342608	0.575746	2.10397	0.0800369	0.355808	0.917267	0.394378	0.688368
AHNAK	1.84358	0.114807	0.417802	-0.553471	0.599942	0.703138	-0.921671	0.392253	0.687036
AHNAK	0.966836	0.370964	0.58947	3.48452	0.0130703	0.164357	2.49249	0.0470035	0.388693
AHNAK	0.149846	0.885796	0.73804	4.79648	0.00301156	0.0885774	1.65302	0.149413	0.537659
AHNAK2	0.974621	0.367388	0.587439	-2.32914	0.0587095	0.313309	-2.96909	0.0249871	0.324553
AHR	-0.212365	0.838853	0.728751	1.54882	0.172396	0.479249	1.69578	0.140857	0.529536
AHR	-0.287476	0.783418	0.717108	-1.46641	0.192899	0.499881	2.84243	0.0294727	0.340681
AHRR	0.948968	0.379276	0.593685	0.737179	0.488826	0.665899	0.816782	0.445264	0.708138
AHSA1	1.07497	0.323703	0.566845	7.00677	0.000421268	0.0377742	-1.39536	0.212364	0.59083
AHSA2	-1.9771	0.095406	0.394768	-0.644582	0.543041	0.684706	-2.68614	0.0362383	0.35774
AHSG	-1.17163	0.285761	0.54843	-0.591579	0.575728	0.695197	0.638951	0.546457	0.739535
AHSP	-0.087556	0.933079	0.745851	0.83638	0.434979	0.643249	-1.90251	0.105801	0.486848
AICDA	-0.9245	0.390892	0.597888	0.317609	0.761544	0.749318	0.45791	0.663132	0.769331
AIDA	-0.956667	0.375677	0.591775	-1.09967	0.313629	0.584846	3.14281	0.0199963	0.300733
AIF1	2.38947	0.0540652	0.33984	-0.858413	0.423625	0.637158	-0.254142	0.807871	0.798006
AIF1	-0.402205	0.70147	0.696199	0.777739	0.466274	0.657115	0.69107	0.515354	0.731075
AIF1	-2.19114	0.070963	0.3669	0.53496	0.611913	0.705978	2.5198	0.0452994	0.385691
AIF1L	0.206315	0.843368	0.729652	1.84874	0.11399	0.410144	-3.13142	0.0202879	0.301726
AIF1L	0.200206	0.847933	0.730567	1.11535	0.307371	0.581484	-1.83355	0.116414	0.500367
AIFM2	2.82023	0.030345	0.289804	1.80703	0.120771	0.418908	2.9854	0.0244654	0.321715
AIFM3	-0.189547	0.855914	0.73217	-1.00305	0.354558	0.607169	-0.557791	0.597168	0.755218
AIG1	-0.738076	0.48832	0.635456	0.305418	0.770366	0.751283	-1.08448	0.319792	0.654747
AIM1	-0.998599	0.356544	0.582454	-1.96641	0.0968312	0.384415	-0.383999	0.714219	0.781485
AIM1L	0.947783	0.379833	0.593928	-0.156554	0.880731	0.773878	-0.652547	0.538231	0.737353
AIM1L	2.14312	0.0758226	0.373286	0.966221	0.371248	0.61487	-0.073549	0.94376	0.822664
AIM1L	1.23551	0.26282	0.535935	2.12832	0.0773891	0.350642	-1.33061	0.231651	0.602692
AIM1L	0.377613	0.718715	0.700797	0.79949	0.454484	0.652406	0.0634	0.951508	0.823469
AIM2	0.641415	0.544961	0.653984	-0.24026	0.818127	0.760455	0.247703	0.812623	0.79847
AIM2	-0.277239	0.790901	0.718879	-1.54572	0.17313	0.480114	0.66274	0.532116	0.736418
AIMP2	-0.110262	0.915797	0.743236	4.61309	0.00364162	0.0961776	2.84505	0.0293718	0.339898
AIP	1.57826	0.165583	0.46912	-0.720675	0.498214	0.669474	-3.80307	0.00893561	0.236012
AIPL1	0.064377	0.950761	0.748536	-1.2148	0.270076	0.557593	2.10267	0.080181	0.445426
AIPL1	-0.425417	0.685368	0.692564	0.337873	0.746967	0.74567	-0.007531	0.994235	0.828455
AIRE	0.140984	0.892497	0.739743	-0.294727	0.778134	0.753528	-0.149486	0.886068	0.811164
AIRE	-1.3081	0.238717	0.519409	0.226243	0.828523	0.763001	0.269295	0.796724	0.795524
AIRE	-1.59479	0.16187	0.465211	-2.04888	0.0863758	0.366323	1.91137	0.104509	0.485259
AJAP1	0.232095	0.824178	0.726348	-0.944147	0.381543	0.619471	-1.83717	0.115832	0.49919
AJAP1	0.282329	0.787178	0.717931	2.11892	0.0784006	0.352518	0.04039	0.969093	0.825158
AJAP1	0.737594	0.488592	0.635545	-1.32167	0.234435	0.533847	-0.524187	0.61894	0.7598
AK1	-0.449477	0.668868	0.688814	1.90725	0.105109	0.396874	0.081417	0.937758	0.821809
AK2	1.92339	0.102782	0.40271	-5.23534	0.00194713	0.0740227	-3.37108	0.0150224	0.271911
AK2	0.245242	0.814442	0.724329	4.12301	0.0061953	0.117761	4.37664	0.00468522	0.195348
AK2	2.57416	0.0420986	0.318699	-0.896465	0.404535	0.628506	-1.29919	0.241566	0.608924
AK3	3.07805	0.021717	0.264902	-0.537967	0.609959	0.705516	-1.86682	0.111168	0.492327
AK3L1	0.676912	0.523687	0.646728	-0.843963	0.431047	0.641098	-0.238347	0.819544	0.799703
AK3L1	0.482929	0.646261	0.681917	0.181719	0.861787	0.769937	1.27382	0.249845	0.614294
AK3L1	-1.66322	0.147327	0.450639	-0.004168	0.99681	0.794407	0.460226	0.661561	0.769219
AK3L1	-1.56327	0.169018	0.471536	-0.830515	0.438039	0.644447	-0.643353	0.543785	0.738908
AK5	-1.16555	0.288031	0.550046	-0.426965	0.684301	0.728049	-1.15785	0.29093	0.639573
AK5	-0.112113	0.914391	0.743189	0.524413	0.618792	0.708127	-0.58922	0.57721	0.74897
AK5	0.421008	0.688413	0.693324	-0.36894	0.724841	0.738425	-0.226569	0.828281	0.801166
AK7	1.72923	0.134498	0.439105	-0.707569	0.505754	0.672197	-1.25681	0.255533	0.617957
AKAP1	-0.667733	0.529136	0.64884	2.70968	0.035121	0.257671	1.43962	0.200036	0.581448
AKAP1	0.541513	0.60766	0.672242	-3.17795	0.0191253	0.195229	-0.02193	0.983215	0.826502
AKAP10	0.838974	0.433631	0.61635	-0.709104	0.504867	0.672139	1.01366	0.349862	0.669493
AKAP11	1.6582	0.14835	0.451262	1.71009	0.138101	0.442691	0.245208	0.814467	0.798802
AKAP11	-0.591988	0.575471	0.662518	-2.15187	0.0749122	0.345901	-0.296897	0.776555	0.793144
AKAP11	0.139655	0.893502	0.739944	-0.724727	0.495898	0.668433	0.850283	0.427789	0.70137
AKAP11	-1.76992	0.127138	0.43198	1.11621	0.307029	0.581432	-0.638677	0.546624	0.739468
AKAP11	-1.45088	0.197006	0.492929	-1.54991	0.172139	0.479031	2.32384	0.0591369	0.408549
AKAP12	0.17923	0.863657	0.733616	0.757449	0.477463	0.661353	0.696225	0.512342	0.730338
AKAP12	-1.17311	0.285211	0.548197	0.10909	0.916688	0.780752	-0.56285	0.593929	0.754719
AKAP12	-1.01298	0.350162	0.579675	-0.610466	0.563946	0.691499	2.24308	0.0660664	0.421327
AKAP12	0.381328	0.716098	0.70009	0.186709	0.858042	0.769036	-0.721152	0.49794	0.72626
AKAP13	-0.738954	0.487824	0.635399	-1.87868	0.109356	0.403965	-1.57097	0.167247	0.554257
AKAP13	-1.03298	0.341441	0.575092	-1.5158	0.180352	0.486603	-1.84129	0.115172	0.49865
AKAP13	-0.07038	0.946178	0.747986	-1.31214	0.237434	0.535428	0.560645	0.595339	0.754797
AKAP2	0.140664	0.892739	0.739769	-1.46519	0.193218	0.500138	0.286848	0.783876	0.793563
AKAP2	0.469043	0.655597	0.684244	2.98053	0.0246198	0.219228	-1.64066	0.151978	0.540256
AKAP2	-0.9422	0.382462	0.595095	0.678113	0.522977	0.678848	1.33702	0.229673	0.600797
AKAP3	-1.25339	0.256692	0.531457	1.70373	0.13932	0.443848	-0.469083	0.65557	0.767328
AKAP5	0.707626	0.505721	0.640809	1.67991	0.143976	0.449268	-0.903417	0.401119	0.691117
AKAP6	1.48803	0.187309	0.48516	-0.333531	0.750081	0.746328	-0.443104	0.67322	0.772126
AKAP7	0.112263	0.914277	0.743247	-0.812469	0.447551	0.649566	0.327097	0.754705	0.788601
AKAP7	1.42087	0.205177	0.498598	-0.637443	0.547374	0.686153	0.271397	0.795182	0.794964
AKAP7	-0.118275	0.90971	0.74254	-1.1447	0.295934	0.574094	-0.956935	0.375552	0.679802
AKAP7	1.28813	0.245143	0.523824	-0.021282	0.983711	0.791753	0.025365	0.980586	0.826301
AKAP8	-3.35572	0.0153104	0.242246	-0.928639	0.388908	0.621947	0.102775	0.92149	0.818556
AKAP8L	1.43584	0.201064	0.496238	0.432242	0.680668	0.726884	-0.075414	0.942337	0.822753
AKAP9	-1.0859	0.319213	0.565107	0.547549	0.603757	0.703585	-0.068528	0.947592	0.822974
AKAP9	-0.054536	0.958279	0.749627	-0.304283	0.77119	0.751615	1.99239	0.0934056	0.468254
AKIRIN1	1.90164	0.105929	0.407152	-0.772505	0.469142	0.658296	0.456708	0.663948	0.769349
AKIRIN1	-0.841735	0.432199	0.615903	2.08962	0.0816414	0.358351	1.10405	0.311871	0.649769
AKIRIN1	0.016333	0.987499	0.755871	-2.24156	0.0662046	0.327698	1.23876	0.261696	0.621723
AKIRIN2	1.68799	0.142379	0.446084	-0.526134	0.617667	0.70758	-0.310363	0.766783	0.791093
AKNAD1	3.11194	0.0207973	0.262097	0.142691	0.891205	0.775779	-0.934221	0.386245	0.684579
AKR1A1	2.01881	0.0900485	0.38963	1.27773	0.248553	0.542144	2.56205	0.0427906	0.37652
AKR1A1	0.435352	0.678531	0.691095	2.85925	0.02883	0.235989	0.769772	0.470645	0.715763
AKR1A1	-1.8704	0.110618	0.413143	2.93511	0.026113	0.224724	-0.366068	0.726875	0.783136
AKR1B1	1.38674	0.214846	0.506339	0.884579	0.410427	0.631804	1.81323	0.119737	0.503882
AKR1B10	1.84733	0.114212	0.417528	12.1735	1.86875e-05	0.0112509	7.00451	0.000422007	0.092095
AKR1B15	2.56217	0.0427832	0.319071	7.48536	0.000293701	0.0325729	4.93518	0.00261656	0.167387
AKR1C1	0.468435	0.656008	0.684241	0.125058	0.904563	0.778744	2.14771	0.0753442	0.439671
AKR1C2	6.56959	0.00059626	0.124182	9.28024	8.85328e-05	0.0215849	6.06932	0.000908043	0.127585
AKR1C2	-1.11929	0.305812	0.55822	0.702321	0.508795	0.673538	1.37299	0.218858	0.595226
AKR1C3	4.97391	0.00251698	0.157964	7.32933	0.000329646	0.034122	10.5445	4.27753e-05	0.0365617
AKR1C4	-0.22613	0.828606	0.727288	0.069181	0.947094	0.785822	-0.553096	0.600183	0.755399
AKR1C4	4.34774	0.00483443	0.179085	6.51547	0.000623254	0.0449545	9.00458	0.00010497	0.0538332
AKR1CL1	-1.58108	0.164943	0.468393	0.975224	0.367112	0.61308	-2.29879	0.0612022	0.411275
AKR1D1	1.27398	0.249789	0.526391	0.048178	0.963138	0.787987	-1.31732	0.2358	0.605347
AKR1D1	-1.65071	0.149889	0.453345	-0.421754	0.687898	0.729456	-1.69129	0.141733	0.530175
AKR1E2	-0.27659	0.791376	0.718845	-0.583572	0.580767	0.697314	0.834908	0.435746	0.705321
AKR7A2	3.12582	0.0204329	0.260423	0.343311	0.743074	0.744302	-1.9002	0.106141	0.487028
AKR7A3	0.199038	0.848807	0.73085	-0.864707	0.420422	0.636201	-7.13988	0.000380302	0.0893292
AKR7A3	1.48143	0.189	0.486625	0.104841	0.919919	0.781473	-0.157385	0.880104	0.809994
AKT1	2.33371	0.0583437	0.343899	1.34211	0.228116	0.529347	1.84433	0.114688	0.497958
AKT1	2.30176	0.060953	0.349177	3.11911	0.0206082	0.202113	5.96677	0.000993039	0.13461
AKT1	-0.80477	0.451655	0.623406	0.283305	0.786464	0.754904	0.575324	0.585985	0.752864
AKT1S1	0.387512	0.711751	0.699171	-1.45176	0.196771	0.503023	-0.31895	0.760576	0.789587
AKT2	-2.18463	0.0716032	0.367776	-0.057338	0.956138	0.78704	-0.595471	0.573288	0.74849
AKT3	-1.18184	0.28198	0.546772	-1.48549	0.187959	0.494419	0.017293	0.986763	0.826842
AKT3	0.08743	0.933174	0.745864	1.43531	0.201208	0.507072	1.0973	0.314584	0.651145
AKT3	0.518264	0.622823	0.67622	0.42954	0.682527	0.727316	-7.22279	0.000357103	0.0872085
AKT3	-0.111851	0.914589	0.743092	0.097934	0.925174	0.782356	0.069594	0.946779	0.822825
AKTIP	-1.12417	0.303896	0.557037	0.602447	0.56893	0.693375	0.127008	0.903083	0.815005
AKTIP	-2.15494	0.0745956	0.370817	0.177499	0.864957	0.770342	-1.84884	0.113973	0.496462
ALAD	-0.902553	0.401542	0.602831	0.234135	0.822664	0.761505	0.489356	0.641964	0.764577
ALAD	0.350626	0.737851	0.706374	-2.33341	0.058368	0.312844	0.203903	0.84517	0.805126
ALAD	-0.546616	0.604359	0.671046	0.791882	0.458583	0.65431	-1.19264	0.278033	0.632129
ALAS1	0.878573	0.413429	0.607887	0.19907	0.848783	0.767053	0.36483	0.727753	0.783232
ALAS1	1.27501	0.249451	0.526348	0.90129	0.402162	0.627263	1.61241	0.157999	0.546137
ALAS1	2.04317	0.087061	0.386335	-0.387746	0.711586	0.73523	1.67109	0.145737	0.534369
ALB	-0.539878	0.60872	0.672542	3.37864	0.0148828	0.17347	-0.026942	0.97938	0.826303
ALB	-0.989898	0.360449	0.58469	-1.84949	0.11387	0.410114	-0.219845	0.83328	0.801993
ALCAM	0.932435	0.387095	0.596624	0.118804	0.909308	0.779667	0.133191	0.898397	0.813998
ALDH16A1	1.93126	0.101666	0.40113	-0.521695	0.620572	0.708652	-1.58156	0.164836	0.551675
ALDH18A1	1.78153	0.125112	0.429981	2.06882	0.084024	0.362658	1.7772	0.125864	0.509394
ALDH1A1	-0.685467	0.518642	0.645259	0.544243	0.605893	0.704265	1.53014	0.176856	0.563233
ALDH1A1	1.38682	0.214824	0.506374	1.53134	0.176567	0.483017	1.56056	0.169649	0.557773
ALDH1A2	1.28359	0.246627	0.525	-0.867108	0.419205	0.636121	-0.152993	0.883419	0.810838
ALDH1A2	4.09797	0.00637192	0.187204	0.158992	0.878892	0.773437	0.420476	0.688781	0.776288
ALDH1A3	0.107694	0.917749	0.743533	3.78833	0.00909112	0.139177	5.70273	0.0012571	0.143265
ALDH1A3	1.34803	0.226314	0.512283	2.51582	0.0455432	0.28417	-0.644338	0.543188	0.738685
ALDH1B1	2.63915	0.0385844	0.309602	0.914963	0.395493	0.624622	1.02994	0.342755	0.666547
ALDH1B1	0.116296	0.911213	0.742688	2.68178	0.0364498	0.262011	-0.690053	0.51595	0.731314
ALDH1L1	-0.736615	0.489145	0.635618	-1.52376	0.178404	0.485208	-3.01507	0.023546	0.316663
ALDH1L2	0.099457	0.924016	0.74432	0.122586	0.906438	0.779085	-0.419178	0.689679	0.776418
ALDH1L2	1.00563	0.353413	0.580885	-0.217286	0.835186	0.764389	-0.211183	0.839734	0.80408
ALDH2	0.535897	0.611304	0.673069	-0.055135	0.957821	0.787436	4.74848	0.00316366	0.174771
ALDH3A1	1.55946	0.169905	0.471995	2.80491	0.0309629	0.242868	1.34899	0.226022	0.599347
ALDH3A2	-0.479786	0.648369	0.682604	-0.531455	0.614194	0.706565	-0.888341	0.408556	0.693141
ALDH3A2	1.8051	0.121094	0.425321	3.23318	0.0178391	0.189645	3.17394	0.0192226	0.296486
ALDH3A2	0.320432	0.759506	0.711031	3.30527	0.0163004	0.181051	6.26542	0.000767647	0.119903
ALDH3B1	0.667628	0.529199	0.648832	-2.45366	0.0495441	0.293845	0.063357	0.95154	0.823474
ALDH3B1	3.14978	0.0198203	0.259195	-1.77682	0.12593	0.426718	-0.511208	0.627466	0.761577
ALDH3B2	0.640506	0.545513	0.654004	-1.21492	0.270032	0.557541	0.524169	0.618952	0.759785
ALDH3B2	-0.45467	0.665333	0.687262	0.555449	0.598671	0.702654	0.805569	0.451228	0.709408
ALDH3B2	0.022477	0.982796	0.754757	-0.034456	0.973631	0.790021	-0.817598	0.444833	0.708
ALDH4A1	0.01826	0.986024	0.755647	-1.96266	0.0973356	0.38538	-2.19007	0.0710684	0.43158
ALDH4A1	-0.188794	0.856478	0.732252	-2.49892	0.0465961	0.286618	-3.77147	0.00927274	0.23659
ALDH4A1	0.378343	0.718201	0.700636	-2.39026	0.0540074	0.303708	-0.048473	0.962913	0.824298
ALDH4A1	1.54372	0.173603	0.474993	-2.87109	0.0283864	0.233851	0.333855	0.749848	0.787753
ALDH5A1	-0.528077	0.616398	0.674715	2.15921	0.0741576	0.344195	-0.101046	0.922806	0.818803
ALDH5A1	-0.723577	0.496554	0.638226	0.183853	0.860185	0.769274	-0.288408	0.782739	0.793168
ALDH6A1	-0.377564	0.71875	0.700782	-1.65787	0.148419	0.454904	-0.073548	0.943761	0.822642
ALDH6A1	-0.278885	0.789696	0.718597	2.31101	0.0601857	0.316661	0.154143	0.882551	0.810718
ALDH7A1	2.80523	0.03095	0.291327	1.20833	0.272378	0.559175	-2.42145	0.0517612	0.397683
ALDH7A1	0.080035	0.938812	0.746634	-2.54625	0.0437111	0.279417	-7.92828	0.000213883	0.0715358
ALDH8A1	-3.24011	0.0176843	0.25433	-1.37724	0.21761	0.521243	0.591584	0.575725	0.74878
ALDH8A1	1.05348	0.332685	0.57133	-1.06542	0.327671	0.593293	-0.765924	0.472767	0.716475
ALDH8A1	-1.43515	0.201251	0.496307	1.59996	0.160724	0.466085	-0.884906	0.410264	0.693592
ALDH9A1	-0.077477	0.940763	0.746939	-0.392048	0.708569	0.734531	-1.30356	0.240165	0.608233
ALDOA	-0.814099	0.446686	0.621122	-0.667849	0.529067	0.680762	2.97363	0.0248403	0.323467
ALDOA	0.122517	0.90649	0.742477	-1.37201	0.219147	0.522887	1.84305	0.114892	0.498211
ALDOA	0.664581	0.531015	0.649191	-0.913723	0.396094	0.624702	-0.246697	0.813367	0.798691
ALDOA	2.04291	0.0870927	0.386354	1.05049	0.333951	0.596897	-0.035749	0.972642	0.825234
ALDOB	-1.85986	0.112246	0.415417	2.0668	0.0842599	0.362933	-0.015189	0.988374	0.827223
ALDOC	0.901924	0.401851	0.602811	-1.18548	0.280645	0.563403	-4.3056	0.00506172	0.200195
ALG1	0.144492	0.889843	0.739047	1.03157	0.34205	0.600137	2.79738	0.0312717	0.345759
ALG10	-0.542962	0.606722	0.672024	-3.26649	0.0171093	0.18502	-0.854403	0.425675	0.701042
ALG10B	-3.0245	0.023262	0.269595	-3.55743	0.0119642	0.158702	-0.952076	0.37782	0.681223
ALG10B	0.631711	0.55087	0.655369	-0.211545	0.839465	0.765408	-2.16775	0.0732895	0.435023
ALG10B	-2.89238	0.0276075	0.285164	-1.88692	0.108113	0.401487	0.062217	0.952411	0.823394
ALG11	-4.49545	0.00412386	0.171519	-7.71312	0.000249029	0.0299858	0.257193	0.805622	0.797653
ALG11	-2.33022	0.0586227	0.344604	-0.749165	0.482085	0.663456	1.12131	0.305019	0.646302
ALG12	-1.20257	0.274442	0.542595	-0.268128	0.797581	0.756517	-0.665264	0.530608	0.736119
ALG14	-1.161	0.289738	0.551098	-5.85176	0.00109938	0.0574023	-1.06196	0.329118	0.659707
ALG14	-5.52482	0.00148028	0.139196	-4.59172	0.00372429	0.096972	-2.70134	0.0355127	0.354442
ALG1L	1.65121	0.149787	0.453182	0.22613	0.828607	0.763031	-1.29261	0.243689	0.610326
ALG1L	1.53518	0.175643	0.476863	0.682154	0.520592	0.678229	-1.36456	0.221351	0.596366
ALG2	-0.366679	0.726442	0.703041	-2.60518	0.0403806	0.272038	0.573199	0.587333	0.75293
ALG2	-0.207956	0.842142	0.729355	-0.20166	0.846846	0.766641	1.06704	0.326996	0.658671
ALG3	-1.84215	0.115035	0.418089	1.3975	0.211755	0.516616	-0.771529	0.469679	0.715425
ALG3	1.08443	0.319816	0.565427	2.83488	0.0297665	0.239468	-0.229671	0.825977	0.800901
ALG5	-3.35982	0.015233	0.24211	-2.34418	0.057514	0.31155	0.11651	0.91105	0.816495
ALG6	-14.9201	5.70618e-06	0.160436	-4.00821	0.00705271	0.123845	-2.89379	0.0275568	0.332656
ALG8	-2.0234	0.0894774	0.388955	0.833095	0.436691	0.64407	0.564591	0.592816	0.754427
ALG8	-1.38394	0.215658	0.506851	-0.639932	0.545861	0.685712	0.417747	0.690669	0.776425
ALG8	-0.297846	0.775865	0.715458	-2.54109	0.0440162	0.280213	0.614786	0.561272	0.745003
ALG9	0.072742	0.944376	0.747696	1.15778	0.290956	0.570213	0.151555	0.884505	0.81106
ALK	1.6309	0.154033	0.457465	1.8913	0.107459	0.400569	-0.571896	0.588162	0.753114
ALKBH1	0.872994	0.416232	0.609237	-0.110572	0.915562	0.780514	-0.026458	0.97975	0.826412
ALKBH1	-0.085419	0.934707	0.746135	-0.53317	0.613077	0.706299	-0.170832	0.869971	0.809162
ALKBH1	-1.45655	0.195498	0.492267	0.109193	0.91661	0.780708	1.49714	0.185001	0.568577
ALKBH2	8.1414	0.000184591	0.115333	0.746953	0.483325	0.664139	1.83928	0.115493	0.499479
ALKBH3	0.126477	0.903486	0.741572	-0.209243	0.841182	0.765625	-2.62545	0.0392981	0.368105
ALKBH4	0.106439	0.918704	0.743685	1.26804	0.251766	0.543963	1.62818	0.154609	0.543208
ALKBH5	1.6698	0.145997	0.449257	2.43136	0.0510676	0.297792	2.47558	0.0480926	0.389841
ALKBH6	0.364305	0.728124	0.703676	0.498699	0.635744	0.712869	-0.754986	0.478834	0.719469
ALKBH7	0.320294	0.759606	0.71103	0.787607	0.460898	0.655174	0.281844	0.787532	0.793894
ALKBH8	-2.26626	0.0639954	0.355664	-1.36205	0.222098	0.524458	0.688954	0.516594	0.731384
ALLC	0.239545	0.818656	0.725302	0.167857	0.872211	0.772117	0.70606	0.506627	0.728604
ALLC	0.214893	0.836969	0.728397	-1.01954	0.347284	0.603151	-0.058915	0.954933	0.823769
ALLC	-1.90116	0.106	0.407367	-0.833825	0.43631	0.643895	-2.99263	0.0242379	0.320642
ALMS1	1.41694	0.206271	0.499272	-0.747528	0.483002	0.663913	-0.828662	0.439009	0.706589
ALMS1P	0.080623	0.938364	0.746637	-1.03764	0.339433	0.598823	-0.642158	0.54451	0.738979
ALOX12	-0.316173	0.762581	0.711989	-0.362214	0.729608	0.740315	-0.34809	0.73966	0.785632
ALOX12B	-0.027421	0.979013	0.75385	-1.28644	0.245696	0.540185	-0.228873	0.82657	0.801072
ALOX12P2	-0.539186	0.609168	0.67272	-0.565491	0.592241	0.700402	1.00868	0.352062	0.67041
ALOX12P2	0.987375	0.361587	0.58485	0.262611	0.801635	0.757488	0.388507	0.711053	0.780547
ALOX15	-2.22622	0.0676166	0.362187	0.079059	0.939556	0.784067	-1.19294	0.277924	0.632021
ALOX15	5.08065	0.0022641	0.157179	-3.69787	0.0101138	0.147195	-0.434676	0.678996	0.773904
ALOX15B	-0.349442	0.738695	0.706509	0.066577	0.949082	0.786145	0.130453	0.900472	0.814488
ALOX15B	1.62858	0.154524	0.457908	1.12082	0.305211	0.580001	-0.66892	0.528429	0.735318
ALOX15B	-0.392306	0.708389	0.698529	0.311042	0.766291	0.75051	-0.159602	0.878432	0.809908
ALOX5	1.94146	0.100239	0.400446	0.231825	0.824378	0.762207	1.26894	0.251465	0.615179
ALOX5AP	0.109	0.916756	0.743414	-1.23097	0.264396	0.553536	-1.16888	0.286784	0.637794
ALOXE3	-0.871021	0.417226	0.609455	0.13365	0.898049	0.777333	-1.2567	0.255571	0.617856
ALPI	0.010339	0.992086	0.756663	2.46859	0.0485506	0.290995	-0.367445	0.725899	0.782798
ALPK1	-0.076115	0.941802	0.747152	-3.016	0.023518	0.214466	-2.35035	0.0570314	0.40538
ALPK2	-0.157677	0.879884	0.737067	0.038729	0.970363	0.788953	-1.14077	0.297445	0.642104
ALPK3	1.27034	0.250998	0.527239	-0.705285	0.507076	0.672772	0.459419	0.662108	0.769303
ALPL	0.28076	0.788325	0.718232	0.390708	0.709509	0.734756	-1.44399	0.198855	0.58087
ALPP	-1.65472	0.149063	0.45221	0.24723	0.812972	0.759564	-1.23857	0.261761	0.621541
ALPPL2	0.68359	0.519746	0.645461	-0.910939	0.397447	0.625398	0.554983	0.59897	0.755355
ALS2	0.754764	0.478958	0.632673	4.41721	0.00448439	0.104828	2.75401	0.0331154	0.350165
ALS2CL	-0.994777	0.358255	0.583284	0.851113	0.427362	0.639292	-1.46843	0.19237	0.575363
ALS2CL	-1.90222	0.105843	0.407101	-2.35472	0.0566913	0.309939	-0.025334	0.98061	0.826298
ALS2CL	-2.17969	0.0720919	0.368469	-2.41684	0.0520865	0.299588	-0.359087	0.731828	0.78419
ALS2CR11	0.115412	0.911884	0.742676	-1.10386	0.311945	0.583476	-0.285944	0.784537	0.793396
ALS2CR12	-0.457335	0.663522	0.686324	-0.627296	0.553571	0.687784	-3.02194	0.0233388	0.315948
ALS2CR14	0.97768	0.36599	0.587107	1.05292	0.332923	0.596288	-0.262378	0.801806	0.796927
ALS2CR16	-0.418242	0.690326	0.693586	-0.238714	0.819272	0.760775	1.01136	0.350878	0.669979
ALS2CR4	1.15462	0.292152	0.551769	-0.408635	0.696992	0.732308	-3.46513	0.0133832	0.264828
ALX1	-0.631891	0.55076	0.655294	-0.64681	0.541692	0.684381	1.47545	0.190543	0.573018
ALX3	1.55005	0.172106	0.473201	-0.367427	0.725912	0.738674	-0.419811	0.689241	0.776266
ALX3	-1.16757	0.287275	0.549535	-0.053508	0.959064	0.787537	0.385387	0.713243	0.781168
ALX4	-1.62369	0.155569	0.458876	3.05636	0.0223289	0.210588	-1.82011	0.118603	0.502683
AMAC1	-0.176691	0.865564	0.733994	0.314716	0.763634	0.749849	-1.05318	0.332813	0.661468
AMAC1L1	1.09695	0.314723	0.562543	1.52217	0.178792	0.485546	-1.40069	0.210844	0.590068
AMAC1L2	0.588818	0.577463	0.663073	-0.226469	0.828355	0.762966	-1.03787	0.339334	0.665107
AMAC1L2	0.921545	0.392313	0.598336	1.56592	0.168408	0.476059	-0.070957	0.945738	0.822757
AMAC1L2	-2.34805	0.0572107	0.343046	0.110887	0.915323	0.780513	-0.746025	0.483845	0.720455
AMAC1L3	-1.66189	0.147599	0.450784	-0.974174	0.367593	0.613292	-1.83315	0.116479	0.500229
AMACR	0.981986	0.36403	0.586203	-1.89353	0.107126	0.399986	-1.14568	0.29556	0.641545
AMACR	-1.00276	0.354688	0.581518	-2.28896	0.0620323	0.319371	1.82673	0.11752	0.500575
AMACR	2.00752	0.0914688	0.390606	-1.5556	0.170803	0.478202	0.65152	0.53885	0.737478
AMBN	2.07564	0.0832357	0.383587	0.85221	0.426799	0.638936	1.28589	0.245876	0.61172
AMBN	-0.115537	0.911789	0.742727	-1.97762	0.0953374	0.382135	-1.32281	0.23408	0.604309
AMBN	1.02031	0.346947	0.57844	-0.59106	0.576053	0.695391	-1.12898	0.302014	0.645313
AMBP	1.04928	0.334463	0.572112	-1.27584	0.249178	0.542542	0.102311	0.921844	0.818658
AMBRA1	-0.806612	0.45067	0.622965	-0.094528	0.927768	0.782374	1.05514	0.331984	0.661059
AMD1	2.75329	0.0331472	0.296711	12.0026	2.02818e-05	0.0117319	4.30254	0.00507868	0.200608
AMD1	-0.326297	0.755281	0.710315	1.83578	0.116055	0.412544	2.52508	0.0449776	0.384441
AMDHD1	-1.81554	0.119355	0.423499	-1.17044	0.286205	0.567079	0.099151	0.924248	0.818902
AMDHD2	0.417561	0.690798	0.693663	0.668032	0.528958	0.680741	-0.70457	0.50749	0.728858
AMFR	0.109347	0.916493	0.743371	1.33741	0.229554	0.530305	1.21506	0.269983	0.626417
AMFR	0.448747	0.669366	0.688771	1.02852	0.343371	0.600562	0.1824	0.861275	0.80774
AMH	-0.00599	0.995415	0.75723	0.859656	0.422991	0.637017	-0.826949	0.439907	0.706851
AMHR2	1.44018	0.199886	0.495418	-0.399221	0.703552	0.733169	0.706123	0.50659	0.728653
AMICA1	1.39799	0.211614	0.503706	-0.11178	0.914644	0.780498	-0.766703	0.472337	0.716353
AMIGO1	0.273894	0.793351	0.719245	3.37587	0.0149338	0.173789	-2.42156	0.0517535	0.397823
AMIGO2	-0.222944	0.830975	0.727527	1.03849	0.339069	0.598789	-0.8542	0.425779	0.701026
AMIGO3	1.10905	0.309872	0.560535	-1.40657	0.209178	0.513983	-1.812	0.119943	0.503713
AMMECR1L	1.67254	0.145447	0.448794	0.46145	0.660732	0.720566	3.54513	0.0121433	0.259304
AMN	0.628155	0.553045	0.655792	-1.23768	0.262067	0.552305	0.777266	0.466533	0.714808
AMN1	-0.097069	0.925833	0.744589	0.677177	0.52353	0.679028	-0.330009	0.752611	0.78826
AMOTL1	0.096485	0.926278	0.744691	-0.17979	0.863236	0.769809	-0.398779	0.703861	0.779296
AMOTL2	-0.188504	0.856695	0.732304	-2.01796	0.0901552	0.37323	0.307444	0.768897	0.792
AMPD1	0.877283	0.414076	0.608202	-0.577837	0.584392	0.698172	-0.206277	0.843396	0.804582
AMPD2	0.673229	0.525869	0.647602	-0.82736	0.439692	0.645526	0.581369	0.582158	0.750737
AMPD2	-1.43655	0.200871	0.496065	0.128391	0.902035	0.778339	0.24411	0.815279	0.79914
AMPD2	-0.013831	0.989413	0.756142	-0.418948	0.689838	0.730122	-0.028219	0.978402	0.826248
AMPD3	-0.102641	0.921592	0.744073	1.90583	0.105314	0.39699	0.590584	0.576352	0.7489
AMPD3	0.210484	0.840256	0.728956	-0.517034	0.623632	0.709728	1.05001	0.334156	0.661787
AMPD3	-1.53549	0.175569	0.476754	0.239395	0.818768	0.760619	1.70028	0.139986	0.528326
AMPD3	0.510767	0.627757	0.677469	0.124562	0.904939	0.77875	-1.38222	0.216158	0.593284
AMPH	-4.06117	0.00664172	0.189969	0.295415	0.777633	0.753414	1.12766	0.30253	0.645339
AMPH	-1.2026	0.274433	0.542615	0.492201	0.640066	0.714539	-2.26652	0.0639724	0.417314
AMT	-1.94585	0.0996312	0.399892	0.208287	0.841895	0.765707	-1.65822	0.148346	0.536898
AMTN	-0.686571	0.517993	0.645165	-0.946605	0.380386	0.619297	1.57549	0.166213	0.552737
AMY1A	-0.265644	0.799405	0.721014	0.343683	0.742808	0.744289	-0.881088	0.41217	0.694372
AMY1A	0.307065	0.769172	0.713946	1.84651	0.114342	0.41076	-0.246264	0.813686	0.798699
AMY1A	2.05393	0.0857741	0.386047	1.91437	0.104075	0.394588	-1.6449	0.151093	0.538602
AMY1B	-2.27503	0.0632299	0.354493	-1.59054	0.162817	0.468926	-1.35757	0.223438	0.597854
AMY1B	-1.55162	0.171737	0.473065	-0.227574	0.827534	0.762972	0.330675	0.752132	0.788053
AMY1B	-0.713858	0.502127	0.63954	0.913522	0.396192	0.624722	-0.705253	0.507095	0.728698
AMY1C	0.123592	0.905675	0.742133	1.23315	0.263639	0.552853	0.901626	0.401997	0.69143
AMY2A	-0.731444	0.492075	0.637158	-0.482646	0.646451	0.71611	0.319257	0.760354	0.789783
AMY2A	-1.42611	0.203729	0.497963	-2.05102	0.0861201	0.365817	0.307235	0.769049	0.791865
AMY2A	-2.65769	0.0376397	0.307373	-0.628109	0.553074	0.6876	-0.087696	0.932972	0.820301
AMY2A	-0.405354	0.699275	0.69606	0.026302	0.979869	0.791144	-0.287924	0.783092	0.793264
AMY2B	0.068595	0.947541	0.748075	-1.00921	0.351824	0.605158	-2.79128	0.0315241	0.34557
AMY2B	-1.09902	0.313889	0.562338	2.18292	0.0717722	0.339642	-0.00234	0.998209	0.82896
AMZ1	0.805887	0.451058	0.623224	0.058787	0.955031	0.786743	-0.301749	0.773029	0.792541
AMZ2	-1.20616	0.273154	0.541915	0.810001	0.448864	0.650191	-0.042096	0.967788	0.825097
AMZ2	-1.33043	0.231708	0.515283	-1.70159	0.139732	0.444202	-1.96911	0.0964689	0.473052
ANAPC1	-0.729625	0.493108	0.63738	4.12112	0.00620843	0.117935	0.787185	0.461128	0.713131
ANAPC1	1.43891	0.20023	0.495616	-0.867129	0.419194	0.636137	0.865414	0.420063	0.698567
ANAPC10	-0.266963	0.798436	0.720741	-4.59039	0.00372953	0.096937	-0.937942	0.384477	0.683296
ANAPC11	-2.52409	0.0450377	0.325272	-1.82887	0.117171	0.413273	-1.81432	0.119557	0.50388
ANAPC11	0.14179	0.891887	0.739564	-0.686673	0.517933	0.676917	-0.34921	0.738861	0.785353
ANAPC11	0.54379	0.606186	0.671748	0.356399	0.733739	0.741143	-0.023117	0.982306	0.826415
ANAPC11	4.69716	0.00333596	0.165714	-0.126104	0.903769	0.778675	-1.17266	0.285377	0.637014
ANAPC13	-1.16736	0.287352	0.549495	-0.825063	0.440897	0.646524	-2.52456	0.0450088	0.384387
ANAPC2	-0.975122	0.367159	0.58734	-0.695269	0.5129	0.674854	-1.1866	0.280235	0.63423
ANAPC2	1.04877	0.33468	0.572031	-0.257222	0.805602	0.758176	-1.23017	0.264675	0.623027
ANAPC4	-2.04276	0.0871109	0.386191	-1.13432	0.299936	0.576099	-2.6985	0.035647	0.355207
ANAPC5	0.204614	0.844638	0.729921	0.351803	0.737012	0.741882	-2.0461	0.0867086	0.457018
ANAPC7	-1.12201	0.304744	0.557537	-1.30872	0.238519	0.536031	3.28434	0.0167316	0.282414
ANG	4.00464	0.00708143	0.191998	-1.055	0.332041	0.595685	0.293234	0.779221	0.793392
ANG	4.00373	0.0070888	0.191644	-0.016378	0.987464	0.79231	0.073519	0.943783	0.822614
ANGEL1	2.08545	0.0821132	0.381794	0.012021	0.990798	0.793324	-1.04329	0.337016	0.663776
ANGEL2	-2.10474	0.079952	0.379271	2.45823	0.0492377	0.293385	0.167494	0.872484	0.809323
ANGPT1	-1.29956	0.241446	0.521312	-3.73478	0.00968193	0.144546	-2.92057	0.0266117	0.329653
ANGPT1	-0.638246	0.546886	0.654478	-1.57082	0.167281	0.47442	-2.43929	0.0505206	0.394455
ANGPT2	0.622975	0.556224	0.657123	-0.473978	0.652271	0.71819	-0.870492	0.417494	0.697309
ANGPT2	1.95142	0.0988636	0.398861	0.031878	0.975603	0.790403	-4.35652	0.00478857	0.19568
ANGPT2	1.26075	0.254205	0.529544	-0.93366	0.386512	0.621213	0.193075	0.85327	0.806599
ANGPT4	-0.664371	0.531141	0.649232	-0.301879	0.772934	0.752395	-0.169611	0.87089	0.809112
ANGPTL1	-1.34108	0.22843	0.513846	0.812247	0.447669	0.649641	-0.816137	0.445606	0.708205
ANGPTL1	-0.09842	0.924805	0.744358	0.800054	0.454182	0.652225	0.546499	0.604435	0.755957
ANGPTL2	-2.09594	0.0809308	0.380448	-0.129273	0.901367	0.778195	0.677868	0.523122	0.733538
ANGPTL3	1.34966	0.22582	0.512362	-1.92046	0.1032	0.392887	3.32877	0.0158308	0.278038
ANGPTL3	-2.04613	0.0867052	0.386648	-1.51888	0.179595	0.485983	-3.62691	0.0110057	0.25104
ANGPTL4	1.5209	0.179102	0.479222	1.17822	0.283315	0.565264	1.5252	0.178054	0.563839
ANGPTL4	2.94954	0.0256282	0.278425	1.75768	0.129309	0.430991	1.81414	0.119588	0.503941
ANGPTL4	4.76898	0.00309766	0.163098	5.48741	0.00153277	0.0672881	1.12655	0.302962	0.6455
ANGPTL5	1.28658	0.245648	0.524107	1.11003	0.30948	0.58282	-0.011935	0.990865	0.827799
ANGPTL6	-1.13345	0.300273	0.555245	1.21658	0.269446	0.55711	-0.978029	0.365831	0.675235
ANGPTL7	-0.232767	0.823679	0.726182	2.76144	0.0327917	0.248492	0.073035	0.944152	0.82261
ANK1	0.775963	0.467245	0.62809	-0.558607	0.596644	0.701923	-0.735351	0.48986	0.722281
ANK1	-1.83727	0.115815	0.419243	0.078361	0.940089	0.784356	-0.104016	0.920547	0.818451
ANK2	-0.270608	0.795761	0.720107	3.23806	0.0177299	0.188961	-0.046897	0.964118	0.824435
ANK2	-1.77816	0.125696	0.430881	-1.37336	0.21875	0.522533	0.420838	0.688531	0.776119
ANK3	-2.17594	0.072466	0.368305	0.615997	0.560523	0.690114	1.35784	0.223356	0.597843
ANK3	-2.87677	0.0281764	0.286307	-0.617107	0.559838	0.689904	2.45188	0.049664	0.393356
ANK3	0.396025	0.705786	0.697478	0.51181	0.62707	0.71087	0.514112	0.625553	0.761327
ANKAR	0.321116	0.759013	0.710924	0.01711	0.986904	0.792162	-2.50864	0.0459876	0.387796
ANKAR	0.697378	0.51167	0.642871	1.03215	0.3418	0.600092	0.179521	0.863437	0.807994
ANKDD1A	-1.80142	0.121712	0.426162	1.70439	0.139193	0.443538	2.2706	0.0636151	0.416218
ANKFN1	0.203497	0.845473	0.730126	1.89129	0.10746	0.400523	0.512888	0.626359	0.761435
ANKFY1	0.2701	0.796133	0.720119	1.21178	0.271148	0.558164	0.305378	0.770395	0.791952
ANKFY1	-0.868022	0.418742	0.610527	1.0354	0.340397	0.599196	-1.31078	0.237864	0.606951
ANKFY1	-1.7945	0.122885	0.427233	-0.023064	0.982347	0.791671	-0.414264	0.693083	0.77698
ANKH	0.401443	0.702001	0.696235	-0.477689	0.649776	0.71745	0.343537	0.742912	0.786183
ANKHD1	-1.018	0.347956	0.578955	1.2038	0.273999	0.560631	1.59005	0.162926	0.55007
ANKHD1	-0.584675	0.580071	0.664143	-1.19525	0.277083	0.562105	-0.540341	0.608419	0.756757
ANKHD1	0.417748	0.690669	0.693632	0.167555	0.872438	0.77211	-0.31933	0.760302	0.789809
ANKHD1-EIF4EBP3	0.365951	0.726958	0.703273	0.5743	0.586635	0.698701	1.64679	0.150701	0.538265
ANKIB1	-0.502749	0.633057	0.67876	-0.602905	0.568644	0.693284	-2.2405	0.0663019	0.421867
ANKK1	-0.68706	0.517705	0.64515	-0.497725	0.636391	0.712998	-1.10853	0.31008	0.649159
ANKLE1	0.421179	0.688295	0.693354	0.312115	0.765515	0.750323	0.429563	0.682512	0.774698
ANKLE2	2.62785	0.039172	0.310506	4.52578	0.00399301	0.100082	7.60219	0.000269728	0.0775672
ANKMY1	7.49263	0.000292139	0.119041	-0.728929	0.493504	0.667953	-0.85021	0.427826	0.701356
ANKMY1	2.92158	0.0265764	0.282292	-0.226435	0.82838	0.762965	-0.648972	0.540387	0.737777
ANKMY1	-0.705381	0.507021	0.641502	-1.13833	0.298386	0.575032	-1.04657	0.335616	0.662972
ANKMY2	-1.47454	0.190778	0.488564	1.99002	0.0937139	0.378819	1.20692	0.272884	0.628032
ANKRA2	-1.30649	0.23923	0.51948	-2.45573	0.0494048	0.293668	-0.011764	0.990995	0.827818
ANKRA2	-0.994203	0.358512	0.583467	-2.62129	0.039518	0.269489	-1.48098	0.189115	0.572359
ANKRD1	-2.72297	0.0345065	0.299811	-1.12585	0.303235	0.57837	-0.495322	0.637988	0.76407
ANKRD10	-2.26424	0.0641736	0.35567	4.15781	0.00595895	0.116962	0.594639	0.573809	0.748566
ANKRD10	-2.3453	0.0574262	0.34273	1.73485	0.133457	0.43716	0.003656	0.997202	0.828974
ANKRD11	3.88896	0.0080864	0.198047	0.527451	0.616807	0.707501	-0.231281	0.824782	0.800423
ANKRD11	0.845628	0.430186	0.614936	-0.637526	0.547324	0.686177	0.410068	0.695996	0.777696
ANKRD12	-0.828959	0.438853	0.618706	-4.70384	0.00331296	0.0920288	-0.172265	0.868893	0.808966
ANKRD13A	-0.846823	0.42957	0.614617	0.340399	0.745158	0.745074	0.843109	0.431488	0.703201
ANKRD13B	1.33625	0.229909	0.514498	-0.053229	0.959278	0.787559	-1.22855	0.265238	0.623114
ANKRD13C	-2.51139	0.0458168	0.327035	-2.32461	0.0590751	0.313727	-0.004879	0.996265	0.828733
ANKRD13D	-1.2003	0.275259	0.543027	1.03348	0.341226	0.599834	1.64383	0.151315	0.538896
ANKRD16	1.75863	0.12914	0.434579	2.14908	0.0752012	0.346206	6.39026	0.000691252	0.113745
ANKRD16	1.23265	0.263812	0.536712	-0.158188	0.879499	0.773486	-1.69301	0.141397	0.529946
ANKRD16	1.18007	0.282633	0.547018	0.458873	0.662478	0.721325	0.510076	0.628213	0.761552
ANKRD17	-2.56747	0.0424791	0.319174	1.42484	0.204078	0.509905	1.32457	0.233527	0.604202
ANKRD17	-0.53183	0.61395	0.673792	-0.171242	0.869663	0.771645	2.77537	0.0321933	0.347338
ANKRD17	-0.653171	0.537855	0.65194	2.31081	0.060202	0.316577	2.91069	0.026956	0.330196
ANKRD18A	0.889223	0.408117	0.605396	-0.139234	0.893821	0.776453	0.318952	0.760574	0.789612
ANKRD2	-0.684055	0.519472	0.645349	-0.154905	0.881976	0.774049	-2.11878	0.0784155	0.443058
ANKRD20A1	-2.02956	0.0887177	0.387389	-2.7887	0.0316315	0.244986	-2.08356	0.0823279	0.448447
ANKRD20A2	-0.230084	0.825671	0.726525	-1.89193	0.107364	0.400623	-1.16463	0.288376	0.638059
ANKRD20A3	-1.57256	0.166882	0.470052	-1.10662	0.310841	0.583075	2.04981	0.0862643	0.456161
ANKRD20A3	0.881045	0.412191	0.607434	-0.094556	0.927746	0.782378	-0.904841	0.400421	0.690573
ANKRD20A4	-0.07651	0.9415	0.747103	-0.247006	0.813138	0.759575	1.61793	0.156805	0.545443
ANKRD20B	0.029908	0.97711	0.753499	1.31621	0.236148	0.534613	1.67196	0.145564	0.53405
ANKRD21	-2.39513	0.0536499	0.339507	-1.08275	0.320502	0.589429	-1.5503	0.172047	0.559677
ANKRD22	-2.62357	0.0393973	0.311326	-5.21772	0.00198055	0.0744302	-2.96195	0.0252192	0.324148
ANKRD22	-3.88376	0.00813519	0.19855	-7.67871	0.000255248	0.0302409	-0.884949	0.410243	0.693633
ANKRD23	-0.274063	0.793227	0.719319	1.51259	0.181145	0.487537	-1.16054	0.289913	0.638842
ANKRD23	2.51434	0.0456345	0.327146	0.231568	0.824569	0.762168	-1.30913	0.23839	0.607134
ANKRD24	1.49545	0.185428	0.483493	-4.41521	0.00449408	0.104971	-1.72473	0.135337	0.52264
ANKRD24	-1.52071	0.179149	0.479072	-3.04568	0.0226372	0.211534	-0.864824	0.420362	0.698649
ANKRD26	-0.440464	0.675026	0.690275	-1.27582	0.249181	0.54251	-0.322399	0.758088	0.789375
ANKRD27	3.66454	0.0105223	0.216738	3.25901	0.0172702	0.186282	0.847793	0.42907	0.701975
ANKRD28	0.361161	0.730356	0.704307	2.56711	0.0425	0.277078	-1.366	0.220922	0.59615
ANKRD28	1.22329	0.267081	0.539228	2.07726	0.0830488	0.360877	6.45807	0.000653424	0.112956
ANKRD29	-2.16125	0.073949	0.369563	0.248189	0.812264	0.759263	-1.24607	0.259184	0.620593
ANKRD29	-0.451377	0.667573	0.688262	-2.19538	0.07055	0.337431	-0.093907	0.928241	0.819749
ANKRD30B	-1.34899	0.226022	0.512365	1.35313	0.224771	0.526513	-0.576823	0.585034	0.752428
ANKRD31	0.352816	0.73629	0.705962	0.24099	0.817587	0.760216	2.22095	0.0681086	0.425791
ANKRD32	1.10642	0.310923	0.560813	1.41281	0.207424	0.512363	-0.485393	0.644612	0.764593
ANKRD32	0.872081	0.416692	0.60915	0.381012	0.71632	0.736356	2.16491	0.0735766	0.435971
ANKRD33	0.550359	0.601945	0.670777	1.69245	0.141506	0.446904	4.42532	0.00444541	0.192388
ANKRD34A	-0.065544	0.94987	0.748275	1.0035	0.354358	0.606898	0.619247	0.558518	0.743754
ANKRD34B	1.5907	0.16278	0.466206	-0.434096	0.679394	0.726733	-1.55106	0.171868	0.559628
ANKRD34C	0.48592	0.644259	0.681211	-0.135089	0.89696	0.777028	0.839901	0.43315	0.704045
ANKRD35	-0.325229	0.75605	0.710254	-0.884049	0.410692	0.631881	0.074009	0.943409	0.822731
ANKRD35	0.163934	0.875166	0.736164	-4.64769	0.00351215	0.0942773	-3.21582	0.0182329	0.289791
ANKRD36	-1.59505	0.161811	0.465184	0.244714	0.814832	0.759738	4.79123	0.00302779	0.171263
ANKRD36	-0.201649	0.846854	0.730466	-2.93837	0.0260028	0.224233	-2.34706	0.0572883	0.406549
ANKRD36	-1.28712	0.245473	0.524091	0.384431	0.713915	0.735857	1.91543	0.103923	0.484216
ANKRD36B	-1.2812	0.247409	0.525273	0.200472	0.847734	0.766809	1.63168	0.153867	0.542521
ANKRD36B	-1.40354	0.210036	0.502459	0.579252	0.583496	0.697808	0.173652	0.867849	0.808704
ANKRD37	0.340825	0.744853	0.707776	-0.656424	0.5359	0.68244	-0.166236	0.873432	0.809177
ANKRD39	3.45521	0.0135464	0.233378	-0.892961	0.406266	0.629305	-0.259709	0.80377	0.797127
ANKRD40	-1.21241	0.270924	0.541003	2.35591	0.0565996	0.309668	1.23858	0.261759	0.621583
ANKRD41	0.293026	0.779372	0.716437	0.116461	0.911088	0.779968	-0.299028	0.775006	0.792798
ANKRD41	1.65066	0.149899	0.453229	0.405718	0.699022	0.732198	-0.378576	0.718036	0.781964
ANKRD42	-0.975614	0.366934	0.587247	-0.154154	0.882543	0.774086	0.074942	0.942697	0.822716
ANKRD43	0.09134	0.930195	0.745517	2.65274	0.0378895	0.265503	-0.236821	0.820674	0.799817
ANKRD44	0.703117	0.508333	0.641949	-0.188648	0.856588	0.768761	0.44425	0.672436	0.771947
ANKRD44	0.002598	0.998011	0.757647	2.71673	0.0347934	0.256287	1.74803	0.131047	0.516707
ANKRD45	0.171686	0.869328	0.734925	-0.255509	0.806864	0.75859	-0.352039	0.736843	0.784862
ANKRD46	-0.468444	0.656002	0.684286	1.89948	0.106247	0.397861	0.73241	0.491526	0.723075
ANKRD47	0.819293	0.443937	0.620275	-0.83248	0.437012	0.644157	-0.070695	0.945938	0.822838
ANKRD49	-6.55868	0.000601595	0.124371	-1.1777	0.283508	0.56542	1.31584	0.236267	0.605687
ANKRD5	-0.064444	0.95071	0.748538	-0.787888	0.460746	0.655178	-0.720047	0.498573	0.726632
ANKRD5	-1.80419	0.121246	0.425643	-3.62578	0.0110206	0.152565	-0.140314	0.893004	0.812389
ANKRD5	-0.305736	0.770136	0.714204	0.815186	0.44611	0.64907	-1.83127	0.116782	0.500691
ANKRD50	-0.267646	0.797934	0.720705	-2.04082	0.0873455	0.36795	-1.81081	0.120141	0.503926
ANKRD52	-0.462059	0.660319	0.685559	1.89448	0.106985	0.39951	1.33494	0.230314	0.601246
ANKRD53	-0.370704	0.723593	0.702266	0.434413	0.679176	0.726711	-2.33467	0.0582676	0.407114
ANKRD54	4.42381	0.00445266	0.174119	2.86573	0.0285864	0.234908	2.11803	0.0784971	0.443112
ANKRD55	-1.61616	0.157187	0.460893	-0.074592	0.942964	0.784935	-0.694482	0.513359	0.730603
ANKRD56	2.01571	0.0904368	0.389333	2.4475	0.0499601	0.29489	0.56616	0.591814	0.75415
ANKRD57	-1.72342	0.135581	0.440493	-8.09909	0.000190018	0.0272119	-2.59826	0.0407573	0.371593
ANKRD6	0.905101	0.400294	0.602244	-3.55518	0.0119967	0.158918	-0.716913	0.50037	0.727116
ANKRD6	0.28437	0.785686	0.717525	-2.63786	0.0386511	0.266909	0.00222	0.9983	0.829014
ANKRD7	0.135618	0.896559	0.740425	0.617255	0.559746	0.689993	0.828526	0.43908	0.706408
ANKRD7	1.79557	0.122704	0.42708	-0.838845	0.433698	0.642579	-1.43057	0.202502	0.583985
ANKRD9	1.00827	0.352244	0.580762	-0.5452	0.605274	0.703962	-0.182595	0.861129	0.807775
ANKRD9	1.52481	0.178147	0.478808	2.07006	0.0838801	0.362408	-0.046645	0.96431	0.824508
ANKS1A	4.10068	0.0063525	0.187024	8.70387	0.000127073	0.0240304	2.15846	0.0742345	0.437342
ANKS1B	2.70215	0.0354744	0.302794	-0.032067	0.975459	0.790352	-1.70707	0.13868	0.527082
ANKS1B	1.14648	0.295251	0.5532	-1.81927	0.118741	0.415926	0.351219	0.737428	0.785051
ANKS1B	-1.84114	0.115196	0.418026	0.613626	0.561989	0.690765	0.884833	0.410301	0.693578
ANKS3	0.362271	0.729567	0.704175	-0.045571	0.965131	0.788328	1.52743	0.177512	0.563399
ANKS4B	1.07413	0.324051	0.566996	-0.782377	0.463742	0.655991	-0.172014	0.869081	0.808995
ANKS6	1.43454	0.201417	0.496541	1.66787	0.146387	0.452012	-0.052882	0.959543	0.82405
ANKZF1	0.440791	0.674803	0.690198	4.46373	0.00426596	0.103409	1.45513	0.195874	0.577979
ANKZF1	-1.93348	0.101354	0.400743	0.557788	0.59717	0.702177	0.659901	0.533815	0.736615
ANKZF1	-0.495092	0.638141	0.680216	2.9752	0.0247902	0.219882	-0.241548	0.817174	0.799317
ANLN	-1.5919	0.162513	0.466012	-3.28642	0.0166883	0.183085	-3.03226	0.0230308	0.314965
ANO1	-1.13858	0.29829	0.554312	1.50995	0.181798	0.488181	0.38296	0.714949	0.781645
ANO10	1.16084	0.289802	0.551069	-2.95784	0.0253539	0.221354	-1.79487	0.122821	0.506199
ANO2	2.41813	0.051995	0.336998	0.956208	0.375891	0.616915	-1.61667	0.157076	0.545583
ANO3	0.815756	0.445808	0.620822	0.503381	0.632639	0.711796	-0.819528	0.443813	0.707768
ANO4	-1.86601	0.111292	0.414121	-0.162035	0.876597	0.773077	-0.527952	0.616479	0.75902
ANO5	0.672068	0.526558	0.647515	-1.0345	0.340784	0.599556	0.421238	0.688255	0.776092
ANO6	3.98422	0.00724823	0.191895	-4.1782	0.00582512	0.116033	-2.36148	0.0561701	0.404775
ANO7	-0.476954	0.65027	0.682994	-0.917556	0.394238	0.624479	-0.470504	0.654612	0.766789
ANO7	0.048149	0.96316	0.750709	0.17209	0.869025	0.771473	0.36791	0.72557	0.782937
ANO7	1.76849	0.127389	0.432311	0.805031	0.451515	0.651377	1.02744	0.343839	0.66697
ANO8	-2.66583	0.0372332	0.306366	-1.6891	0.142162	0.447203	0.590741	0.576254	0.74893
ANO9	1.42145	0.205017	0.498641	-1.34362	0.227654	0.528897	-0.669207	0.528258	0.735346
ANO9	-1.22541	0.266335	0.538495	0.028497	0.97819	0.790805	0.599987	0.570464	0.747085
ANO9	-4.26736	0.00527833	0.180105	-0.785432	0.462079	0.655683	-1.53375	0.175985	0.562498
ANP32A	0.434989	0.678781	0.691224	1.26706	0.252093	0.544391	0.933001	0.386826	0.684741
ANP32B	-0.130467	0.900461	0.741122	-1.21361	0.270497	0.557642	-0.704992	0.507246	0.728779
ANP32C	0.216188	0.836004	0.728504	-1.83296	0.116509	0.412863	1.93294	0.10143	0.480831
ANP32C	1.42948	0.202803	0.497344	-0.054558	0.958262	0.787448	0.617037	0.559881	0.744377
ANP32D	-0.553503	0.599921	0.670248	0.041416	0.968308	0.789	-1.00824	0.352257	0.670491
ANP32E	-0.016519	0.987356	0.755864	-0.22275	0.83112	0.76351	0.632045	0.550666	0.740573
ANPEP	0.705718	0.506825	0.641399	-0.301603	0.773135	0.752491	4.10989	0.00628715	0.215434
ANRIL	2.87309	0.0283126	0.286551	-0.138546	0.894342	0.776493	0.851669	0.427077	0.701062
ANTXR1	0.425928	0.685016	0.692457	0.145618	0.888992	0.775248	0.050708	0.961205	0.824097
ANTXR1	-0.210233	0.840443	0.728961	-0.289026	0.782288	0.754406	-1.29862	0.241749	0.609185
ANTXR1	1.56158	0.16941	0.471881	-1.61829	0.156728	0.462821	-3.82836	0.00867573	0.234173
ANTXR1	0.023255	0.982201	0.754713	-3.65229	0.0106771	0.151143	-0.000757	0.99942	0.82925
ANTXR2	2.31342	0.0599868	0.346822	-3.89555	0.0080251	0.132113	-8.3354	0.00016189	0.0655454
ANTXRL	0.079742	0.939036	0.746601	-2.07491	0.0833199	0.361257	2.10554	0.0798638	0.445191
ANUBL1	0.40381	0.700351	0.696219	-1.75912	0.129051	0.430619	-0.45963	0.661965	0.769282
ANXA1	-2.22326	0.0678923	0.362351	-1.66452	0.147065	0.452636	1.50941	0.181933	0.567019
ANXA10	-0.628272	0.552974	0.655763	-4.72334	0.00324678	0.0913083	-0.254346	0.80772	0.798036
ANXA11	0.311961	0.765627	0.713009	4.04192	0.00678793	0.12188	8.38013	0.000157123	0.0653346
ANXA11	0.418963	0.689828	0.693457	2.62761	0.0391847	0.268457	2.66452	0.0372985	0.360684
ANXA11	-1.04066	0.338138	0.573029	-0.167934	0.872153	0.772089	0.702823	0.508503	0.728985
ANXA13	1.1399	0.297778	0.55424	-1.00473	0.35381	0.606347	-1.44509	0.198561	0.580396
ANXA13	-0.41422	0.693114	0.694352	-0.971241	0.368938	0.613316	-0.151698	0.884397	0.811082
ANXA13	-0.376871	0.719239	0.700967	-1.28679	0.245581	0.540052	0.465017	0.658317	0.768526
ANXA2	-0.877722	0.413856	0.608069	0.025039	0.980836	0.791426	0.82942	0.438612	0.706652
ANXA2	-1.28783	0.245242	0.523916	2.6347	0.0388146	0.26735	-0.419296	0.689597	0.776439
ANXA2	0.662672	0.532156	0.649512	0.544134	0.605963	0.704181	0.780527	0.46475	0.714603
ANXA2P1	-2.70436	0.0353704	0.302642	1.40618	0.20929	0.514088	0.658044	0.534927	0.736994
ANXA2P1	-3.14258	0.0200023	0.259404	1.95474	0.0984103	0.38709	2.23015	0.0672517	0.424313
ANXA2P2	-2.0204	0.0898501	0.389491	1.59788	0.161185	0.466685	-1.56145	0.16944	0.557504
ANXA2P3	0.900519	0.40254	0.602945	-0.151129	0.884827	0.774271	-0.224736	0.829642	0.8014
ANXA3	0.271632	0.795009	0.71982	3.40753	0.0143622	0.17119	-2.31097	0.0601886	0.410561
ANXA4	-2.26111	0.0644496	0.355937	1.38092	0.216534	0.520825	0.384091	0.714154	0.781443
ANXA5	1.95192	0.0987962	0.398933	1.30902	0.238425	0.535941	0.429744	0.682387	0.774699
ANXA6	1.77089	0.126967	0.431869	-0.251026	0.810169	0.758796	-1.43894	0.200222	0.581771
ANXA6	0.305242	0.770494	0.714065	1.7703	0.127072	0.428228	2.26103	0.0644566	0.417903
ANXA7	-1.77375	0.126466	0.431677	-0.157165	0.880271	0.773773	0.052284	0.96	0.824097
ANXA7	0.543074	0.606649	0.671997	4.18965	0.00575147	0.115502	0.694884	0.513124	0.730505
ANXA8	-1.54994	0.172132	0.473226	-0.038184	0.970779	0.789009	-0.574424	0.586556	0.752843
ANXA8	0.513384	0.626032	0.677376	0.940286	0.383367	0.620349	0.291287	0.780639	0.793287
ANXA8L1	-0.638144	0.546948	0.654414	-1.13444	0.299891	0.576088	2.12629	0.077606	0.441728
ANXA8L2	0.023477	0.982031	0.754664	-0.324824	0.756341	0.747967	0.665821	0.530276	0.736023
ANXA9	-2.11986	0.0782988	0.377027	0.248193	0.812261	0.759285	-1.16842	0.286958	0.637812
AOAH	0.314821	0.763558	0.712262	-0.074058	0.943371	0.785052	2.42388	0.05159	0.397559
AOC2	2.33796	0.0580058	0.343854	-0.10925	0.916567	0.780717	-0.293122	0.779302	0.793422
AOC2	-1.35875	0.223082	0.510517	0.780124	0.464971	0.656628	-0.177479	0.864972	0.808423
AOC2	0.379725	0.717227	0.700415	-2.74409	0.0335535	0.251295	-0.2095	0.84099	0.804081
AOC3	0.066487	0.94915	0.74819	-0.978375	0.365673	0.612132	2.40964	0.0525998	0.40013
AOF2	1.62118	0.156106	0.4594	4.11195	0.00627261	0.118695	1.58898	0.163166	0.550214
AOX1	0.175449	0.866498	0.734166	3.82614	0.00869822	0.136782	-0.530212	0.615004	0.758752
AOX2P	3.66186	0.0105561	0.216639	-1.51893	0.179584	0.486041	0.375133	0.720465	0.782118
AP1B1	-2.47442	0.048168	0.331692	-0.058003	0.955629	0.786929	1.24423	0.259816	0.621044
AP1B1	-0.431247	0.681352	0.691788	3.0547	0.0223766	0.210634	-0.463565	0.659299	0.768797
AP1G1	-1.73862	0.132764	0.43725	0.069889	0.946553	0.785749	2.72929	0.0342182	0.352972
AP1G1	-1.25646	0.255653	0.530439	-0.295413	0.777634	0.753391	2.33619	0.0581463	0.407098
AP1G2	-0.06746	0.948407	0.74815	1.11609	0.307076	0.581335	1.83705	0.115851	0.499203
AP1G2	-2.03315	0.0882776	0.38703	-0.213683	0.83787	0.765113	1.43053	0.202515	0.583965
AP1GBP1	-2.11619	0.0786971	0.377265	0.161592	0.876931	0.773164	3.19143	0.0188024	0.294134
AP1GBP1	0.484207	0.645406	0.681603	-0.42173	0.687915	0.729447	1.53137	0.176558	0.563218
AP1M1	1.31232	0.237377	0.518983	1.5225	0.178712	0.485596	0.009536	0.9927	0.828455
AP1M2	2.48032	0.0477849	0.330674	-0.243318	0.815865	0.759716	0.286774	0.783931	0.793592
AP1S1	0.061666	0.952832	0.749055	-2.64495	0.0382859	0.265755	0.178106	0.864501	0.808277
AP1S1	1.04484	0.336352	0.572314	-2.24554	0.0658434	0.326842	-0.998364	0.356648	0.671991
AP1S1	1.47583	0.190445	0.488334	-4.03124	0.0068706	0.122396	1.44715	0.198006	0.580097
AP1S3	-3.57975	0.0116466	0.224133	1.41505	0.206798	0.511932	-1.14744	0.294884	0.641527
AP2A1	0.145908	0.888772	0.738594	-0.629349	0.552314	0.687322	-0.181898	0.861652	0.807773
AP2A1	-1.11546	0.307327	0.559096	0.285669	0.784738	0.754573	1.07893	0.322071	0.656095
AP2A1	0.628467	0.552854	0.65587	-2.19251	0.0708295	0.337782	-0.756853	0.477795	0.718961
AP2A2	1.54899	0.172355	0.473331	-0.277968	0.790367	0.755479	-0.057806	0.95578	0.824107
AP2B1	0.418841	0.689912	0.693492	0.766846	0.472258	0.659344	1.14718	0.294986	0.641341
AP2B1	4.95101	0.00257533	0.158443	2.1393	0.0762242	0.348037	2.66062	0.0374931	0.361204
AP2M1	0.087061	0.933456	0.745834	0.865717	0.419909	0.636012	1.199	0.275729	0.63029
AP2M1	0.022029	0.983139	0.754835	-2.72368	0.0344738	0.255143	0.248365	0.812134	0.798372
AP2S1	-2.58676	0.041392	0.317366	6.04586	0.000926723	0.0531886	0.266122	0.799054	0.796248
AP2S1	3.41849	0.0141699	0.235742	5.75788	0.0011959	0.0598977	-1.6624	0.147494	0.535575
AP3B1	1.00566	0.353401	0.580898	0.914011	0.395955	0.624716	1.26554	0.252599	0.616238
AP3B2	1.42101	0.205137	0.498545	0.280774	0.788314	0.755255	0.418877	0.689887	0.776538
AP3D1	1.1924	0.27812	0.544317	-0.613677	0.561957	0.690755	1.53234	0.176325	0.563058
AP3D1	0.321541	0.758707	0.710874	3.1659	0.0194194	0.196462	1.95858	0.0978874	0.476139
AP3D1	1.50015	0.184244	0.482869	1.92064	0.103175	0.392994	1.86573	0.111336	0.492505
AP3M1	-0.491896	0.640269	0.680858	-0.506558	0.630537	0.711411	-0.555998	0.598319	0.755493
AP3M1	-0.746772	0.483426	0.634018	-1.52887	0.177163	0.483614	-0.816156	0.445596	0.708226
AP3M1	-0.200669	0.847587	0.730537	0.982378	0.363852	0.611826	1.34321	0.227779	0.599974
AP3M2	1.61408	0.157638	0.461299	1.45683	0.195424	0.50254	0.801124	0.453607	0.709921
AP3S1	0.462037	0.660334	0.685549	-2.04666	0.0866418	0.366661	-2.59866	0.0407354	0.371503
AP3S2	4.90356	0.00270116	0.158552	1.66752	0.146457	0.452086	2.42421	0.0515666	0.397578
AP4B1	-0.475555	0.65121	0.683165	1.09352	0.316113	0.586402	-0.652268	0.538399	0.737419
AP4E1	-0.227164	0.827839	0.727158	-0.153539	0.883007	0.774056	4.46281	0.00427014	0.192097
AP4M1	-2.41846	0.0519716	0.337002	3.05033	0.0225024	0.211077	-0.035531	0.972809	0.825262
AP4S1	-1.80153	0.121695	0.426206	-0.511539	0.627248	0.710881	-0.336107	0.748233	0.787426
APAF1	2.39938	0.05334	0.339379	3.10059	0.0211005	0.204158	2.49202	0.0470332	0.388834
APAF1	-1.51286	0.181077	0.480981	-1.36849	0.220185	0.523375	0.809784	0.448979	0.708879
APBA1	-1.00758	0.352548	0.580515	-0.550042	0.602149	0.703434	-0.586911	0.578662	0.749465
APBA1	0.765238	0.473146	0.630297	1.27245	0.250296	0.542895	-1.05864	0.330509	0.66013
APBA2	-0.420071	0.689062	0.69338	-3.78229	0.00915573	0.139659	-1.08542	0.319409	0.654398
APBA2BP	0.732832	0.491287	0.636607	-0.644057	0.543358	0.684726	2.66481	0.0372837	0.360654
APBA2BP	-0.892851	0.40632	0.60474	-0.593976	0.574224	0.694775	0.095813	0.926789	0.819314
APBA3	-0.631682	0.550888	0.655279	0.877672	0.413881	0.633648	-0.80651	0.450725	0.709234
APBB1	0.801532	0.453389	0.624236	-1.14728	0.294945	0.573232	1.35406	0.22449	0.598483
APBB1	-2.04595	0.086727	0.386684	-0.230128	0.825637	0.762367	-4.20121	0.00567816	0.20726
APBB1	0.031098	0.9762	0.753313	-0.201166	0.847215	0.766717	-0.192194	0.85393	0.806802
APBB1IP	1.26019	0.254395	0.529547	1.53161	0.176502	0.482929	-0.604094	0.567904	0.746241
APBB2	-0.441633	0.674226	0.69011	0.833729	0.43636	0.643904	2.12881	0.0773358	0.441415
APBB3	-0.833614	0.43642	0.61763	-5.49294	0.00152487	0.0672419	-1.7274	0.13484	0.522292
APBB3	-2.09298	0.081263	0.38061	-1.33668	0.229778	0.530533	-0.497969	0.636228	0.763747
APC	-0.655374	0.53653	0.651373	0.566684	0.59148	0.699979	-0.719296	0.499003	0.726778
APC2	-0.008426	0.99355	0.756855	1.11294	0.308325	0.581908	-0.150791	0.885083	0.811106
APCDD1	0.372395	0.722398	0.701857	-1.76716	0.127624	0.428669	-0.779047	0.465559	0.714668
APCDD1L	-1.09851	0.314096	0.562494	0.550034	0.602154	0.703412	-1.05144	0.33355	0.66165
APCS	-1.56554	0.168494	0.471101	-0.972028	0.368576	0.613268	-0.278275	0.790143	0.794444
APEG1	-0.852351	0.426726	0.614049	-0.728562	0.493712	0.66799	0.345556	0.74147	0.78571
APEH	-1.26022	0.254385	0.529567	2.02474	0.089312	0.371303	0.741557	0.486356	0.720984
APEX1	-0.213852	0.837745	0.728621	0.061678	0.952822	0.786769	-0.158386	0.879349	0.809952
APEX1	-0.315785	0.762861	0.712061	3.95404	0.00750277	0.128163	0.2691	0.796867	0.795538
APH1A	0.889184	0.408137	0.605361	2.45752	0.0492852	0.29349	0.306329	0.769705	0.791878
APH1A	0.159171	0.878757	0.736848	3.04372	0.0226942	0.211731	0.283387	0.786404	0.793927
APH1B	1.72045	0.136139	0.440981	-0.336643	0.747848	0.745641	-0.669485	0.528094	0.735316
API5	-1.45388	0.196206	0.492594	0.266124	0.799052	0.756842	1.82804	0.117307	0.5005
APIP	-1.53484	0.175723	0.47699	-6.20988	0.000804712	0.0500834	-0.612254	0.562838	0.745121
APIP	-1.41834	0.205879	0.49901	-4.59251	0.00372121	0.0969773	-1.58978	0.162986	0.550211
APITD1	7.7453	0.000243371	0.115977	-1.16852	0.28692	0.567428	0.35988	0.731265	0.783995
APITD1	0.026877	0.979429	0.753943	1.04387	0.336769	0.597876	-0.731306	0.492153	0.723443
APLF	0.409403	0.696458	0.695324	1.93208	0.10155	0.391251	0.161613	0.876916	0.809723
APLF	0.862429	0.421579	0.611429	0.584673	0.580072	0.697218	0.068995	0.947235	0.822873
APLNR	0.783079	0.46336	0.626883	1.78729	0.124117	0.423887	1.14403	0.296192	0.641516
APLP1	-0.243878	0.81545	0.724516	-0.349602	0.738581	0.742525	-0.573073	0.587414	0.75294
APLP1	0.889583	0.407939	0.605451	-0.073413	0.943864	0.785108	-0.815424	0.445984	0.708074
APLP2	-0.132514	0.89891	0.740735	-1.17615	0.284081	0.565605	-0.27894	0.789656	0.794447
APLP2	0.551213	0.601395	0.670642	-1.06429	0.328143	0.593711	1.07259	0.324689	0.657684
APM-1	-5.28972	0.00184792	0.146769	3.33867	0.0156375	0.17784	2.00117	0.0922762	0.466392
APOA1	-0.534836	0.611993	0.673354	-0.311122	0.766234	0.750504	0.318841	0.760655	0.789536
APOA1BP	0.05344	0.959116	0.749677	1.26434	0.253002	0.544798	1.1579	0.29091	0.639664
APOA2	0.622969	0.556228	0.657099	-0.786821	0.461325	0.655212	-1.92477	0.102585	0.482291
APOA4	0.711514	0.503476	0.639955	-1.13519	0.299601	0.57587	1.18151	0.282103	0.635094
APOA5	-1.40743	0.208935	0.501875	1.03982	0.338497	0.598675	0.317858	0.761364	0.789527
APOB	0.721687	0.497635	0.638505	0.800766	0.453799	0.652152	0.098985	0.924374	0.81892
APOB48R	0.568622	0.590245	0.666375	2.56014	0.0429008	0.277849	-0.314423	0.763846	0.790076
APOBEC1	0.547132	0.604026	0.670995	0.204797	0.844502	0.766165	-1.83729	0.115813	0.499178
APOBEC2	-0.310639	0.766583	0.713285	1.3613	0.22232	0.524479	2.57371	0.0421241	0.374079
APOBEC3A	-0.012722	0.990262	0.756421	2.76834	0.0324937	0.247569	2.22549	0.0676846	0.42452
APOBEC3B	1.92737	0.102217	0.402118	0.137663	0.895011	0.776617	-0.589164	0.577245	0.748921
APOBEC3C	2.03222	0.0883911	0.386864	-3.91527	0.00784462	0.130969	-2.95224	0.0255385	0.325667
APOBEC3D	-2.12116	0.0781585	0.376868	0.485319	0.644662	0.715903	-0.325965	0.75552	0.788729
APOBEC3D	-0.573727	0.586998	0.665918	0.616	0.560522	0.690141	0.969008	0.369964	0.676934
APOBEC3F	0.4324	0.68056	0.691557	-2.95238	0.025534	0.222007	1.46363	0.193627	0.576154
APOBEC3F	-1.92484	0.102575	0.402738	-23.6999	3.70429e-07	0.00273198	-5.63621	0.00133571	0.142217
APOBEC3F	-2.07836	0.0829228	0.382898	-2.52002	0.0452858	0.283584	-0.056984	0.956408	0.824164
APOBEC3F	-1.03016	0.342659	0.575763	-0.585069	0.579823	0.697117	-2.48687	0.0473624	0.389358
APOBEC3G	0.882231	0.411599	0.607197	-1.84527	0.114538	0.410814	-4.6338	0.00356351	0.179462
APOBEC3G	-0.616207	0.560394	0.657985	-3.41596	0.014214	0.170526	-1.80781	0.120641	0.5041
APOBEC3H	1.50563	0.182871	0.482419	-0.635755	0.548403	0.686217	1.217	0.269295	0.625716
APOBEC4	0.413334	0.693728	0.694596	-1.23068	0.264496	0.55351	-0.798905	0.454799	0.710485
APOC1	-0.156564	0.880723	0.737178	0.090582	0.930773	0.782738	0.635675	0.548451	0.739566
APOC2	-0.270364	0.79594	0.720129	1.18685	0.280144	0.56301	2.59648	0.0408547	0.37149
APOC3	-0.087346	0.933239	0.745873	-0.616236	0.560376	0.690134	0.291938	0.780165	0.793303
APOC4	-0.286095	0.784426	0.717213	-0.259378	0.804014	0.758036	2.27255	0.0634451	0.416079
APOD	0.672474	0.526317	0.647587	1.15385	0.292445	0.571535	0.421399	0.688143	0.776108
APOE	-1.49227	0.186232	0.484512	1.69129	0.141732	0.446853	-0.663754	0.53151	0.736341
APOF	-0.1781	0.864505	0.733783	1.80218	0.121584	0.420052	1.73649	0.133156	0.519893
APOH	0.609209	0.564725	0.659052	-0.0662	0.949369	0.786207	-3.71033	0.0099657	0.242029
APOL1	2.1432	0.0758145	0.373377	-1.78455	0.124589	0.42442	0.828651	0.439015	0.706524
APOL1	1.15893	0.290519	0.551464	-1.72232	0.135789	0.44035	0.287685	0.783266	0.793284
APOL2	4.79285	0.00302278	0.163126	1.94904	0.0991902	0.387779	2.25756	0.064765	0.417877
APOL2	3.66349	0.0105355	0.216851	4.30414	0.00506979	0.110215	5.40692	0.00165306	0.148296
APOL2	-0.64101	0.545206	0.653972	-0.020048	0.984655	0.791671	2.60572	0.0403513	0.370637
APOL2	0.779488	0.465318	0.627479	-2.50583	0.0461626	0.285259	1.00191	0.355066	0.671599
APOL3	1.02467	0.345044	0.577183	0.222632	0.831207	0.763519	-3.14112	0.0200394	0.300939
APOL3	0.582852	0.581221	0.664404	-1.22844	0.265277	0.553964	-1.30679	0.239133	0.607518
APOL3	-1.0597	0.330067	0.569582	-0.317161	0.761868	0.749437	2.392	0.053879	0.402107
APOL4	1.43542	0.201178	0.496345	0.296106	0.777131	0.753447	-0.32225	0.758196	0.789407
APOL4	9.48208	7.83745e-05	0.104933	2.02489	0.0892935	0.371383	-0.254423	0.807664	0.798083
APOL5	-0.607999	0.565476	0.659354	-3.216	0.0182287	0.190966	0.825314	0.440766	0.707049
APOL6	0.628094	0.553082	0.655753	-1.8522	0.113444	0.409378	1.50448	0.183159	0.56762
APOLD1	-0.31756	0.761579	0.711834	-0.471585	0.653883	0.718703	-0.337636	0.747137	0.787162
APOM	-0.985305	0.362524	0.585422	1.65667	0.148663	0.454945	-0.287275	0.783565	0.793482
APP	-0.610556	0.56389	0.658816	-2.47863	0.0478942	0.289709	0.491023	0.640851	0.764287
APP	0.354979	0.73475	0.70552	-3.04465	0.0226671	0.211679	0.171054	0.869804	0.809178
APP	0.77339	0.468657	0.628785	-6.85049	0.000475998	0.0401207	0.957835	0.375133	0.679724
APPBP2	-0.149196	0.886288	0.738122	0.659656	0.533961	0.681619	1.33382	0.23066	0.60169
APPBP2	-0.137354	0.895244	0.740143	1.72408	0.135458	0.4401	1.68647	0.14268	0.531198
APPL1	-2.24515	0.0658789	0.358826	-0.240656	0.817834	0.760374	-0.343283	0.743094	0.786213
APPL2	0.749714	0.481778	0.633599	-2.89843	0.0273905	0.230079	-0.961286	0.373531	0.67922
APRIN	-0.126779	0.903257	0.741492	0.453384	0.666208	0.722585	-0.245532	0.814227	0.798771
APRT	2.63674	0.0387087	0.309892	-4.57665	0.00378386	0.0974904	-1.36812	0.220295	0.595764
APRT	0.917516	0.394257	0.598962	0.276934	0.791124	0.755347	-1.11017	0.309425	0.648405
APTX	-0.180948	0.862366	0.733405	-1.36197	0.22212	0.524467	-1.03193	0.341894	0.666052
APTX	0.49784	0.636314	0.679505	-0.787421	0.461	0.655128	-1.5757	0.166164	0.552754
APTX	0.173905	0.867659	0.734331	0.425687	0.685182	0.728382	0.148293	0.88697	0.811265
AQP1	-1.10324	0.312195	0.561091	-0.452971	0.666489	0.722597	0.07406	0.94337	0.822767
AQP1	-0.268058	0.797632	0.720547	0.506419	0.630629	0.711351	-0.417046	0.691155	0.776545
AQP10	2.13215	0.0769803	0.374462	-0.232941	0.82355	0.761966	1.11795	0.306341	0.646877
AQP11	-2.42365	0.0516062	0.336651	2.43411	0.0508774	0.297388	2.56861	0.0424144	0.375033
AQP12A	1.63937	0.152248	0.455967	1.58593	0.163849	0.470293	1.52344	0.178482	0.564035
AQP12B	-0.734728	0.490213	0.636094	0.313577	0.764458	0.750034	-1.87758	0.109522	0.491189
AQP2	-1.26343	0.253305	0.528924	1.10013	0.313443	0.584943	1.66835	0.146289	0.534925
AQP3	-0.167362	0.872584	0.735598	2.97302	0.02486	0.220104	1.57977	0.16524	0.551647
AQP4	1.92026	0.103229	0.403617	0.533426	0.612911	0.7063	-1.04373	0.336829	0.663705
AQP4	1.57544	0.166224	0.469849	0.120436	0.908069	0.779602	0.975431	0.367017	0.675883
AQP5	-2.34236	0.0576576	0.342874	1.00152	0.355241	0.607704	1.74586	0.131441	0.516938
AQP6	2.51751	0.0454394	0.326497	0.740381	0.487019	0.665435	-0.379655	0.717276	0.781966
AQP6	-0.731846	0.491847	0.637067	0.181602	0.861875	0.769922	0.07104	0.945675	0.822725
AQP7	1.31491	0.236559	0.51885	-1.23712	0.262263	0.552166	1.3577	0.223399	0.597906
AQP7P1	-0.916181	0.394903	0.599005	1.56985	0.167504	0.474503	2.19356	0.0707269	0.431208
AQP7P2	0.277079	0.791018	0.718869	-1.85966	0.112277	0.407762	1.82589	0.117656	0.500671
AQP7P2	-0.435512	0.678422	0.691234	0.737018	0.488917	0.665992	0.596941	0.572367	0.747891
AQP7P2	1.15148	0.293343	0.552015	-0.664703	0.530943	0.680653	0.185502	0.858948	0.807427
AQP7P2	0.295428	0.777624	0.715977	0.51541	0.624699	0.709929	0.580336	0.58281	0.751232
AQP7P2	-0.446734	0.670739	0.688898	-0.161443	0.877044	0.773148	0.054523	0.958288	0.824283
AQP8	2.43934	0.0505171	0.335779	-0.890384	0.407542	0.630157	-0.640904	0.545271	0.739263
AQP9	-0.60867	0.56506	0.659196	1.2384	0.26182	0.552297	-3.31412	0.0161218	0.279323
AQR	-0.259469	0.803947	0.72203	0.207634	0.842383	0.765891	0.105613	0.919332	0.818032
AQR	2.61757	0.0397151	0.312258	-0.833878	0.436283	0.643886	-0.894982	0.405267	0.692218
ARAP1	0.433295	0.679944	0.691407	-0.958037	0.37504	0.616753	-0.741792	0.486224	0.720893
ARAP2	-2.62168	0.0394975	0.31168	0.719114	0.499108	0.670005	-4.72149	0.003253	0.175917
ARAP2	-4.87026	0.00279365	0.159324	-2.21535	0.0686358	0.333027	-0.837763	0.43426	0.704659
ARAP3	-0.718693	0.499349	0.638752	0.226505	0.828328	0.762989	-1.57148	0.167129	0.554106
ARAP3	-0.557548	0.597324	0.669474	-0.253814	0.808113	0.758724	-2.88491	0.0278781	0.334305
ARC	-0.628117	0.553069	0.655792	1.44416	0.19881	0.504519	2.11183	0.0791723	0.444477
ARCN1	-0.15259	0.883723	0.737493	0.550118	0.602101	0.703461	2.4415	0.0503692	0.393973
ARD1B	-3.70807	0.00999241	0.211716	-0.789495	0.459875	0.654887	-1.28794	0.245207	0.610846
AREG	0.017128	0.98689	0.755857	0.283424	0.786377	0.754895	0.307842	0.768609	0.792021
AREGB	-0.532538	0.613489	0.673628	0.146179	0.888568	0.775268	-1.25754	0.255287	0.618286
ARF1	0.583728	0.580669	0.664286	-0.505945	0.630942	0.711541	2.27527	0.063209	0.415239
ARF1	1.01671	0.348524	0.579488	2.82297	0.0302358	0.24114	2.99591	0.0241352	0.319971
ARF1	-0.911238	0.397302	0.60015	-1.68347	0.143271	0.448682	-1.05659	0.331374	0.660443
ARF3	0.329427	0.753029	0.709955	0.934099	0.386303	0.621419	3.64263	0.0108009	0.249513
ARF4	0.603286	0.568407	0.660607	-0.240378	0.81804	0.760421	2.65499	0.037776	0.361552
ARF4	-1.45966	0.194674	0.4916	1.79686	0.122484	0.421726	0.962527	0.372956	0.678776
ARF5	1.36384	0.221565	0.509909	0.653374	0.537733	0.682859	0.243908	0.815428	0.799184
ARF6	0.51568	0.624521	0.676939	0.422483	0.687394	0.729262	-1.08094	0.321244	0.655583
ARFGAP1	0.236159	0.821164	0.725398	-1.10175	0.312791	0.584393	-0.10365	0.920825	0.81839
ARFGAP1	1.50388	0.183309	0.482532	1.01518	0.349196	0.604195	1.39508	0.212447	0.590739
ARFGAP2	1.24959	0.257984	0.532446	1.40121	0.210697	0.515613	-1.10383	0.311958	0.649776
ARFGAP3	-4.26873	0.00527042	0.180272	1.35968	0.222806	0.524912	-1.80594	0.120952	0.504374
ARFGAP3	0.043165	0.966971	0.751222	0.259521	0.803908	0.758034	2.71582	0.0348356	0.353183
ARFGEF1	2.09478	0.0810608	0.380296	1.55657	0.170577	0.478296	2.62474	0.0393355	0.368119
ARFGEF1	-1.62597	0.155082	0.458255	2.98319	0.0245351	0.219002	1.18577	0.280538	0.634495
ARFGEF2	-0.064335	0.950793	0.74854	2.55167	0.0433928	0.278832	1.14083	0.297421	0.642098
ARFIP1	0.600972	0.56985	0.661109	-1.71859	0.13649	0.441409	-1.15363	0.292528	0.640066
ARFIP1	-0.938746	0.384096	0.595659	0.239655	0.818575	0.760559	0.157806	0.879787	0.809968
ARFIP1	-0.99708	0.357223	0.582785	-4.05405	0.00669541	0.121326	-2.15299	0.0747968	0.438139
ARFIP2	-0.978494	0.365619	0.587014	1.76415	0.128157	0.429334	0.643377	0.54377	0.738986
ARFRP1	0.61103	0.563596	0.658801	0.27529	0.792328	0.755665	0.807807	0.450033	0.709087
ARG1	3.12764	0.0203857	0.260412	-1.90052	0.106093	0.39774	-0.940362	0.383331	0.682679
ARG2	0.352955	0.736191	0.705939	1.37899	0.217099	0.520909	-1.14582	0.295505	0.641563
ARG99	0.048804	0.96266	0.750527	0.20435	0.844836	0.766208	-0.452847	0.666573	0.770273
ARGFX	2.26547	0.064065	0.355559	-1.07967	0.321769	0.590397	2.70037	0.0355584	0.354669
ARGFXP2	0.035023	0.973198	0.752752	6.40966	0.000680179	0.045604	-1.20264	0.274418	0.629069
ARGFXP2	0.065856	0.949632	0.748255	-0.820766	0.44316	0.64762	-1.14527	0.295715	0.641611
ARGLU1	-2.37624	0.0550497	0.341222	5.93961	0.00101705	0.0556652	0.203756	0.84528	0.805056
ARHGAP1	-1.95774	0.0980013	0.397837	-0.449707	0.668711	0.723412	0.516163	0.624204	0.760859
ARHGAP10	-0.209394	0.84107	0.729122	-0.368944	0.724839	0.738448	-4.3733	0.00470218	0.195261
ARHGAP11A	-1.36482	0.221273	0.509696	1.25263	0.256949	0.548057	-0.844711	0.43066	0.702782
ARHGAP11A	-0.686164	0.518232	0.645234	1.57129	0.167173	0.474433	-0.693231	0.51409	0.730595
ARHGAP11A	-1.63844	0.152444	0.45631	0.074676	0.9429	0.78497	-0.243909	0.815427	0.799209
ARHGAP11B	-3.03972	0.0228111	0.268576	-0.687068	0.517701	0.677004	2.14644	0.0754767	0.439527
ARHGAP12	-0.454558	0.665409	0.687265	0.180841	0.862446	0.769873	0.801797	0.453246	0.709862
ARHGAP12	-0.324938	0.756259	0.710379	-1.06003	0.329925	0.594601	1.28075	0.247558	0.612735
ARHGAP15	-0.4969	0.636938	0.679914	0.943003	0.382083	0.619631	0.037727	0.971129	0.825225
ARHGAP17	3.37346	0.0149782	0.241196	9.4473	8.00246e-05	0.0207086	6.6407	0.000562807	0.105597
ARHGAP17	1.21066	0.271545	0.541245	0.958517	0.374816	0.616557	2.07069	0.0838078	0.451869
ARHGAP17	-0.91985	0.39313	0.598803	-1.0108	0.351122	0.605044	0.17683	0.86546	0.808338
ARHGAP18	0.788757	0.460275	0.626023	-1.15529	0.291896	0.570954	-0.976655	0.366458	0.675662
ARHGAP19	-0.799869	0.454281	0.624547	-5.17808	0.00205818	0.0753323	-3.57931	0.0116528	0.255568
ARHGAP20	-1.39905	0.211312	0.503371	4.48752	0.00415889	0.102072	0.297862	0.775853	0.79298
ARHGAP21	-2.49307	0.0469667	0.330131	2.53164	0.0445807	0.281921	0.728133	0.493957	0.724848
ARHGAP22	-3.21518	0.0182475	0.255121	0.222828	0.831061	0.763528	0.652721	0.538126	0.737505
ARHGAP23	0.731215	0.492205	0.637062	3.25263	0.0174089	0.187163	3.37772	0.0148997	0.271285
ARHGAP23	-0.035189	0.973071	0.752716	0.137252	0.895321	0.776681	-0.244974	0.81464	0.798793
ARHGAP24	-2.02458	0.0893315	0.388862	-1.12745	0.302613	0.577893	0.623193	0.556089	0.742416
ARHGAP24	-3.19677	0.0186759	0.256019	-0.3682	0.725365	0.738653	-1.1777	0.283509	0.635794
ARHGAP24	-0.497945	0.636244	0.679508	-0.316196	0.762564	0.749573	-0.857352	0.424167	0.700507
ARHGAP24	-2.77702	0.0321233	0.294388	-1.95928	0.0977923	0.385997	-2.74697	0.0334255	0.351151
ARHGAP25	0.224998	0.829448	0.727345	-2.61588	0.0398054	0.270386	-0.432302	0.680627	0.774157
ARHGAP25	3.05139	0.0224717	0.267606	-0.488212	0.642728	0.715452	-0.254628	0.807513	0.798164
ARHGAP25	-3.12483	0.0204587	0.260517	-2.1399	0.076161	0.34791	1.56722	0.168107	0.555435
ARHGAP26	0.586121	0.57916	0.663694	2.63732	0.0386787	0.266912	-0.102	0.92208	0.818702
ARHGAP27	-0.804835	0.45162	0.62348	0.18527	0.859122	0.769116	0.166854	0.872966	0.809282
ARHGAP28	0.114154	0.91284	0.743045	0.140675	0.89273	0.776191	1.31192	0.237505	0.606436
ARHGAP28	-0.482633	0.646459	0.681973	-1.34031	0.228664	0.529535	0.681985	0.520691	0.732634
ARHGAP28	-0.277583	0.790649	0.718835	0.540876	0.608072	0.704938	1.0941	0.315878	0.651852
ARHGAP28	-0.978528	0.365603	0.587056	-1.23745	0.262147	0.552118	0.423934	0.686392	0.775669
ARHGAP29	0.008445	0.993536	0.756865	1.54435	0.173455	0.480698	-0.246224	0.813716	0.798702
ARHGAP30	-0.755741	0.478414	0.632459	-0.107164	0.918153	0.780963	0.088672	0.932228	0.820257
ARHGAP30	-0.839494	0.433361	0.616309	1.82551	0.117718	0.414016	1.18447	0.281017	0.634554
ARHGAP30	-0.8816	0.411914	0.607376	0.404129	0.700128	0.732265	1.14434	0.296072	0.641572
ARHGAP5	-2.20153	0.0699548	0.364909	-0.714909	0.501522	0.671199	2.48467	0.0475037	0.388858
ARHGAP8	-1.10816	0.310227	0.560457	0.920395	0.392867	0.623781	-0.756233	0.47814	0.719022
ARHGAP8	-0.805028	0.451517	0.623491	0.050404	0.961437	0.787862	0.386028	0.712793	0.78098
ARHGAP8	0.665007	0.530761	0.649163	1.3279	0.232493	0.532756	0.237408	0.820239	0.799748
ARHGAP9	-0.03891	0.970225	0.752067	3.77221	0.0092647	0.140594	0.111173	0.915104	0.817249
ARHGAP9	1.17814	0.283346	0.547307	-0.359132	0.731797	0.7406	-1.17792	0.283428	0.635752
ARHGDIA	-0.214223	0.837468	0.728561	3.13892	0.0200955	0.199674	5.48302	0.00153906	0.147074
ARHGDIB	-0.634998	0.548864	0.654755	-1.58546	0.163955	0.470228	-1.3271	0.232742	0.603285
ARHGDIG	1.56043	0.169678	0.472064	-0.283049	0.786651	0.754985	0.231528	0.824598	0.800472
ARHGDIG	-0.812562	0.447502	0.621396	-0.696891	0.511954	0.674572	0.541005	0.607989	0.756619
ARHGEF1	1.10054	0.313278	0.561745	-0.282236	0.787245	0.755113	1.46727	0.192673	0.57532
ARHGEF1	-1.33369	0.230698	0.514871	0.76597	0.472742	0.65952	-0.024013	0.981621	0.826381
ARHGEF1	0.780876	0.46456	0.62727	0.744295	0.484816	0.664579	-0.088098	0.932666	0.820243
ARHGEF10	-0.800039	0.45419	0.624483	-1.33918	0.229011	0.529798	1.76813	0.127453	0.511916
ARHGEF10L	2.63621	0.0387364	0.309848	1.47237	0.191343	0.498301	-1.28257	0.246961	0.612438
ARHGEF10L	0.367923	0.725561	0.70289	-1.20769	0.272605	0.55929	-1.7517	0.130383	0.515942
ARHGEF10L	-0.811896	0.447856	0.621611	-0.329687	0.752842	0.747161	-1.24333	0.260124	0.621057
ARHGEF11	-1.63611	0.152932	0.456848	0.286602	0.784056	0.754557	-2.29391	0.0616131	0.412684
ARHGEF11	0.798341	0.455102	0.62479	-0.120372	0.908118	0.779598	2.38661	0.0542763	0.402534
ARHGEF11	-2.91915	0.0266608	0.282654	0.621927	0.556868	0.688978	0.92863	0.388912	0.68591
ARHGEF12	-0.616793	0.560032	0.657945	-0.568481	0.590334	0.699605	-1.56168	0.169388	0.55769
ARHGEF15	-0.508149	0.629485	0.677669	0.822796	0.44209	0.647179	4.24418	0.00541473	0.203685
ARHGEF16	-2.05032	0.086204	0.386189	-0.348961	0.739039	0.742605	-1.16358	0.288772	0.638155
ARHGEF17	1.37959	0.216924	0.507495	-0.896723	0.404408	0.628441	-1.14728	0.294948	0.641485
ARHGEF18	4.39329	0.0046016	0.176748	4.62686	0.00358947	0.0953121	1.45527	0.195837	0.57798
ARHGEF19	0.252814	0.808851	0.722924	-0.728163	0.49394	0.667991	0.019309	0.985221	0.826742
ARHGEF2	10.956	3.43354e-05	0.137911	5.75343	0.00120071	0.0599351	3.91975	0.00780426	0.228272
ARHGEF3	-3.89509	0.00802941	0.197339	1.14438	0.296056	0.574106	-0.525401	0.618146	0.759462
ARHGEF4	-1.7719	0.126791	0.431948	1.26331	0.253347	0.544904	0.431817	0.68096	0.774193
ARHGEF4	-1.00086	0.355535	0.581956	-1.0655	0.327635	0.5933	3.25804	0.0172913	0.286209
ARHGEF5	4.08457	0.00646868	0.187887	1.31005	0.238097	0.535775	0.193369	0.85305	0.806614
ARHGEF5L	0.922349	0.391926	0.598396	3.39926	0.0145092	0.171625	-0.102605	0.921619	0.818648
ARHGEF7	-1.49267	0.186129	0.484468	-0.875378	0.415033	0.634556	-0.300432	0.773985	0.792835
ARHGEF7	-1.12317	0.304289	0.55732	-0.3853	0.713304	0.735768	0.640169	0.545717	0.739281
ARHGEF7	0.426528	0.684603	0.692537	-0.275919	0.791867	0.755567	-0.76071	0.475652	0.71816
ARHGEF7	0.770715	0.470127	0.629405	0.948587	0.379455	0.618976	0.18288	0.860915	0.807648
ARID1A	0.233039	0.823477	0.726186	0.459257	0.662218	0.721174	0.9795	0.36516	0.674725
ARID1A	-0.649355	0.540155	0.652254	1.53086	0.176682	0.483106	1.24079	0.260996	0.621209
ARID1B	0.746505	0.483576	0.634036	-1.45043	0.197127	0.503234	0.234419	0.822455	0.800209
ARID1B	-0.66195	0.532588	0.649532	0.108446	0.917177	0.780764	0.088529	0.932338	0.820283
ARID2	-8.4954	0.000145568	0.120377	2.95296	0.0255148	0.221905	-1.45194	0.196725	0.578768
ARID2	-3.14132	0.0200343	0.25934	-0.928174	0.38913	0.6221	-0.311022	0.766306	0.790893
ARID3A	1.69491	0.141026	0.444919	5.11163	0.00219619	0.0769466	2.47505	0.048127	0.389915
ARID3B	2.74463	0.0335293	0.297293	5.01592	0.00241381	0.0801902	3.61702	0.0111369	0.250503
ARID3C	1.00825	0.352251	0.580705	-0.328357	0.753798	0.747607	-1.39509	0.212443	0.590782
ARID4A	-0.042139	0.967755	0.751562	1.08877	0.318041	0.58743	0.301441	0.773252	0.792506
ARID4A	-1.06932	0.326045	0.567694	-0.309411	0.767472	0.75072	4.2298	0.00550135	0.204198
ARID4A	0.601624	0.569443	0.660992	5.29907	0.00183144	0.0722311	2.55135	0.0434117	0.378844
ARID4B	-1.79873	0.122166	0.426477	1.16835	0.286982	0.5674	3.04966	0.0225218	0.312447
ARID4B	0.555595	0.598577	0.669891	0.801487	0.453413	0.65201	0.398907	0.703772	0.779282
ARID4B	-1.06308	0.328648	0.569265	1.96691	0.096764	0.384252	0.152452	0.883828	0.811067
ARID5A	0.600122	0.57038	0.661315	1.27848	0.248304	0.542122	-0.012013	0.990805	0.827771
ARID5A	-0.480993	0.647559	0.682441	-0.446854	0.670657	0.724083	0.217028	0.835378	0.802607
ARID5A	-1.07504	0.323673	0.566935	0.088401	0.932435	0.782997	0.698608	0.510954	0.729947
ARID5B	-6.58807	0.000587353	0.124166	-0.860492	0.422564	0.636927	-0.97219	0.368502	0.676916
ARIH1	1.00703	0.352793	0.580543	2.64893	0.0380829	0.265659	-2.04609	0.08671	0.45687
ARIH2	-0.289147	0.7822	0.716833	1.3794	0.216978	0.520872	0.502243	0.633393	0.762932
ARL1	-1.83088	0.116845	0.420751	-1.36658	0.220751	0.523287	-0.576568	0.585196	0.752416
ARL10	0.065391	0.949987	0.748304	-0.091327	0.930205	0.782684	0.247735	0.812599	0.798472
ARL11	1.04019	0.338339	0.573302	0.24149	0.817216	0.760087	0.897373	0.404088	0.692202
ARL13B	0.566488	0.591605	0.66676	2.48118	0.0477288	0.289659	4.01538	0.00699546	0.220322
ARL13B	-0.15961	0.878426	0.736812	2.10429	0.0800017	0.355759	3.91786	0.00782126	0.228335
ARL14	-5.89464	0.00105828	0.13403	-4.33407	0.00490689	0.108432	-1.32336	0.233907	0.604372
ARL15	0.598554	0.571359	0.661359	-6.12332	0.000866647	0.0523907	-2.58542	0.0414663	0.37232
ARL15	1.96341	0.0972341	0.397188	-2.39066	0.0539779	0.303774	-2.98745	0.0244004	0.321548
ARL16	-1.27416	0.249731	0.526426	-0.829551	0.438543	0.644803	0.024155	0.981512	0.826402
ARL16	0.744338	0.484792	0.634448	1.83054	0.116901	0.41321	-0.005254	0.995978	0.828674
ARL17B	1.18329	0.281448	0.546721	-0.017868	0.986324	0.792041	-1.28234	0.247035	0.612425
ARL17B	1.062	0.329102	0.569174	0.651864	0.538642	0.683161	-1.5562	0.170664	0.558305
ARL17B	1.21985	0.268291	0.53954	-0.126008	0.903842	0.778623	0.748182	0.482635	0.720397
ARL17P1	0.848686	0.42861	0.614463	0.170359	0.870327	0.771909	0.627501	0.553446	0.741395
ARL2	0.9158	0.395088	0.59909	1.15072	0.293635	0.572155	-1.06001	0.329936	0.660012
ARL2BP	-2.06341	0.0846554	0.384707	1.35922	0.222941	0.524852	-0.397452	0.704788	0.779229
ARL3	-1.85065	0.113687	0.417073	1.99916	0.0925343	0.377465	0.923924	0.391169	0.686622
ARL4A	3.21803	0.0181822	0.254588	2.09561	0.0809679	0.357362	1.4919	0.186325	0.570196
ARL4A	-0.012109	0.990731	0.756532	-2.0481	0.0864689	0.366455	0.693726	0.513801	0.730724
ARL4A	1.26378	0.253187	0.528717	-2.28518	0.0623554	0.319918	0.010229	0.99217	0.828395
ARL4A	-0.10191	0.922148	0.744159	1.02586	0.344527	0.601087	-0.878308	0.413562	0.69527
ARL4A	-1.67623	0.144708	0.448531	-0.540633	0.60823	0.704982	-0.749001	0.482177	0.720271
ARL4C	-0.185955	0.858608	0.732514	0.12766	0.902589	0.778613	1.17001	0.286363	0.637503
ARL4D	1.71492	0.137184	0.441719	-5.26056	0.00190037	0.0729978	-2.78607	0.0317415	0.346349
ARL5A	-0.777696	0.466297	0.627746	-4.33016	0.00492783	0.108569	0.820611	0.443241	0.707553
ARL5A	-1.2377	0.262061	0.535631	-1.35411	0.224475	0.526446	0.674862	0.524901	0.733793
ARL5A	-1.52446	0.178234	0.478812	-4.35918	0.00477476	0.107198	2.46354	0.0488839	0.391613
ARL5B	3.68334	0.0102898	0.21478	2.43701	0.0506771	0.296924	-3.36711	0.0150962	0.272765
ARL5B	2.6428	0.0383964	0.309152	6.57298	0.000594613	0.0436355	0.3599	0.731251	0.784008
ARL6	2.14359	0.0757736	0.373372	1.76636	0.127766	0.428851	0.01889	0.985541	0.826718
ARL6	-0.018871	0.985556	0.755432	0.373329	0.721738	0.737403	0.223737	0.830385	0.801312
ARL6	0.431853	0.680936	0.691715	1.39942	0.211206	0.516172	-1.02885	0.343229	0.666669
ARL6	-1.32018	0.234903	0.518207	-1.51485	0.180587	0.486792	1.9897	0.0937548	0.468935
ARL6IP1	0.824912	0.440977	0.619525	-0.827687	0.43952	0.645435	-0.432076	0.680782	0.774134
ARL6IP1	-2.5337	0.0444574	0.323742	1.40609	0.209314	0.514063	0.553957	0.59963	0.755258
ARL6IP4	1.13028	0.301507	0.556247	0.91692	0.394546	0.624463	-1.36905	0.220021	0.595599
ARL6IP4	0.486788	0.643679	0.681264	0.388399	0.711128	0.73522	-0.767114	0.47211	0.716362
ARL6IP4	1.04988	0.33421	0.572306	-2.1107	0.0792962	0.354116	0.241341	0.817327	0.799289
ARL6IP5	0.417849	0.690599	0.693686	2.66757	0.0371467	0.263806	-0.791272	0.458913	0.71214
ARL6IP6	-0.468779	0.655776	0.684304	0.38909	0.710644	0.734977	0.592008	0.575459	0.748814
ARL6IP6	3.07959	0.0216745	0.264728	-0.653155	0.537865	0.68282	-0.35525	0.734557	0.784681
ARL8A	0.030201	0.976886	0.753532	1.80441	0.121209	0.419591	-0.219954	0.8332	0.802041
ARL8B	-0.909894	0.397955	0.600621	-2.47717	0.0479889	0.289866	0.896258	0.404637	0.692295
ARL9	-1.2204	0.268095	0.53957	0.218343	0.834399	0.764356	0.215712	0.836358	0.802896
ARMC1	-0.486902	0.643603	0.68126	2.3281	0.0587932	0.313358	-0.327846	0.754166	0.7886
ARMC10	-0.009425	0.992785	0.756786	-0.812085	0.447755	0.64967	0.092347	0.929428	0.820115
ARMC10	-0.064378	0.950761	0.748557	-2.53704	0.0442572	0.280718	-0.221446	0.832089	0.8018
ARMC2	-0.872157	0.416654	0.609188	1.42216	0.204819	0.510416	0.16856	0.871681	0.809139
ARMC2	2.21738	0.0684443	0.363504	0.069064	0.947183	0.785786	1.02496	0.344916	0.667543
ARMC3	1.8451	0.114566	0.417735	-1.20038	0.27523	0.560853	0.229162	0.826354	0.801015
ARMC4	3.28185	0.0167837	0.251007	0.342781	0.743453	0.74448	0.56662	0.591521	0.754058
ARMC5	-1.90051	0.106095	0.407567	-1.05311	0.332842	0.596252	-0.819462	0.443848	0.70775
ARMC6	0.712818	0.502725	0.639607	-1.38889	0.214225	0.519035	-0.031839	0.975633	0.825541
ARMC7	1.12526	0.303469	0.557088	5.34791	0.00174808	0.07074	6.48108	0.000641136	0.112732
ARMC8	-0.518907	0.622401	0.676127	0.848991	0.428453	0.639853	1.04059	0.338168	0.664429
ARMC8	-0.482491	0.646555	0.682022	2.47482	0.0481419	0.290018	6.73833	0.000520328	0.100697
ARMC8	1.24588	0.259252	0.533145	1.57995	0.1652	0.4716	-0.043329	0.966845	0.824887
ARMC8	0.390672	0.709534	0.698776	0.671393	0.526959	0.680008	1.50523	0.182972	0.568013
ARMC9	1.31821	0.235521	0.518554	0.182999	0.860826	0.769497	2.01943	0.0899719	0.463035
ARMET	1.50119	0.183982	0.482769	1.21727	0.2692	0.557109	1.37176	0.219219	0.595524
ARMS2	0.193183	0.853189	0.731621	-2.09579	0.0809477	0.35738	-0.695839	0.512567	0.730421
ARNT	3.22287	0.0180718	0.254563	1.23811	0.261922	0.552353	0.758994	0.476605	0.718505
ARNT	-1.1337	0.300178	0.555252	0.767629	0.471826	0.659115	-0.897344	0.404102	0.692149
ARNT2	-0.886969	0.409237	0.605971	-2.00236	0.0921248	0.376941	-2.80861	0.0308127	0.344522
ARNTL	-1.91334	0.104223	0.405138	-0.605441	0.567066	0.692476	0.643849	0.543484	0.738794
ARNTL	-1.69637	0.140744	0.444476	0.292062	0.780075	0.753947	1.8039	0.121295	0.504503
ARNTL2	-3.36417	0.0151512	0.241493	0.095525	0.927008	0.78227	-0.762729	0.474534	0.717386
ARP11	-0.059672	0.954355	0.749079	-0.50642	0.630627	0.711377	-0.221167	0.832297	0.801824
ARPC1A	1.00371	0.354267	0.58154	0.46894	0.655667	0.719164	0.235283	0.821814	0.800269
ARPC1B	-0.127679	0.902575	0.741299	-2.64949	0.0380544	0.265648	-1.31072	0.237883	0.606898
ARPC2	-0.93925	0.383857	0.595749	0.317073	0.761931	0.7494	-0.851434	0.427198	0.701036
ARPC2	0.208607	0.841656	0.729316	-2.12235	0.0780294	0.351653	1.02399	0.345338	0.667815
ARPC2	0.692745	0.514374	0.643595	-2.40462	0.0529603	0.301731	-0.751641	0.4807	0.719743
ARPC3	1.01156	0.350788	0.580096	-3.84822	0.00847746	0.135184	0.646375	0.541955	0.738215
ARPC4	-1.64884	0.150277	0.453591	-0.261063	0.802773	0.757714	-1.24979	0.257917	0.619584
ARPC4	1.24746	0.258709	0.532731	1.03302	0.341423	0.600072	-0.485406	0.644603	0.764612
ARPC4	-0.195829	0.851207	0.731371	3.18504	0.0189548	0.194429	-0.827694	0.439516	0.706444
ARPC5	-2.2701	0.0636588	0.35548	-0.00419	0.996793	0.794415	-1.14719	0.29498	0.641419
ARPC5L	1.55403	0.171172	0.473132	2.3074	0.0604837	0.317098	1.71898	0.136416	0.524437
ARPM1	-0.666696	0.529754	0.64906	-1.31317	0.237108	0.535225	-2.49803	0.0466524	0.388504
ARPM2	-1.90938	0.104798	0.406135	0.35047	0.737962	0.742231	0.24633	0.813638	0.798676
ARPP19	3.52028	0.0125144	0.228329	1.55011	0.172092	0.479038	1.29778	0.242018	0.609512
ARPP19	-1.06618	0.327354	0.568249	1.37923	0.217027	0.520906	2.78714	0.0316971	0.346356
ARPP-21	-1.02333	0.345627	0.577437	-0.27407	0.793222	0.75576	0.858647	0.423505	0.699866
ARPP-21	-2.26466	0.0641365	0.355675	-0.275556	0.792133	0.75565	1.5199	0.179346	0.564735
ARPP-21	-1.24949	0.258019	0.532478	-0.110747	0.915428	0.780513	1.24313	0.260193	0.621172
ARPP-21	-0.584587	0.580127	0.664179	0.610377	0.564	0.691509	0.63529	0.548686	0.739558
ARPP-21	0.353301	0.735945	0.705775	-1.91048	0.104639	0.395707	0.933386	0.386642	0.684692
ARRB1	-0.86093	0.422341	0.611746	-0.912134	0.396866	0.625084	-0.007319	0.994398	0.828456
ARRB1	1.4247	0.204118	0.497961	-1.02311	0.345723	0.601714	-0.752134	0.480425	0.71975
ARRB2	1.3285	0.232306	0.51596	1.4986	0.184634	0.49128	-0.738317	0.488184	0.721399
ARRB2	-0.553987	0.59961	0.67014	-0.5739	0.586889	0.698862	-1.00021	0.355823	0.671504
ARRDC1	-0.486962	0.643563	0.681268	0.711326	0.503585	0.671857	1.0858	0.319254	0.654472
ARRDC2	-0.784301	0.462695	0.626586	3.23474	0.0178042	0.189411	0.142937	0.891019	0.811952
ARRDC2	0.493958	0.638896	0.680479	-0.591976	0.575478	0.695181	1.58131	0.164891	0.55174
ARRDC2	-1.75989	0.128914	0.434132	-1.00117	0.355393	0.607788	-5.09445	0.00223356	0.161333
ARRDC3	0.446338	0.67101	0.68895	-1.61293	0.157886	0.463917	1.55846	0.170136	0.558063
ARRDC3	-1.97143	0.0961597	0.395326	0.751324	0.480878	0.662877	2.52302	0.0451025	0.384654
ARRDC4	4.48601	0.00416559	0.17173	-0.969104	0.36992	0.613773	-1.58954	0.163039	0.550089
ARRDC4	3.96009	0.00745099	0.192195	-2.93495	0.0261184	0.224639	-2.35068	0.0570052	0.405475
ARRDC5	0.714404	0.501812	0.639343	-0.018895	0.985538	0.791906	-0.487797	0.643005	0.764692
ARS2	0.360238	0.731011	0.704673	1.38911	0.214162	0.518926	2.21059	0.0690877	0.427912
ARS2	0.067392	0.948459	0.748148	-1.49134	0.186468	0.493137	-0.513185	0.626163	0.761528
ARSA	1.81098	0.120111	0.424307	-0.677184	0.523526	0.679053	1.62683	0.154898	0.543417
ARSA	1.17433	0.284757	0.548187	2.31961	0.0594806	0.314747	-0.558239	0.596881	0.755134
ARSB	0.232812	0.823646	0.726198	-0.616421	0.560261	0.69008	0.671024	0.527178	0.734873
ARSB	-0.777736	0.466275	0.627746	4.65239	0.00349498	0.0939875	0.437041	0.677372	0.773228
ARSB	1.08188	0.32086	0.566169	0.991099	0.359908	0.609957	-0.374454	0.720944	0.782168
ARSB	0.479797	0.648361	0.682621	-0.902959	0.401343	0.627047	-0.091191	0.930309	0.820116
ARSG	-0.139011	0.89399	0.740064	1.36557	0.221049	0.523573	1.35089	0.225448	0.599115
ARSI	-1.44152	0.199523	0.49526	-1.85672	0.112735	0.40847	-0.201715	0.846805	0.805636
ARSJ	0.298631	0.775294	0.715472	4.07552	0.00653501	0.119818	1.63735	0.152672	0.540912
ARSK	-0.933522	0.386577	0.596775	0.238712	0.819273	0.760753	1.46121	0.194266	0.576774
ART1	0.409611	0.696313	0.695278	0.470591	0.654553	0.718958	0.5636	0.593449	0.754577
ART3	0.94417	0.381533	0.59457	0.355705	0.734233	0.741286	-1.47353	0.19104	0.573784
ART4	1.11328	0.308188	0.559722	-0.204526	0.844704	0.766207	0.163411	0.87556	0.809516
ART5	-0.824556	0.441164	0.619541	-2.48354	0.0475766	0.289331	1.50814	0.182248	0.567369
ART5	-2.07474	0.0833389	0.38356	0.507966	0.629606	0.71115	-0.946816	0.380287	0.681875
ARTN	0.590817	0.576206	0.662686	2.30685	0.0605295	0.317113	1.48906	0.187047	0.5711
ARTN	-1.42357	0.20443	0.498377	-0.757938	0.477192	0.661287	-1.60693	0.159193	0.546825
ARTN	-1.11481	0.307583	0.5592	-1.68745	0.142486	0.447602	-0.191926	0.854131	0.806917
ARTN	2.42114	0.0517831	0.336867	2.2378	0.0665479	0.328681	1.82657	0.117546	0.500547
ARV1	-0.167071	0.872803	0.735651	-9.535	7.5939e-05	0.0203659	-0.916046	0.394969	0.688735
ARVCF	-1.0678	0.326677	0.568055	0.469256	0.655454	0.719224	-0.4753	0.651382	0.765893
ARVP6125	-0.060252	0.953911	0.74917	-1.84586	0.114444	0.410679	1.74177	0.132186	0.518806
ARVP6125	0.85224	0.426784	0.613974	1.19403	0.277528	0.562196	0.340541	0.745056	0.786612
AS3MT	-0.133745	0.897978	0.740704	-0.695935	0.512511	0.674643	-1.71395	0.137367	0.526058
ASAH1	0.67292	0.526053	0.647573	-5.55807	0.00143534	0.0649441	-0.619585	0.55831	0.74367
ASAH1	-2.48575	0.0474342	0.330279	-0.33273	0.750656	0.746398	-1.43087	0.20242	0.584019
ASAH2	2.46892	0.0485287	0.332061	-0.422895	0.687109	0.729091	-0.757435	0.477471	0.719107
ASAH2	-0.753856	0.479464	0.632688	-1.20043	0.275211	0.560892	-0.524412	0.618793	0.759741
ASAH2B	0.462128	0.660272	0.685586	-0.914007	0.395957	0.624686	-0.647794	0.541098	0.738028
ASAH2B	-0.225702	0.828925	0.727272	-0.297323	0.776246	0.753158	1.35288	0.224847	0.598708
ASAH2C	-1.39958	0.21116	0.503179	3.41019	0.0143153	0.170977	-0.507069	0.630199	0.762008
ASAM	-1.49856	0.184643	0.482925	0.954033	0.376905	0.617343	-0.414235	0.693103	0.776947
ASAP1	-2.50763	0.0460508	0.327541	-0.192906	0.853397	0.767859	1.77818	0.125692	0.509166
ASAP1	-1.71551	0.137073	0.441816	2.13054	0.077152	0.350321	3.57329	0.0117375	0.256512
ASAP1	-3.43115	0.0139515	0.234747	1.61733	0.156935	0.463109	3.01201	0.0236393	0.317362
ASAP1IT1	0.157126	0.8803	0.737108	0.462481	0.660033	0.720363	0.819176	0.443999	0.707807
ASAP2	1.05356	0.332652	0.571379	-0.539705	0.608831	0.705208	-0.382963	0.714947	0.781671
ASAP2	1.95403	0.0985073	0.398453	-2.15147	0.0749544	0.345879	0.420569	0.688717	0.776244
ASAP3	-0.595286	0.573403	0.661954	-2.62907	0.0391081	0.268368	0.423705	0.68655	0.77579
ASB1	0.518545	0.622639	0.676124	1.68719	0.142538	0.447575	-1.56227	0.169251	0.557416
ASB10	2.35733	0.0564896	0.34289	-0.113112	0.913631	0.780651	-0.166829	0.872985	0.809226
ASB13	3.07032	0.0219332	0.265694	2.44941	0.0498306	0.294656	0.305545	0.770274	0.791934
ASB14	-1.07346	0.324329	0.567024	-0.277718	0.79055	0.75541	0.260135	0.803457	0.797099
ASB15	0.484744	0.645046	0.681479	-0.494627	0.638451	0.713761	-0.688773	0.5167	0.731434
ASB16	-0.046417	0.964484	0.750909	0.232009	0.824241	0.762247	0.075179	0.942516	0.822745
ASB17	0.610077	0.564187	0.658834	-1.12651	0.30298	0.578219	0.545517	0.605069	0.756136
ASB17	1.5819	0.164759	0.468061	0.50645	0.630608	0.711382	1.61466	0.157511	0.545983
ASB18	0.617306	0.559715	0.658095	-0.593806	0.574331	0.694847	-2.37711	0.0549844	0.403602
ASB2	0.537254	0.610422	0.672915	-2.24693	0.0657182	0.326716	-0.442526	0.673615	0.772119
ASB3	-0.340148	0.745337	0.707829	1.44856	0.197627	0.503683	0.421286	0.688221	0.776083
ASB3	0.31078	0.766481	0.713238	0.784488	0.462593	0.655907	0.595303	0.573393	0.748436
ASB3	-3.1244	0.02047	0.260424	-0.372188	0.722545	0.737537	1.39517	0.21242	0.59077
ASB4	-0.476509	0.650569	0.682977	-0.555523	0.598623	0.702654	1.11909	0.305893	0.646553
ASB4	-2.19392	0.0706924	0.36631	-1.02984	0.3428	0.600098	-1.81488	0.119465	0.5037
ASB4	-1.29047	0.244382	0.523312	1.10345	0.312112	0.583641	-0.775896	0.467282	0.714853
ASB5	0.978169	0.365767	0.587051	0.047825	0.963408	0.787989	-0.467334	0.656751	0.767805
ASB5	-0.735161	0.489968	0.635982	-1.32407	0.233686	0.533293	-1.97819	0.0952626	0.47089
ASB6	-1.94054	0.100367	0.400503	-0.97528	0.367086	0.613072	1.75671	0.129484	0.5143
ASB6	1.63732	0.152679	0.456529	2.02921	0.0887615	0.370476	0.206142	0.843497	0.804553
ASB6	1.31308	0.237137	0.519145	0.979359	0.365224	0.611937	0.09264	0.929205	0.82013
ASB7	-0.642178	0.544498	0.653847	-1.45401	0.196173	0.50254	0.68612	0.518258	0.731652
ASB7	-1.31268	0.237264	0.518978	1.15282	0.292835	0.571616	0.428815	0.683026	0.774882
ASB7	-0.476138	0.650819	0.683086	-1.29512	0.242877	0.538685	-0.687595	0.517391	0.731436
ASB8	-1.30225	0.240585	0.520973	3.13986	0.0200715	0.199637	-0.053329	0.959201	0.824239
ASB8	0.389049	0.710672	0.698893	2e-06	0.999999	0.795144	1.21991	0.268268	0.625124
ASCC1	-0.09289	0.929015	0.745549	-0.251038	0.810161	0.758812	-0.141494	0.892111	0.812105
ASCC2	2.38799	0.0541747	0.33992	-0.433171	0.68003	0.726887	0.545605	0.605013	0.756188
ASCC3	-1.40143	0.210634	0.50282	-0.64859	0.540617	0.683754	0.370462	0.723764	0.782662
ASCC3	-0.220382	0.832881	0.728175	1.82537	0.117741	0.413948	-0.926815	0.389781	0.686458
ASCC3	-1.00282	0.354661	0.581576	0.54126	0.607824	0.704871	-3.29629	0.0164839	0.28132
ASCC3	-0.315347	0.763178	0.712121	-3.86734	0.00829139	0.133662	0.274844	0.792655	0.794555
ASCL1	0.896737	0.404401	0.603898	1.29676	0.242348	0.538482	-3.73941	0.00962913	0.238754
ASCL2	-0.111245	0.91505	0.743145	-0.008629	0.993395	0.793959	-5.68748	0.00127464	0.144196
ASCL3	-0.016584	0.987306	0.755847	0.758507	0.476875	0.661252	-0.940429	0.383299	0.682701
ASCL4	1.31409	0.236818	0.519052	-0.979101	0.365342	0.611891	-1.40496	0.209634	0.589253
ASCL5	-0.66243	0.532301	0.649436	0.661655	0.532764	0.68127	-0.199692	0.848317	0.805704
ASCL5	0.505051	0.631533	0.678393	1.18361	0.28133	0.563743	-1.31094	0.237814	0.607024
ASF1A	1.73419	0.133579	0.438139	1.01062	0.351202	0.605145	6.13417	0.000858591	0.124619
ASF1B	-0.471014	0.654268	0.683999	-2.21786	0.0683992	0.332535	-2.59596	0.0408835	0.371313
ASGR1	-2.38274	0.0545639	0.340765	0.695663	0.51267	0.674702	-0.180845	0.862443	0.807629
ASGR2	1.27925	0.248052	0.525487	-4.91109	0.00268074	0.0837751	1.25568	0.255917	0.617771
ASGR2	-0.675679	0.524417	0.647032	-0.175261	0.86664	0.77091	-0.3078	0.768639	0.792
ASGR2	-0.281138	0.788048	0.71805	-3.11685	0.0206678	0.202428	-0.517122	0.623573	0.760814
ASH1L	-0.696001	0.512473	0.643018	-0.448283	0.669682	0.723719	-0.45992	0.661768	0.769257
ASIP	-0.300325	0.774063	0.715204	-0.35135	0.737335	0.74198	-0.017467	0.98663	0.826798
ASL	-1.51507	0.180533	0.480626	0.855769	0.424976	0.637792	-0.322889	0.757735	0.789328
ASL	-0.595871	0.573038	0.661912	-1.10596	0.311105	0.583087	-0.112898	0.913794	0.817098
ASL	-0.180716	0.86254	0.733377	1.09847	0.314112	0.585229	1.00209	0.354986	0.671572
ASNA1	-1.88776	0.107987	0.409407	2.20048	0.0700561	0.336213	0.865197	0.420173	0.698637
ASNS	0.593781	0.574346	0.662037	1.13016	0.301555	0.577331	-1.05998	0.329946	0.659991
ASNS	-0.821275	0.442891	0.620077	0.752191	0.480393	0.662766	-0.376963	0.719173	0.78215
ASNSD1	-2.29615	0.0614239	0.350447	-5.11504	0.00218886	0.0770558	-0.445814	0.671368	0.771439
ASPA	1.01533	0.349129	0.579568	-0.351963	0.736898	0.741793	-0.376826	0.71927	0.78209
ASPG	0.934018	0.386341	0.596803	0.467742	0.656476	0.719222	0.966612	0.371068	0.677625
ASPH	-0.797563	0.45552	0.624663	-0.40199	0.70162	0.732552	1.377	0.21768	0.594388
ASPH	0.006995	0.994645	0.757136	0.512395	0.626684	0.710788	0.940827	0.383111	0.68288
ASPH	0.181999	0.861577	0.733223	-0.214483	0.837274	0.7649	1.12436	0.303821	0.645721
ASPHD1	0.898319	0.403622	0.603697	1.63253	0.153688	0.460108	-0.13348	0.898178	0.814016
ASPHD1	-0.679972	0.521879	0.646056	0.055629	0.957443	0.787433	1.45034	0.19715	0.579245
ASPHD1	-1.36329	0.221729	0.509951	-0.812817	0.447367	0.649425	0.059477	0.954504	0.82363
ASPHD2	1.4427	0.199204	0.494906	2.52758	0.0448259	0.282623	2.71726	0.0347691	0.353674
ASPM	-0.7835	0.46313	0.626844	-0.681474	0.520993	0.678392	-3.32684	0.0158688	0.278229
ASPN	2.48191	0.0476818	0.330611	-0.364384	0.728069	0.739619	-1.02426	0.345224	0.667802
ASPRV1	-0.795976	0.456374	0.62492	-0.729258	0.493317	0.667914	-3.29537	0.0165028	0.28133
ASPSCR1	0.060776	0.953511	0.749149	-0.691638	0.515022	0.675928	-6.21265	0.000802819	0.122293
ASRGL1	-1.42852	0.203067	0.497512	-0.673171	0.525903	0.679775	1.95448	0.098445	0.476891
ASS1	0.142196	0.89158	0.739441	2.19871	0.0702272	0.336596	1.17502	0.284502	0.636537
ASS1	-1.01175	0.350706	0.580097	0.920415	0.392858	0.623833	2.96049	0.0252669	0.323814
ASS1	-0.082033	0.937289	0.746457	0.095669	0.926899	0.782312	0.844167	0.430941	0.703054
ASTE1	2.84827	0.029248	0.287834	2.26735	0.0639001	0.323511	-0.974404	0.367488	0.676183
ASTL	-0.954039	0.376903	0.592345	-4.05363	0.00669861	0.12131	1.17344	0.285087	0.637059
ASTN1	-0.004021	0.996922	0.757495	-2.35719	0.0565004	0.309584	-1.58928	0.163099	0.550229
ASTN1	0.522198	0.620243	0.675714	-1.02284	0.345842	0.601745	-0.272254	0.794553	0.795033
ASTN2	2.62203	0.0394787	0.311794	-3.47251	0.0132631	0.165863	-1.65268	0.149484	0.537662
ASTN2	2.7579	0.0329456	0.296512	-1.39803	0.211603	0.516374	-0.682876	0.520166	0.732264
ASTN2	-0.488888	0.642276	0.680958	2.65546	0.0377523	0.265298	-0.109528	0.916355	0.817369
ASXL1	3.1887	0.0188672	0.256639	1.67025	0.145907	0.45157	-0.259303	0.804069	0.79727
ASXL2	-2.88679	0.0278099	0.285368	0.51549	0.624646	0.709924	4.18692	0.00576893	0.208839
ASXL3	-0.921862	0.392161	0.598396	-0.281137	0.788049	0.755246	1.08103	0.321206	0.655591
ASZ1	-0.157833	0.879766	0.737078	1.02128	0.346523	0.60229	0.056736	0.956597	0.824258
ASZ1	2.89076	0.027666	0.285349	0.100622	0.923129	0.781994	-0.047122	0.963945	0.824448
ATAD1	-1.03783	0.339354	0.573879	-0.447303	0.670351	0.723938	3.6637	0.010533	0.246094
ATAD1	0.494463	0.638559	0.680352	0.758807	0.476709	0.66127	0.582522	0.581429	0.750553
ATAD2	-1.41851	0.205832	0.499027	-1.20709	0.272821	0.55946	0.402368	0.701356	0.778568
ATAD2B	0.275695	0.792032	0.719	-1.04018	0.338344	0.598619	0.58829	0.577794	0.74916
ATAD3A	1.68868	0.142244	0.446058	0.708555	0.505184	0.672167	-0.668702	0.528559	0.735332
ATAD3B	0.292049	0.780084	0.716435	-1.94514	0.0997287	0.388699	0.888744	0.408355	0.693107
ATAD3C	0.567817	0.590758	0.666553	1.37637	0.217866	0.521645	-4.183	0.00579416	0.20877
ATAD5	-0.246411	0.813578	0.724156	0.036695	0.971919	0.789369	1.60439	0.159751	0.547275
ATCAY	-0.41283	0.694078	0.694624	0.189318	0.856085	0.768614	-0.33844	0.746561	0.786986
ATE1	-0.06053	0.953699	0.749171	0.123775	0.905536	0.7789	-0.092759	0.929115	0.820144
ATE1	-1.45097	0.196984	0.492962	-1.30781	0.238808	0.536109	2.94793	0.0256817	0.326546
ATE1	0.384372	0.713957	0.699725	-1.30223	0.240589	0.537448	-0.305293	0.770457	0.791963
ATE1	-0.092418	0.929374	0.745646	1.14849	0.294484	0.572827	2.78534	0.0317724	0.346196
ATF1	-3.43461	0.0138924	0.234032	-2.2884	0.0620804	0.319451	0.131647	0.899567	0.814363
ATF2	-3.41114	0.0142985	0.236342	-3.81246	0.0088381	0.137806	3.87604	0.0082082	0.230448
ATF3	3.56365	0.0118748	0.225438	0.579041	0.58363	0.697827	2.34246	0.0576494	0.406672
ATF3	0.165586	0.873921	0.735954	0.642538	0.54428	0.685331	-1.70687	0.138717	0.527159
ATF3	1.06002	0.32993	0.569486	0.606139	0.566632	0.692318	1.91572	0.103881	0.484315
ATF4	2.57568	0.0420128	0.318478	3.21595	0.01823	0.190911	-0.694297	0.513467	0.730655
ATF4	-1.12577	0.303266	0.557044	-3.4596	0.0134739	0.166872	-0.834087	0.436174	0.705531
ATF4	0.261728	0.802284	0.721782	0.412938	0.694003	0.731225	-0.2594	0.803998	0.797276
ATF5	-0.605207	0.567212	0.6599	-0.396611	0.705376	0.733488	-0.083639	0.936064	0.821237
ATF6	-0.493539	0.639175	0.68057	1.04413	0.336656	0.597821	0.119796	0.908555	0.815828
ATF6B	4.1624	0.00592853	0.182571	-4.88325	0.00275716	0.0848156	0.954903	0.376499	0.680636
ATF6B	1.7078	0.138539	0.442735	-2.30298	0.0608516	0.31756	-3.3513	0.0153945	0.274607
ATF7	0.799529	0.454463	0.624554	0.608185	0.565361	0.691912	-0.913002	0.396445	0.689511
ATF7IP	0.278041	0.790314	0.718717	-0.456582	0.664033	0.721899	0.993709	0.358734	0.67242
ATF7IP2	-1.83825	0.115658	0.419161	1.34162	0.228263	0.52923	-0.237928	0.819854	0.799777
ATG10	-2.48147	0.0477106	0.330403	-5.89324	0.00105959	0.0565256	-2.65959	0.0375444	0.360907
ATG10	0.814204	0.44663	0.621075	-3.94219	0.00760551	0.129095	-0.704371	0.507605	0.728853
ATG12	-2.27113	0.0635692	0.355332	-6.02207	0.000946124	0.0535726	-2.36103	0.0562051	0.404743
ATG12	-1.05267	0.333026	0.571567	-3.20053	0.0185876	0.192605	0.438007	0.67671	0.772845
ATG16L1	3.44406	0.0137324	0.233436	0.461352	0.660798	0.720558	2.33569	0.0581858	0.407004
ATG16L1	1.48732	0.18749	0.485226	-1.76003	0.12889	0.430519	0.236738	0.820736	0.799826
ATG16L2	-1.95497	0.0983792	0.398278	-0.498059	0.636169	0.71294	-1.00037	0.355754	0.671456
ATG2A	2.07184	0.0836746	0.383598	4.78529	0.00304628	0.0891541	3.27596	0.0169078	0.282905
ATG2B	0.554485	0.59929	0.670049	0.027415	0.979018	0.790846	-1.87472	0.109958	0.491353
ATG3	-0.295178	0.777806	0.715957	-3.22188	0.0180943	0.190437	-0.042756	0.967284	0.825101
ATG3	-0.81897	0.444108	0.620267	1.24877	0.258262	0.549031	-0.469051	0.655592	0.767294
ATG4B	0.614137	0.561673	0.658277	2.06009	0.0850455	0.363978	-0.000617	0.999528	0.829295
ATG4B	-1.42169	0.204952	0.498611	-0.16085	0.877491	0.773334	2.25557	0.0649423	0.41832
ATG4C	-1.84667	0.114317	0.417586	-0.516645	0.623887	0.70969	1.45088	0.197008	0.579158
ATG4C	-3.33335	0.015741	0.244653	-4.87347	0.00278457	0.0851262	0.752856	0.480022	0.720059
ATG4D	0.03395	0.974018	0.75289	1.14956	0.294076	0.572409	1.67873	0.144211	0.533731
ATG4D	1.11765	0.306461	0.558462	3.16441	0.0194559	0.196428	1.35666	0.223711	0.59796
ATG5	-0.829254	0.438699	0.618644	-1.22435	0.266709	0.555539	-0.673307	0.525823	0.734214
ATG7	1.56926	0.167638	0.470721	1.02175	0.346316	0.602072	-1.06385	0.328326	0.659452
ATG9A	0.045409	0.965255	0.750926	0.82277	0.442103	0.647038	0.560745	0.595275	0.75481
ATG9A	1.60655	0.159277	0.46306	0.727474	0.494332	0.667848	0.710968	0.503791	0.72803
ATG9A	4.73151	0.00321949	0.165182	5.25215	0.00191583	0.0730211	2.58977	0.0412247	0.372324
ATG9B	-1.63026	0.154169	0.457625	1.68339	0.143286	0.448635	-0.303784	0.771551	0.792373
ATHL1	-1.38956	0.214033	0.506079	-0.278031	0.790321	0.755509	0.788253	0.460548	0.713167
ATIC	-2.35021	0.0570418	0.343205	1.14079	0.297438	0.57448	1.25083	0.257562	0.619409
ATL1	-4.85865	0.00282673	0.158954	-0.47054	0.654587	0.718942	-1.93873	0.100619	0.480316
ATL1	-3.22554	0.0180112	0.254092	-1.32718	0.232715	0.532602	-2.45924	0.0491704	0.392784
ATL2	-4.71978	0.00325873	0.165984	0.212475	0.838771	0.765415	3.07671	0.0217544	0.308904
ATL3	1.32793	0.232483	0.516151	0.788475	0.460428	0.655136	-1.05994	0.329964	0.659983
ATM	-0.680052	0.521831	0.646082	1.38683	0.21482	0.519496	-1.62432	0.155433	0.543865
ATM	-1.97057	0.0962738	0.395333	-2.05139	0.0860761	0.365683	-0.567541	0.590934	0.753997
ATM	-2.10133	0.0803299	0.37991	-3.67328	0.0104136	0.149638	-3.87025	0.00826349	0.230947
ATM	0.513284	0.626099	0.677369	0.580031	0.583004	0.697813	-0.134828	0.897157	0.813834
ATMIN	-0.698028	0.511291	0.642769	-0.165528	0.873965	0.772581	1.4614	0.194214	0.576787
ATMIN	-1.26416	0.253061	0.528649	1.6924	0.141516	0.446886	0.535804	0.611364	0.757541
ATN1	-0.350593	0.737874	0.706349	1.25739	0.255338	0.546556	2.08079	0.082644	0.449294
ATN1	-0.466579	0.657261	0.684456	0.140482	0.892877	0.776227	2.10574	0.0798418	0.445149
ATN1	0.986383	0.362036	0.584969	-0.448099	0.669808	0.723749	-1.16775	0.287209	0.637771
ATOH1	-1.01043	0.351287	0.580273	0.496837	0.636981	0.713389	-1.01465	0.349429	0.669415
ATOH7	1.2481	0.258491	0.53271	-1.71987	0.136249	0.441018	-1.48208	0.188832	0.572008
ATOH7	-0.402587	0.701203	0.696205	-0.558466	0.596735	0.701917	-0.09873	0.924569	0.818997
ATOH8	-1.54192	0.174031	0.475426	-0.301428	0.773262	0.75249	1.96487	0.0970373	0.473876
ATOX1	1.56986	0.167501	0.470525	-0.042846	0.967215	0.788676	-0.424705	0.68586	0.77558
ATP10A	1.37203	0.219139	0.508572	-1.02267	0.345915	0.6018	-1.73269	0.133856	0.520711
ATP10A	-0.802136	0.453065	0.624065	-0.756837	0.477804	0.661545	1.8506	0.113695	0.496025
ATP10B	-0.489801	0.641667	0.68098	-1.20494	0.27359	0.560142	-0.809443	0.449161	0.708803
ATP10D	-3.31401	0.0161241	0.246652	2.54696	0.0436689	0.279268	0.728429	0.493788	0.724739
ATP11A	-2.01575	0.0904318	0.389371	-0.062913	0.95188	0.786541	1.18135	0.282162	0.635181
ATP11A	2.58936	0.0412473	0.317122	-2.65699	0.0376752	0.265135	-1.25818	0.255071	0.618153
ATP11B	-0.603286	0.568407	0.66058	1.03668	0.339846	0.599085	5.22097	0.00197434	0.154192
ATP11B	-0.823584	0.441675	0.619732	1.69213	0.141569	0.446863	1.88011	0.109138	0.490255
ATP12A	-1.31822	0.235516	0.518583	-1.2573	0.255369	0.546585	0.632612	0.550319	0.740495
ATP13A1	1.1067	0.310811	0.56079	-0.29603	0.777186	0.753451	0.974217	0.367573	0.676178
ATP13A2	-0.716693	0.500497	0.639173	2.47016	0.0484474	0.290671	0.785155	0.46223	0.713545
ATP13A3	-0.687363	0.517527	0.645043	1.86935	0.110779	0.405515	0.047207	0.96388	0.824461
ATP13A4	-2.55142	0.0434075	0.321087	-0.384389	0.713944	0.735836	-2.43438	0.0508585	0.395088
ATP13A5	-3.47619	0.0132036	0.230868	0.081425	0.937752	0.78367	0.848419	0.428748	0.701671
ATP1A1	0.397925	0.704458	0.696852	-0.984856	0.362728	0.61133	2.06794	0.0841269	0.452321
ATP1A1	0.767924	0.471663	0.630053	0.758168	0.477064	0.661327	1.78034	0.125318	0.508385
ATP1A1	-0.634238	0.549327	0.654947	3.63799	0.0108609	0.152067	2.58779	0.0413343	0.37233
ATP1A2	0.132485	0.898932	0.740731	-0.919821	0.393145	0.623852	0.821835	0.442596	0.707514
ATP1A3	1.31255	0.237305	0.518987	-0.934695	0.386019	0.621369	1.15515	0.291951	0.640034
ATP1A4	-0.085302	0.934796	0.746121	2.1277	0.0774546	0.350562	-1.77647	0.12599	0.5095
ATP1A4	-0.059979	0.95412	0.749125	-0.378761	0.717906	0.736754	0.450447	0.668207	0.771004
ATP1B1	-0.056062	0.957113	0.749361	1.04569	0.33599	0.597392	0.920206	0.392959	0.687373
ATP1B1	1.14341	0.296429	0.553563	1.49648	0.185167	0.491545	5.45948	0.00157334	0.148051
ATP1B1	2.89317	0.0275793	0.284977	-2.05285	0.0859026	0.365578	0.680838	0.521367	0.732949
ATP1B2	-0.638249	0.546884	0.654504	0.218545	0.834248	0.764361	0.829562	0.438537	0.706606
ATP1B3	-3.46119	0.0134477	0.232532	-1.64919	0.150204	0.456675	1.30251	0.240501	0.608181
ATP2A1	-0.792595	0.458198	0.625741	0.575662	0.585771	0.698716	-2.87714	0.0281629	0.335887
ATP2A1	1.94514	0.0997287	0.400055	-2.08514	0.0821486	0.359134	0.873083	0.416187	0.696412
ATP2A1	0.488425	0.642585	0.680952	0.895552	0.404985	0.628609	-0.20957	0.840938	0.804107
ATP2A2	1.43502	0.201286	0.496307	0.330676	0.752132	0.746933	1.37233	0.219051	0.595488
ATP2A2	-2.09786	0.0807163	0.380394	-0.638759	0.546574	0.685849	1.00098	0.35548	0.671516
ATP2A2	2.71521	0.034864	0.300595	0.53551	0.611555	0.705813	1.50218	0.183735	0.568149
ATP2A3	1.51073	0.181605	0.481473	6.3356	0.000723574	0.047541	2.37235	0.055343	0.403444
ATP2A3	-1.74915	0.130845	0.436348	2.25949	0.0645937	0.324848	0.824648	0.441115	0.706947
ATP2B1	1.14512	0.295772	0.553254	1.3183	0.235492	0.534522	0.404252	0.700043	0.778206
ATP2B1	-1.0162	0.348746	0.579412	-1.56394	0.168864	0.4768	-0.272692	0.794232	0.794945
ATP2B1	-0.092035	0.929666	0.745646	0.745666	0.484046	0.664388	0.275618	0.792088	0.794271
ATP2B2	0.437008	0.677395	0.690939	-0.173538	0.867935	0.771295	-2.16336	0.0737342	0.4364
ATP2B2	1.3032	0.240279	0.520711	-0.851916	0.42695	0.639031	-1.04412	0.336662	0.663546
ATP2B2	-0.614727	0.561308	0.658179	-0.072711	0.944399	0.785199	-0.939844	0.383576	0.68276
ATP2B4	-0.459964	0.661739	0.685792	1.99861	0.0926042	0.377541	-1.49916	0.184492	0.568488
ATP2B4	0.702479	0.508703	0.641984	-2.85652	0.0289334	0.23618	-0.436253	0.677913	0.773443
ATP2B4	1.60964	0.158601	0.462482	-1.72193	0.135861	0.440439	0.327862	0.754155	0.788642
ATP2C1	-0.635508	0.548553	0.654717	1.15131	0.293408	0.572016	1.00653	0.353014	0.670771
ATP2C1	-0.584998	0.579867	0.664099	-0.71332	0.502436	0.671721	-1.84863	0.114006	0.496538
ATP2C1	-1.85354	0.113233	0.416546	-1.01381	0.349797	0.604313	0.693714	0.513808	0.730701
ATP2C2	1.51399	0.180799	0.48088	-0.012884	0.990138	0.793096	1.83142	0.116758	0.500726
ATP4A	3.06649	0.022041	0.266083	-0.663608	0.531597	0.680751	0.677227	0.523501	0.733602
ATP4B	1.38328	0.215849	0.50675	-0.110204	0.915841	0.780595	0.569454	0.589715	0.753942
ATP5A1	-2.11317	0.079026	0.37749	-1.96198	0.0974272	0.385536	-1.76408	0.12817	0.512922
ATP5A1	-1.12705	0.302766	0.556962	-0.344464	0.74225	0.743982	0.536395	0.61098	0.757401
ATP5B	-0.824978	0.440942	0.619569	0.798585	0.454971	0.652755	0.560144	0.59566	0.754986
ATP5C1	1.07931	0.321913	0.566251	-0.395125	0.706415	0.73369	1.05784	0.330847	0.660419
ATP5D	-0.148624	0.886719	0.738197	2.48016	0.0477952	0.289586	-1.73402	0.13361	0.520348
ATP5D	0.185092	0.859255	0.732644	1.41466	0.206905	0.511982	-1.71082	0.137962	0.526698
ATP5E	-1.66451	0.147066	0.450331	-1.29412	0.243199	0.538913	-1.06289	0.328728	0.65957
ATP5EP2	1.25757	0.255278	0.530247	-2.57183	0.0422312	0.276855	-0.673251	0.525856	0.734228
ATP5EP2	2.2307	0.0672008	0.361544	-1.62223	0.155881	0.461801	0.703652	0.508022	0.728941
ATP5F1	-1.26127	0.254031	0.529417	-6.05953	0.000915785	0.0530772	0.404604	0.699798	0.778214
ATP5F1	-1.55383	0.171219	0.472984	-4.4514	0.00432265	0.104099	-0.747751	0.482877	0.720373
ATP5G1	1.97124	0.0961846	0.395313	-1.79345	0.123064	0.422638	-0.173384	0.868051	0.808721
ATP5G1	0.299731	0.774495	0.71525	-0.25267	0.808957	0.758744	-1.47988	0.1894	0.572489
ATP5G2	0.408646	0.696985	0.695454	1.39731	0.211808	0.516703	-1.00133	0.355326	0.671679
ATP5G2	-0.3514	0.737299	0.706303	2.37424	0.0552003	0.306733	-1.04929	0.33446	0.661962
ATP5G2	1.46329	0.193716	0.491299	-1.16664	0.287621	0.567787	-0.136486	0.895901	0.813486
ATP5G3	-0.885061	0.410187	0.606515	0.985857	0.362274	0.611089	0.171042	0.869813	0.809163
ATP5H	-1.57159	0.167104	0.470255	0.196305	0.850852	0.767418	-0.560087	0.595696	0.75497
ATP5H	1.27643	0.248982	0.525952	-4.16944	0.0058822	0.116541	-0.365304	0.727417	0.783171
ATP5I	-0.421566	0.688027	0.693233	-1.36772	0.220414	0.523455	-1.16462	0.28838	0.638024
ATP5I	-0.335748	0.748491	0.708479	-7.09385	0.000393925	0.0368923	-1.37232	0.219055	0.595445
ATP5J	0.82604	0.440384	0.619343	-3.92206	0.00778353	0.130837	1.09607	0.315083	0.651303
ATP5J	-0.133021	0.898526	0.740744	-1.16596	0.287877	0.567913	0.984314	0.362973	0.673921
ATP5J	0.4041	0.700148	0.696239	-1.29778	0.242018	0.538397	-1.31943	0.235136	0.605108
ATP5J2	-2.10173	0.0802854	0.379828	-0.586373	0.579001	0.696868	-1.24299	0.26024	0.62114
ATP5J2	0.339586	0.74574	0.707805	-2.52951	0.0447093	0.282371	1.97098	0.0962191	0.472731
ATP5L	-0.825778	0.440522	0.619474	-0.53455	0.61218	0.705954	0.836004	0.435175	0.704991
ATP5L	2.96626	0.0250786	0.277058	-2.2244	0.0677863	0.331358	-2.4863	0.0473989	0.389139
ATP5O	-0.90096	0.402324	0.602845	-2.1469	0.0754284	0.346603	-0.432959	0.680175	0.774102
ATP5S	-1.68766	0.142445	0.44614	0.268262	0.797483	0.756472	-2.70705	0.0352438	0.354403
ATP5S	-1.21592	0.269678	0.540397	-3.08974	0.021395	0.205927	-0.103917	0.920622	0.818447
ATP5S	-1.35974	0.222787	0.510257	0.445789	0.671385	0.724339	-0.084405	0.93548	0.821263
ATP5SL	0.130291	0.900595	0.741102	-0.190259	0.85538	0.768308	-2.81448	0.0305752	0.344748
ATP6AP1L	-3.49805	0.0128568	0.230097	-2.35156	0.0569372	0.310478	-0.350238	0.738128	0.785035
ATP6V0A1	2.86504	0.0286124	0.2869	1.95341	0.0985921	0.387288	2.42172	0.051742	0.397933
ATP6V0A2	1.50803	0.182275	0.481887	4.94524	0.00259028	0.0819025	2.73645	0.0338949	0.352591
ATP6V0A4	0.033475	0.974381	0.752964	-0.519515	0.622002	0.709324	0.879673	0.412878	0.695033
ATP6V0A4	3.16408	0.0194642	0.258262	-0.606866	0.56618	0.692225	0.351884	0.736954	0.784871
ATP6V0A4	-1.06034	0.329797	0.569466	0.585918	0.579288	0.696872	2.29507	0.0615145	0.412563
ATP6V0A4	-0.800593	0.453892	0.624379	-0.329188	0.753201	0.747266	0.800275	0.454063	0.71002
ATP6V0B	2.87514	0.0282365	0.28671	4.23865	0.00544789	0.1135	1.2704	0.250979	0.615017
ATP6V0B	-0.638982	0.546439	0.654444	1.05208	0.333279	0.596527	1.51763	0.179902	0.565443
ATP6V0D1	2.27098	0.0635823	0.355334	2.23406	0.0668917	0.329441	1.50761	0.18238	0.567434
ATP6V0D2	0.628917	0.552579	0.65582	-0.832856	0.436816	0.644157	1.29517	0.242861	0.609542
ATP6V0E1	-0.079783	0.939004	0.746618	-2.23549	0.0667598	0.329231	4.77431	0.00308078	0.171114
ATP6V0E1	2.36437	0.0559488	0.342268	0.43451	0.67911	0.72672	0.724047	0.496286	0.725601
ATP6V0E2	2.33445	0.0582852	0.344059	3.44511	0.0137148	0.168441	1.15959	0.290272	0.639221
ATP6V1A	1.60121	0.160448	0.464114	1.11311	0.308257	0.581816	1.42319	0.204536	0.585459
ATP6V1B1	0.503799	0.632362	0.678583	-4.41909	0.00447532	0.104865	-2.37284	0.055306	0.403269
ATP6V1B2	-0.791707	0.458678	0.62588	2.809	0.0307966	0.242337	1.9872	0.0940808	0.469421
ATP6V1C1	0.989703	0.360537	0.584697	2.17388	0.0726721	0.341002	2.44961	0.0498175	0.393156
ATP6V1C1	-0.485043	0.644846	0.681472	-0.282196	0.787274	0.755068	2.00941	0.0912292	0.464918
ATP6V1C2	-2.45097	0.0497254	0.334951	-0.594236	0.574061	0.694806	0.167426	0.872535	0.809272
ATP6V1C2	-0.046959	0.96407	0.750919	0.63383	0.549576	0.686462	0.343039	0.743268	0.786181
ATP6V1D	0.908593	0.398589	0.601094	-1.02574	0.344579	0.601107	0.006931	0.994695	0.828502
ATP6V1E1	3.56765	0.0118176	0.225265	1.9522	0.0987571	0.387163	5.16443	0.0020857	0.157686
ATP6V1E1	3.74059	0.00961577	0.209256	3.99029	0.00719819	0.124913	0.561289	0.594927	0.754772
ATP6V1E2	-0.102295	0.921855	0.744136	-4.6597	0.00346843	0.0937005	-4.88022	0.0027656	0.166861
ATP6V1F	2.30836	0.0604044	0.34802	2.33356	0.0583558	0.31295	2.20105	0.0700013	0.42985
ATP6V1G1	-2.16541	0.0735259	0.369154	-3.76721	0.0093192	0.141276	0.47122	0.654129	0.766486
ATP6V1G2	-1.5687	0.167767	0.470895	-0.302036	0.77282	0.752408	-1.54908	0.172336	0.560143
ATP6V1G2	-0.449984	0.668523	0.68871	-0.96887	0.370027	0.613882	-0.48194	0.646924	0.764977
ATP6V1G3	0.344617	0.74214	0.707374	-1.52331	0.178514	0.485416	0.627685	0.553333	0.741309
ATP6V1G3	-0.491882	0.640279	0.680843	-1.16607	0.287837	0.567872	-2.73202	0.0340945	0.352997
ATP6V1H	1.77554	0.126153	0.431447	0.933987	0.386356	0.621369	0.194666	0.852078	0.806563
ATP6V1H	-1.80164	0.121677	0.426249	3.25892	0.0172721	0.186235	2.26551	0.0640615	0.417452
ATP7B	0.426061	0.684924	0.692464	-0.824976	0.440943	0.646527	-0.841787	0.432172	0.703385
ATP7B	-3.13691	0.020147	0.259366	-2.20558	0.0695651	0.335166	-0.505522	0.631222	0.762286
ATP8A1	0.87505	0.415198	0.608801	0.670707	0.527366	0.680057	-3.81031	0.00886041	0.235848
ATP8A2	-1.06005	0.329918	0.5695	3.15345	0.0197281	0.197486	-0.405802	0.698963	0.778045
ATP8B1	-0.552066	0.600846	0.670562	-2.18879	0.071193	0.338804	-0.798431	0.455053	0.710522
ATP8B2	1.53242	0.176305	0.477416	-0.639442	0.546159	0.685794	-0.366942	0.726256	0.78288
ATP8B2	1.07267	0.324657	0.567104	0.155519	0.881512	0.773988	1.38792	0.214505	0.592021
ATP8B2	-0.069459	0.946881	0.748016	-0.779291	0.465425	0.656673	-3.30092	0.016389	0.28126
ATP8B3	2.73426	0.0339936	0.298212	0.498521	0.635862	0.712974	-2.95008	0.0256104	0.326449
ATP8B4	0.082562	0.936885	0.746411	-1.40288	0.210224	0.515266	0.285033	0.785202	0.793573
ATP9A	-2.16329	0.073741	0.369442	-1.34657	0.226756	0.52831	0.707592	0.505741	0.728657
ATP9A	-1.45232	0.196624	0.492893	-0.32143	0.758787	0.748428	1.12622	0.303091	0.645597
ATP9A	-2.04334	0.0870412	0.386552	1.33385	0.230649	0.531088	-1.46279	0.193848	0.576309
ATP9B	0.644367	0.543171	0.653454	-0.433584	0.679746	0.726794	-0.781939	0.463981	0.714527
ATPAF1	-0.790471	0.459347	0.626094	-2.10995	0.079378	0.35432	-5.48954	0.00152972	0.147095
ATPAF1	-1.29123	0.244136	0.523262	0.45306	0.666428	0.722585	0.887325	0.40906	0.69308
ATPAF2	-1.10951	0.309688	0.560346	-0.99668	0.357402	0.608683	-0.926107	0.390121	0.686467
ATPBD1B	-0.493306	0.63933	0.68058	3.45722	0.0135131	0.167077	2.24239	0.0661291	0.421203
ATPBD3	-0.08798	0.932756	0.745805	-0.069555	0.946808	0.78574	-0.388648	0.710953	0.780549
ATPBD4	-0.481254	0.647384	0.682385	-0.467734	0.656481	0.719201	-0.890284	0.407591	0.692957
ATPBD4	2.33552	0.0581995	0.343987	-0.563819	0.593309	0.700598	0.04997	0.961769	0.824167
ATPGD1	-0.567363	0.591047	0.666692	-0.942235	0.382446	0.619811	0.291698	0.78034	0.793323
ATPGD1	0.686716	0.517907	0.645173	-0.87565	0.414896	0.634412	1.26523	0.252705	0.616106
ATPIF1	3.52462	0.0124487	0.228167	-1.66819	0.146322	0.451906	-4.11312	0.0062644	0.215133
ATPIF1	-1.40837	0.208672	0.501543	1.57188	0.167037	0.474365	-0.95395	0.376944	0.68096
ATR	-0.649429	0.54011	0.652255	-0.194382	0.852291	0.767684	-1.75765	0.129315	0.513828
ATR	-0.468077	0.656249	0.684315	-0.377278	0.718951	0.736904	2.32546	0.0590061	0.408287
ATR	-0.320743	0.759282	0.710963	-0.107832	0.917645	0.780959	0.630539	0.551586	0.740872
ATRIP	-0.047575	0.963599	0.750864	3.40844	0.014346	0.171136	1.39339	0.212931	0.591229
ATRIP	0.043602	0.966636	0.75117	2.49794	0.046658	0.286819	-0.09961	0.923899	0.818923
ATRN	-0.03866	0.970416	0.752049	-0.086147	0.934152	0.783347	0.887704	0.408872	0.693181
ATRN	0.960634	0.373833	0.591022	-1.29376	0.243317	0.538971	-0.303351	0.771866	0.792299
ATRN	-1.23451	0.263167	0.536021	-2.40782	0.05273	0.301409	-2.59983	0.0406714	0.37147
ATRN	0.089997	0.931219	0.745594	0.134064	0.897735	0.777153	2.85458	0.0290069	0.338347
ATRN	-1.1254	0.303413	0.557167	-0.575244	0.586036	0.698693	2.05012	0.086228	0.456126
ATRNL1	0.139101	0.893922	0.740095	-0.650736	0.539322	0.683288	-1.36354	0.221654	0.596504
ATXN1	0.172923	0.868398	0.734647	-2.17694	0.0723655	0.340592	-0.135327	0.89678	0.813731
ATXN1	0.675899	0.524286	0.646985	0.494362	0.638627	0.713769	1.27337	0.249994	0.614266
ATXN10	-0.555343	0.598739	0.669913	-0.278818	0.789745	0.755473	-2.26919	0.0637384	0.416759
ATXN10	-1.31293	0.237184	0.518964	0.098294	0.9249	0.782326	-2.47257	0.0482895	0.390306
ATXN1L	-0.592621	0.575074	0.662359	-0.406765	0.698293	0.732214	0.101992	0.922086	0.818684
ATXN1L	-1.11663	0.306864	0.558798	1.98384	0.0945201	0.380618	2.13415	0.0767679	0.441202
ATXN1L	-0.855024	0.425357	0.613144	-1.10478	0.311576	0.583267	0.289118	0.782221	0.793243
ATXN2	0.911462	0.397193	0.600114	2.59267	0.0410644	0.273522	2.63439	0.0388309	0.366519
ATXN2L	-0.244975	0.814639	0.72439	2.31246	0.060066	0.316257	1.93471	0.101181	0.480609
ATXN2L	-0.8896	0.40793	0.60547	0.08094	0.938122	0.783868	-1.29538	0.242792	0.609717
ATXN3	1.21926	0.268499	0.539573	-4.39268	0.00460464	0.105384	-4.97695	0.00250937	0.164637
ATXN3	-2.02222	0.0896239	0.38923	-1.03832	0.339144	0.598885	-0.345165	0.741749	0.785655
ATXN7	0.88009	0.412669	0.607628	2.0283	0.088873	0.370679	-1.85092	0.113646	0.496091
ATXN7L1	-0.275439	0.792219	0.718961	-1.47048	0.191835	0.498657	-2.01325	0.0907449	0.464219
ATXN7L2	-2.87957	0.0280734	0.28588	-0.387853	0.711512	0.735256	-4.22615	0.00552359	0.204039
ATXN7L3	0.849702	0.428087	0.614278	1.43625	0.200951	0.5069	1.10689	0.310735	0.649293
ATXN8OS	0.48218	0.646763	0.681986	-2.67539	0.0367613	0.262905	-0.322201	0.758231	0.78939
AUH	-0.447739	0.670054	0.688773	-0.626486	0.554068	0.688024	-1.2092	0.272066	0.627982
AUP1	-1.52996	0.176899	0.477875	0.934143	0.386282	0.621452	0.094092	0.9281	0.819789
AUP1	-1.10546	0.311304	0.560888	1.38267	0.216026	0.52028	-1.13327	0.300346	0.644163
AURKA	-0.96242	0.373005	0.590677	1.87066	0.110578	0.405435	-1.82784	0.117338	0.500425
AURKA	1.7354	0.133355	0.438069	1.92016	0.103244	0.3929	-2.76213	0.0327615	0.349183
AURKAIP1	4.58473	0.0037518	0.169048	2.14796	0.0753185	0.346421	-2.25388	0.0650933	0.418941
AURKAPS1	-5.96746	0.000992433	0.13162	1.23473	0.263089	0.552563	-0.224091	0.830122	0.80141
AURKB	1.11812	0.306275	0.558339	0.422925	0.687089	0.729122	-1.92723	0.102237	0.48198
AURKC	0.104599	0.920103	0.743853	0.831498	0.437525	0.644334	-0.562362	0.594241	0.754649
AURKC	0.295824	0.777336	0.715922	0.202854	0.845953	0.766421	-0.317065	0.761937	0.789641
AURKC	-0.098656	0.924625	0.744384	0.701174	0.509461	0.673815	0.756703	0.477879	0.718946
AUTS2	-4.09443	0.0063973	0.187167	1.93508	0.101129	0.390289	-0.45774	0.663248	0.769204
AVEN	-1.16706	0.287464	0.54956	0.819828	0.443655	0.647606	-2.03103	0.088538	0.460664
AVIL	-2.19328	0.0707544	0.366428	0.66466	0.530969	0.680627	-0.089527	0.931576	0.82027
AVL9	0.07135	0.945438	0.747968	1.76438	0.128116	0.429296	2.1329	0.0769006	0.44114
AVL9	3.49512	0.0129027	0.230332	3.00821	0.0237554	0.215365	0.807039	0.450443	0.709334
AVP	1.40603	0.20933	0.501838	-1.83997	0.115384	0.411646	-0.809242	0.449268	0.708826
AVPI1	-2.14709	0.0754082	0.372159	-3.2032	0.0185252	0.192431	-3.98741	0.00722189	0.222444
AVPR1A	2.24706	0.0657062	0.35865	0.986396	0.36203	0.610922	0.695526	0.51275	0.73058
AVPR1B	-0.434987	0.678782	0.6912	0.435809	0.678217	0.72645	1.21654	0.26946	0.625864
AXIN1	0.673291	0.525832	0.647699	3.40092	0.0144795	0.171825	2.33864	0.0579517	0.406568
AXIN1	-0.574065	0.586784	0.665809	-0.179532	0.86343	0.769842	0.385255	0.713336	0.781158
AXIN2	-3.57089	0.0117716	0.224997	-3.18209	0.0190255	0.194749	-3.0645	0.0220972	0.310903
AXL	3.66683	0.0104937	0.216307	0.420165	0.688996	0.729965	-1.36167	0.222211	0.597115
AXL	2.42613	0.0514323	0.336453	0.134288	0.897566	0.777143	-1.05676	0.3313	0.660552
AXUD1	-2.5878	0.0413339	0.317354	-3.48795	0.0130157	0.163951	-4.35545	0.0047941	0.195646
AZGP1	-1.17335	0.285122	0.548288	-0.282335	0.787173	0.755118	1.55838	0.170155	0.557886
AZI1	1.67313	0.145329	0.449022	1.20126	0.274914	0.56079	-2.11826	0.0784714	0.443129
AZI1	0.927259	0.389569	0.597391	-0.871444	0.417014	0.635247	0.007561	0.994212	0.828459
AZI2	-3.78003	0.00918007	0.205173	-1.25724	0.255389	0.546548	-1.16184	0.289424	0.638587
AZIN1	1.69533	0.140946	0.444764	1.17473	0.284609	0.56597	1.12223	0.304658	0.646072
AZIN1	1.03214	0.341802	0.575287	-0.844263	0.430891	0.641028	2.3773	0.05497	0.403593
AZIN1	1.5851	0.164036	0.467233	1.02835	0.343444	0.600547	-0.118954	0.909195	0.815902
AZU1	2.26572	0.0640429	0.355506	-0.584165	0.580392	0.697376	-0.19563	0.851357	0.806401
B2M	2.80255	0.0310593	0.29138	-0.408252	0.697258	0.732301	-1.2612	0.254054	0.617439
B2M	0.841556	0.432292	0.61588	-3.95894	0.00746076	0.128038	1.74319	0.131926	0.518118
[truncated: 32,302 more rows]
