# Supplementary material for: Integrative epigenomic analysis in differentiated human primary bronchial epithelial cells exposed to cigarette smoke
Source: Sci Rep. 2018 Aug 24;8:12750. doi: 10.1038/s41598-018-30781-3 (PMC6109173; doi:10.1038/s41598-018-30781-3)
Supplement: Supplementary file 5 — Supplemental Table 4 [file 41598_2018_30781_MOESM5_ESM.xlsx]

## Sheet: DiffExp_SmVsAir_Day1_Up
Term	%	Pop Hits	Fold Enrichment	P Value	Benjamini
GO:0006979~response to oxidative stress	3.85093	394	1.93017	7.84678e-07	0.00637317
GO:0006950~response to stress	23.1677	3677	1.24427	7.86743e-07	0.00320006
GO:0032502~developmental process	33.6025	5632	1.17824	9.3774e-07	0.00254366
GO:0071840~cellular component organization or biogenesis	36.8944	6265	1.16296	9.96269e-07	0.00202734
GO:0016043~cellular component organization	36.0248	6109	1.16455	1.2873e-06	0.00209558
GO:0033554~cellular response to stress	12.236	1773	1.36288	3.29854e-06	0.0044694
GO:0070887~cellular response to chemical stimulus	17.205	2648	1.2831	3.44741e-06	0.00400476
GO:0044767~single-organism developmental process	32.4845	5475	1.1717	3.56727e-06	0.00362668
GO:0048856~anatomical structure development	32.4224	5473	1.16989	4.44338e-06	0.00401467
GO:0035556~intracellular signal transduction	17.0186	2657	1.26491	1.22005e-05	0.00989174
GO:0071310~cellular response to organic substance	14.3478	2186	1.29617	1.50617e-05	0.0110947
GO:0031325~positive regulation of cellular metabolic process	17.9503	2839	1.24862	1.87599e-05	0.0126573
GO:0065008~regulation of biological quality	21.7391	3548	1.20999	2.70238e-05	0.0167953
GO:0010604~positive regulation of macromolecule metabolic process	17.9503	2856	1.24119	2.92385e-05	0.0168731
GO:0044707~single-multicellular organism process	34.2857	5943	1.13928	5.26472e-05	0.0281936
GO:0009653~anatomical structure morphogenesis	16.5839	2631	1.24477	5.37584e-05	0.0270058
GO:0048869~cellular developmental process	23.9752	3992	1.18603	5.66091e-05	0.0267684
GO:0048585~negative regulation of response to stimulus	9.44099	1369	1.36188	5.84039e-05	0.0260918
GO:0009966~regulation of signal transduction	17.0807	2728	1.23648	6.23676e-05	0.0263921
GO:0032989~cellular component morphogenesis	9.13043	1321	1.36494	6.64191e-05	0.0266972
GO:0010033~response to organic substance	17.5776	2822	1.23007	7.32202e-05	0.0280107
GO:0009893~positive regulation of metabolic process	18.8199	3052	1.21775	7.60637e-05	0.0277792
GO:1902531~regulation of intracellular signal transduction	11.3665	1714	1.3096	8.15778e-05	0.0284874
GO:0097190~apoptotic signaling pathway	4.65839	583	1.57794	8.18874e-05	0.027419
GO:0000302~response to reactive oxygen species	2.17391	210	2.04431	8.60679e-05	0.0276626
GO:0051716~cellular response to stimulus	39.1925	6927	1.11733	9.82514e-05	0.0303227
GO:0003351~epithelial cilium movement	0.559006	20	5.51965	9.82915e-05	0.029228
GO:0060271~cilium morphogenesis	2.42236	247	1.93672	0.000104534	0.0299629
GO:0033365~protein localization to organelle	6.58385	902	1.44145	0.000108523	0.0300326
GO:0010646~regulation of cell communication	18.5714	3020	1.2144	0.000111132	0.0297341
GO:0023051~regulation of signaling	18.8199	3070	1.21061	0.000113216	0.0293209
GO:0000902~cell morphogenesis	8.57143	1240	1.36507	0.000115436	0.0289667
GO:0051246~regulation of protein metabolic process	15.7143	2512	1.23538	0.000142816	0.0346505
GO:0097191~extrinsic apoptotic signaling pathway	2.23602	225	1.96254	0.000154457	0.0363413
GO:0010799~regulation of peptidyl-threonine phosphorylation	0.745342	38	3.87344	0.000154466	0.0353234
GO:0032270~positive regulation of cellular protein metabolic process	9.56522	1420	1.33024	0.000158527	0.0352466
GO:0051247~positive regulation of protein metabolic process	10.0621	1508	1.31769	0.00016956	0.0366545
GO:0007275~multicellular organism development	28.3851	4877	1.14938	0.000170746	0.0359525
GO:0043068~positive regulation of programmed cell death	4.53416	577	1.55184	0.000171826	0.0352646
GO:0010800~positive regulation of peptidyl-threonine phosphorylation	0.621118	27	4.54292	0.000186991	0.0373772
GO:0051098~regulation of binding	2.73292	300	1.799	0.000193787	0.0377831
GO:0034599~cellular response to oxidative stress	2.23602	228	1.93672	0.000201	0.0382472
GO:0018107~peptidyl-threonine phosphorylation	1.11801	80	2.75982	0.000202345	0.0376201
GO:0048522~positive regulation of cellular process	27.6398	4744	1.15057	0.000212171	0.0385324
GO:0043065~positive regulation of apoptotic process	4.47205	572	1.54396	0.000220294	0.0391071
GO:0044085~cellular component biogenesis	17.8261	2914	1.20807	0.000226682	0.0393612
GO:0009968~negative regulation of signal transduction	7.57764	1089	1.37414	0.000228874	0.0389055
GO:0048519~negative regulation of biological process	26.9565	4623	1.1515	0.000243811	0.040547
GO:1901700~response to oxygen-containing compound	9.75155	1466	1.3136	0.000248179	0.0404336
GO:0080134~regulation of response to stress	8.69565	1285	1.33636	0.000258109	0.0411944
GO:2001237~negative regulation of extrinsic apoptotic signaling pathway	1.30435	105	2.45318	0.000278733	0.0435607
GO:1902533~positive regulation of intracellular signal transduction	6.52174	915	1.40756	0.000279929	0.0429206
GO:0008104~protein localization	15.2174	2448	1.22759	0.000285976	0.0430184
GO:0097193~intrinsic apoptotic signaling pathway	2.54658	279	1.80251	0.000321502	0.0473606
GO:0031399~regulation of protein modification process	10.8075	1664	1.28261	0.000341266	0.0493085
GO:0001558~regulation of cell growth	3.35404	403	1.64357	0.000349268	0.0495573
GO:0040008~regulation of growth	4.90683	652	1.4862	0.000355083	0.0495001
GO:0006461~protein complex assembly	9.56522	1445	1.30723	0.000363541	0.0497978
GO:0018210~peptidyl-threonine modification	1.11801	84	2.6284	0.000373418	0.0502716
GO:0032268~regulation of cellular protein metabolic process	14.5963	2346	1.22868	0.000374279	0.049566
GO:0034613~cellular protein localization	10.4348	1600	1.28792	0.000375573	0.0489381
GO:0031331~positive regulation of cellular catabolic process	2.48447	272	1.80381	0.000378783	0.0485696
GO:0070271~protein complex biogenesis	9.56522	1446	1.30633	0.000379113	0.0478581
GO:0022607~cellular component assembly	16.087	2618	1.21347	0.000410853	0.0509725
GO:0048731~system development	25.0311	4291	1.15198	0.000444113	0.0541617
GO:0071900~regulation of protein serine/threonine kinase activity	3.78882	476	1.57189	0.000455333	0.0546742
GO:0010942~positive regulation of cell death	4.59627	607	1.49535	0.00047257	0.0558627
GO:0023057~negative regulation of signaling	8.01242	1186	1.33415	0.000500901	0.0582683
GO:0007154~cell communication	35.3416	6275	1.11224	0.000554855	0.0634377
GO:0070727~cellular macromolecule localization	10.4348	1613	1.27754	0.000558572	0.0629663
GO:0007167~enzyme linked receptor protein signaling pathway	6.64596	954	1.37573	0.000563101	0.0625951
GO:0033036~macromolecule localization	17.0807	2817	1.19742	0.000564627	0.0619153
GO:2001236~regulation of extrinsic apoptotic signaling pathway	1.67702	161	2.05701	0.000580899	0.0627982
GO:1903827~regulation of cellular protein localization	4.28571	562	1.50595	0.000610526	0.0650333
GO:0009967~positive regulation of signal transduction	9.37888	1428	1.29702	0.000620768	0.065236
GO:0003341~cilium movement	0.807453	51	3.1266	0.000650021	0.0673374
GO:0071822~protein complex subunit organization	10.7453	1674	1.26762	0.00067024	0.0684891
GO:1902589~single-organism organelle organization	10.3727	1612	1.27072	0.000729759	0.0734243
GO:0051049~regulation of transport	11.3665	1796	1.24981	0.000833	0.0823606
GO:0032990~cell part morphogenesis	5.7764	817	1.39624	0.000843333	0.0823413
GO:0001932~regulation of protein phosphorylation	8.57143	1300	1.30207	0.00084752	0.0817544
GO:0048858~cell projection morphogenesis	5.65217	797	1.4005	0.000866944	0.0825727
GO:0051240~positive regulation of multicellular organismal process	9.31677	1431	1.28573	0.000876262	0.0824601
GO:0010648~negative regulation of cell communication	7.8882	1182	1.31791	0.000893461	0.083052
GO:0010035~response to inorganic substance	3.6646	469	1.54304	0.000898794	0.0825857
GO:0006081~cellular aldehyde metabolic process	0.869565	60	2.86204	0.00090877	0.082534
GO:0051239~regulation of multicellular organismal process	16.087	2659	1.19476	0.000993206	0.0888658
GO:0072594~establishment of protein localization to organelle	4.84472	666	1.43655	0.00104056	0.0918962
GO:0048518~positive regulation of biological process	30	5285	1.12099	0.00106939	0.0933109
GO:0044700~single organism signaling	34.7826	6207	1.10664	0.0010745	0.0927434
GO:0032880~regulation of protein localization	6.58385	962	1.35154	0.00110221	0.0940258
GO:0010628~positive regulation of gene expression	10.7453	1692	1.25414	0.00110386	0.0931855
GO:0034614~cellular response to reactive oxygen species	1.36646	125	2.1588	0.00112783	0.0941382
GO:0050896~response to stimulus	45.5901	8329	1.08094	0.00113439	0.0937005
GO:0048583~regulation of response to stimulus	21.3043	3636	1.1571	0.00113451	0.092771
GO:0006928~movement of cell or subcellular component	11.3043	1795	1.24367	0.0011556	0.0934761
GO:0042221~response to chemical	23.8509	4117	1.14406	0.00115708	0.092672
GO:0009991~response to extracellular stimulus	3.41615	435	1.55086	0.00120287	0.0952261
GO:0007017~microtubule-based process	4.53416	618	1.44888	0.0012219	0.09573
GO:0044710~single-organism metabolic process	23.5404	4063	1.14417	0.00122399	0.094974
GO:0002376~immune system process	14.9689	2465	1.19922	0.00123228	0.0946859
GO:0010941~regulation of cell death	9.68944	1509	1.26804	0.00124619	0.09481
GO:0007165~signal transduction	32.4845	5775	1.11083	0.00125452	0.094532
GO:0065003~macromolecular complex assembly	10.8075	1710	1.24811	0.00125832	0.0939368
GO:0016049~cell growth	3.41615	436	1.5473	0.00128661	0.0950771
GO:0042384~cilium assembly	1.92547	206	1.84584	0.00132498	0.0968943
GO:0031668~cellular response to extracellular stimulus	1.80124	188	1.89208	0.00133847	0.0969635
GO:0023052~signaling	34.9689	6260	1.10315	0.00134602	0.0966255
GO:0043620~regulation of DNA-templated transcription in response to stress	0.931677	70	2.6284	0.00134702	0.0958506
GO:0017038~protein import	2.73292	329	1.64042	0.00136487	0.0962197
GO:0001578~microtubule bundle formation	0.993789	78	2.51608	0.00140084	0.0977841
GO:0009605~response to external stimulus	12.795	2073	1.2189	0.0014506	0.100222
GO:0070925~organelle assembly	4.7205	653	1.42758	0.00145203	0.0994743
GO:0071345~cellular response to cytokine stimulus	5.03106	706	1.40728	0.00147261	0.099973
GO:0030031~cell projection assembly	3.29193	419	1.55153	0.00149383	0.100504
GO:0007018~microtubule-based movement	2.04969	226	1.79104	0.00149723	0.099897
GO:0032501~multicellular organismal process	38.882	7027	1.09271	0.00153246	0.101298
GO:0045184~establishment of protein localization	12.4845	2021	1.21991	0.00156425	0.10246
GO:0034097~response to cytokine	5.59006	802	1.37647	0.0015827	0.10278
GO:0044782~cilium organization	2.04969	227	1.78315	0.00161032	0.103654
GO:0048468~cell development	12.1739	1968	1.2216	0.00168857	0.107566
GO:0010927~cellular component assembly involved in morphogenesis	2.48447	294	1.66883	0.00169667	0.107217
GO:0009896~positive regulation of catabolic process	2.73292	333	1.62072	0.00172913	0.108316
GO:0008630~intrinsic apoptotic signaling pathway in response to DNA damage	1.18012	104	2.24088	0.00175247	0.108861
GO:0043067~regulation of programmed cell death	9.06832	1413	1.26739	0.00175513	0.108194
GO:0042981~regulation of apoptotic process	9.00621	1400	1.2704	0.00175988	0.107658
GO:0034504~protein localization to nucleus	2.91925	363	1.58815	0.00183237	0.111009
GO:0045732~positive regulation of protein catabolic process	2.23602	257	1.71818	0.00183508	0.110345
GO:0071496~cellular response to external stimulus	2.23602	257	1.71818	0.00183508	0.110345
GO:0007169~transmembrane receptor protein tyrosine kinase signaling pathway	4.65839	648	1.41966	0.00184131	0.109889
GO:0048513~animal organ development	18.4472	3129	1.16426	0.00185417	0.109811
GO:0008283~cell proliferation	11.5528	1861	1.22593	0.00191546	0.112417
GO:0031667~response to nutrient levels	3.1677	404	1.54842	0.00193111	0.112474
GO:0009636~response to toxic substance	1.86335	202	1.82167	0.00196899	0.113741
GO:0046686~response to cadmium ion	0.68323	43	3.13779	0.00198102	0.113591
GO:0031400~negative regulation of protein modification process	4.2236	578	1.44305	0.00201307	0.114517
GO:0051881~regulation of mitochondrial membrane potential	0.807453	58	2.74925	0.0021497	0.120965
GO:0042127~regulation of cell proliferation	9.81366	1552	1.24872	0.00217348	0.121384
GO:0030030~cell projection organization	8.38509	1301	1.27279	0.0022795	0.12606
GO:0051173~positive regulation of nitrogen compound metabolic process	10.9938	1767	1.22867	0.00231219	0.12689
GO:0045862~positive regulation of proteolysis	2.85714	358	1.57606	0.00234096	0.127509
GO:0051179~localization	32.795	5872	1.10293	0.00235091	0.127168
GO:1903364~positive regulation of cellular protein catabolic process	1.73913	186	1.84648	0.00235448	0.126511
GO:0031669~cellular response to nutrient levels	1.5528	159	1.9286	0.00237963	0.12694
GO:0044403~symbiosis, encompassing mutualism through parasitism	6.64596	998	1.31508	0.00251572	0.132836
GO:0044419~interspecies interaction between organisms	6.64596	998	1.31508	0.00251572	0.132836
GO:0043393~regulation of protein binding	1.67702	178	1.86056	0.00257093	0.134679
GO:0051254~positive regulation of RNA metabolic process	9.00621	1415	1.25693	0.00257321	0.133932
GO:0016032~viral process	6.45963	966	1.32055	0.00259779	0.134267
GO:2001233~regulation of apoptotic signaling pathway	2.98137	380	1.54938	0.00262988	0.134957
GO:0042542~response to hydrogen peroxide	1.30435	125	2.06067	0.00266074	0.135579
GO:0032386~regulation of intracellular transport	3.54037	472	1.48126	0.002728	0.137903
GO:0031401~positive regulation of protein modification process	7.45342	1143	1.28776	0.00280178	0.140493
GO:0051674~localization of cell	8.50932	1330	1.26348	0.0028038	0.139731
GO:0048870~cell motility	8.50932	1330	1.26348	0.0028038	0.139731
GO:0030154~cell differentiation	21.118	3652	1.14195	0.00282226	0.139732
GO:0007010~cytoskeleton organization	7.45342	1144	1.28663	0.00283081	0.139282
GO:0051128~regulation of cellular component organization	13.9752	2323	1.18804	0.00284739	0.139201
GO:0044699~single-organism process	70.1863	13377	1.03614	0.00295326	0.143139
GO:0070201~regulation of establishment of protein localization	5.59006	820	1.34626	0.0029888	0.143881
GO:1900034~regulation of cellular response to heat	0.931677	76	2.4209	0.00303131	0.144921
GO:1903052~positive regulation of proteolysis involved in cellular protein catabolic process	1.61491	171	1.86499	0.00303679	0.144319
GO:0033157~regulation of intracellular protein transport	2.91925	373	1.54557	0.00306272	0.144619
GO:0009888~tissue development	10.8696	1756	1.2224	0.00307097	0.144147
GO:0019882~antigen processing and presentation	1.98758	227	1.72911	0.00310222	0.144674
GO:0035455~response to interferon-alpha	0.434783	19	4.51901	0.00310488	0.143968
GO:0010954~positive regulation of protein processing	0.434783	19	4.51901	0.00310488	0.143968
GO:0006796~phosphate-containing compound metabolic process	18.0745	3083	1.15776	0.00315045	0.1451
GO:0035082~axoneme assembly	0.745342	53	2.77718	0.00316088	0.144729
GO:0060429~epithelium development	6.95652	1060	1.29602	0.00317948	0.144707
GO:0051248~negative regulation of protein metabolic process	6.89441	1049	1.29792	0.00318651	0.144201
GO:1900180~regulation of protein localization to nucleus	1.92547	218	1.74423	0.00319417	0.143726
GO:0044764~multi-organism cellular process	6.45963	973	1.31105	0.0032285	0.144362
GO:0045935~positive regulation of nucleobase-containing compound metabolic process	10.3106	1658	1.22807	0.0032317	0.143708
GO:0006915~apoptotic process	10.8075	1747	1.22167	0.00329471	0.145509
GO:0030307~positive regulation of cell growth	1.49068	154	1.91157	0.00332182	0.145829
GO:0009628~response to abiotic stimulus	6.77019	1029	1.2993	0.00335289	0.146305
GO:0006793~phosphorus metabolic process	18.0745	3089	1.15551	0.00337435	0.146389
GO:0060341~regulation of cellular localization	5.65217	834	1.33836	0.00341478	0.147229
GO:2001234~negative regulation of apoptotic signaling pathway	1.86335	210	1.75227	0.00351911	0.150584
GO:0042180~cellular ketone metabolic process	1.98758	229	1.71401	0.0035465	0.150875
GO:0042325~regulation of phosphorylation	8.81988	1393	1.25036	0.00354979	0.150224
GO:0016477~cell migration	7.63975	1184	1.27424	0.00356253	0.149945
GO:1901701~cellular response to oxygen-containing compound	6.08696	912	1.31804	0.00365152	0.15261
GO:0006521~regulation of cellular amino acid metabolic process	0.745342	54	2.72575	0.00368328	0.153051
GO:0040011~locomotion	9.56522	1530	1.23461	0.00377099	0.155612
GO:0023056~positive regulation of signaling	9.75155	1563	1.23208	0.00386069	0.158213
GO:0032879~regulation of localization	14.7205	2473	1.1755	0.00387712	0.15804
GO:0042473~outer ear morphogenesis	0.310559	9	6.81438	0.0039581	0.160269
GO:0035457~cellular response to interferon-alpha	0.310559	9	6.81438	0.0039581	0.160269
GO:0051170~nuclear import	2.42236	299	1.5999	0.00406387	0.163381
GO:0010647~positive regulation of cell communication	9.68944	1555	1.23053	0.00409962	0.163891
GO:1903319~positive regulation of protein maturation	0.434783	20	4.29306	0.00413364	0.164333
GO:1904589~regulation of protein import	1.61491	175	1.82236	0.00413768	0.163685
GO:0048523~negative regulation of cellular process	24.4099	4300	1.12105	0.00421747	0.165769
GO:0044744~protein targeting to nucleus	2.29814	280	1.62085	0.00422973	0.165416
GO:0006606~protein import into nucleus	2.29814	280	1.62085	0.00422973	0.165416
GO:0071902~positive regulation of protein serine/threonine kinase activity	2.42236	300	1.59457	0.00425392	0.16549
GO:1901615~organic hydroxy compound metabolic process	3.10559	410	1.49584	0.00425575	0.164772
GO:0033209~tumor necrosis factor-mediated signaling pathway	1.36646	139	1.94136	0.00425862	0.164098
GO:0051223~regulation of protein transport	5.09317	746	1.34826	0.00442712	0.169225
GO:0048732~gland development	3.1677	421	1.48589	0.00446315	0.169689
GO:1902593~single-organism nuclear import	2.29814	281	1.61508	0.00448201	0.169556
GO:0031328~positive regulation of cellular biosynthetic process	10.6211	1729	1.21311	0.00458257	0.172224
GO:0046822~regulation of nucleocytoplasmic transport	1.86335	214	1.71952	0.00462066	0.172735
GO:0051050~positive regulation of transport	6.08696	920	1.30658	0.0046333	0.172378
GO:0051099~positive regulation of binding	1.36646	140	1.9275	0.00463593	0.171688
GO:1902680~positive regulation of RNA biosynthetic process	8.63354	1369	1.2454	0.00466459	0.171878
GO:0007166~cell surface receptor signaling pathway	15.7143	2669	1.16271	0.00467232	0.171366
GO:0006066~alcohol metabolic process	2.29814	282	1.60935	0.0047471	0.173087
GO:0046685~response to arsenic-containing substance	0.496894	27	3.63434	0.00487435	0.176516
GO:0010638~positive regulation of organelle organization	4.2236	600	1.39013	0.00489437	0.176395
GO:0048646~anatomical structure formation involved in morphogenesis	7.3913	1151	1.26815	0.00495385	0.17756
GO:0007140~male meiosis	0.621118	41	2.99168	0.00496016	0.176991
GO:0032410~negative regulation of transporter activity	0.807453	64	2.49151	0.00503837	0.178744
GO:0044763~single-organism cellular process	64.5963	12256	1.04084	0.00512287	0.180678
GO:1903829~positive regulation of cellular protein localization	2.79503	363	1.52056	0.00521172	0.182727
GO:0080135~regulation of cellular response to stress	4.09938	581	1.39337	0.00528811	0.18436
GO:0036158~outer dynein arm assembly	0.372671	15	4.90636	0.00534902	0.18549
GO:0015031~protein transport	11.3043	1860	1.20021	0.00546899	0.188444
GO:0048002~antigen processing and presentation of peptide antigen	1.61491	179	1.78164	0.00555506	0.190316
GO:0009891~positive regulation of biosynthetic process	10.7453	1760	1.20568	0.00555794	0.189612
GO:0045927~positive regulation of growth	2.04969	246	1.64542	0.00566134	0.191988
GO:0043618~regulation of transcription from RNA polymerase II promoter in response to stress	0.807453	65	2.45318	0.00573206	0.193344
GO:0006468~protein phosphorylation	11.2422	1852	1.19877	0.00592392	0.19833
GO:1903508~positive regulation of nucleic acid-templated transcription	8.4472	1349	1.23659	0.00605049	0.201299
GO:0045893~positive regulation of transcription, DNA-templated	8.4472	1349	1.23659	0.00605049	0.201299
GO:0010564~regulation of cell cycle process	4.16149	595	1.3812	0.00605727	0.200687
GO:0007249~I-kappaB kinase/NF-kappaB signaling	2.1118	257	1.62272	0.00610204	0.201202
GO:0031647~regulation of protein stability	1.92547	228	1.66773	0.00614628	0.201696
GO:0002478~antigen processing and presentation of exogenous peptide antigen	1.49068	162	1.81717	0.00624461	0.203764
GO:0043122~regulation of I-kappaB kinase/NF-kappaB signaling	1.98758	238	1.64919	0.00627256	0.203769
GO:0051051~negative regulation of transport	3.29193	450	1.44465	0.00650397	0.20963
GO:0042306~regulation of protein import into nucleus	1.5528	172	1.78283	0.00657292	0.210779
GO:0033043~regulation of organelle organization	7.32919	1152	1.2564	0.00663533	0.211731
GO:0051704~multi-organism process	13.8509	2341	1.16843	0.00686471	0.217369
GO:0044092~negative regulation of molecular function	7.01863	1100	1.26004	0.00720151	0.225892
GO:1903533~regulation of protein targeting	2.36025	300	1.55368	0.0072686	0.226879
GO:0008637~apoptotic mitochondrial changes	1.18012	119	1.95842	0.007669	0.23691
GO:0008219~cell death	11.7391	1958	1.18399	0.00768315	0.236404
GO:1904951~positive regulation of establishment of protein localization	3.6646	517	1.39978	0.00780736	0.238849
GO:1901990~regulation of mitotic cell cycle phase transition	2.42236	312	1.53324	0.00813669	0.246685
GO:0071229~cellular response to acid chemical	1.49068	166	1.77338	0.00835775	0.251562
GO:0098869~cellular oxidant detoxification	0.931677	85	2.16457	0.00846424	0.253408
GO:0019220~regulation of phosphate metabolic process	9.81366	1610	1.20373	0.00849066	0.253173
GO:0043434~response to peptide hormone	2.98137	405	1.45373	0.00857958	0.254543
GO:1901099~negative regulation of signal transduction in absence of ligand	0.559006	37	2.98359	0.00869105	0.256473
GO:2001240~negative regulation of extrinsic apoptotic signaling pathway in absence of ligand	0.559006	37	2.98359	0.00869105	0.256473
GO:0065009~regulation of molecular function	16.5839	2863	1.1439	0.00871368	0.256133
GO:0060548~negative regulation of cell death	5.83851	897	1.28539	0.00873366	0.255728
GO:0022603~regulation of anatomical structure morphogenesis	6.70807	1051	1.26043	0.00875213	0.255288
GO:0051174~regulation of phosphorus metabolic process	9.81366	1611	1.20299	0.00888275	0.257662
GO:0009052~pentose-phosphate shunt, non-oxidative branch	0.248447	6	8.17726	0.0089433	0.258267
GO:0071798~response to prostaglandin D	0.248447	6	8.17726	0.0089433	0.258267
GO:0071799~cellular response to prostaglandin D stimulus	0.248447	6	8.17726	0.0089433	0.258267
GO:0043161~proteasome-mediated ubiquitin-dependent protein catabolic process	2.79503	375	1.47191	0.00895694	0.257705
GO:0030036~actin cytoskeleton organization	3.85093	553	1.3752	0.00900043	0.257883
GO:0051641~cellular localization	14.8447	2541	1.1537	0.0090558	0.258353
GO:0002009~morphogenesis of an epithelium	3.6646	521	1.38904	0.00905663	0.257483
GO:0016114~terpenoid biosynthetic process	0.310559	11	5.5754	0.00908307	0.257244
GO:0043623~cellular protein complex assembly	3.97516	575	1.36525	0.00909923	0.256757
GO:0006886~intracellular protein transport	6.52174	1020	1.26266	0.00911125	0.256174
GO:0023014~signal transduction by protein phosphorylation	5.71429	877	1.28673	0.00914499	0.256119
GO:0009719~response to endogenous stimulus	9.44099	1548	1.2044	0.00931143	0.259255
GO:0006984~ER-nucleus signaling pathway	0.621118	45	2.72575	0.00935947	0.259531
GO:0001819~positive regulation of cytokine production	2.85714	386	1.46174	0.00938017	0.259154
GO:0050900~leukocyte migration	2.79503	376	1.46799	0.0093969	0.258686
GO:0012501~programmed cell death	11.118	1852	1.18553	0.00954818	0.261396
GO:0006996~organelle organization	21.2422	3753	1.11775	0.00962144	0.26225
GO:0008285~negative regulation of cell proliferation	4.40994	651	1.33775	0.00967653	0.262673
GO:0007346~regulation of mitotic cell cycle	3.47826	491	1.39896	0.00968875	0.262096
GO:1901987~regulation of cell cycle phase transition	2.54658	336	1.49673	0.0097776	0.263298
GO:0034763~negative regulation of transmembrane transport	0.869565	78	2.20157	0.00992643	0.265869
GO:0007049~cell cycle	10.1242	1672	1.19578	0.00994887	0.265523
GO:0001817~regulation of cytokine production	3.97516	577	1.36051	0.0099532	0.264766
GO:0019884~antigen processing and presentation of exogenous antigen	1.49068	169	1.7419	0.010298	0.271727
GO:1990748~cellular detoxification	0.931677	87	2.11481	0.0103581	0.272211
GO:0044772~mitotic cell cycle phase transition	3.60248	514	1.38409	0.0104263	0.272873
GO:1903322~positive regulation of protein modification by small protein conjugation or removal	1.67702	198	1.67262	0.0104964	0.273572
GO:0048729~tissue morphogenesis	4.2236	622	1.34097	0.0107374	0.278039
GO:0002223~stimulatory C-type lectin receptor signaling pathway	1.0559	105	1.98591	0.0107565	0.27759
GO:0045859~regulation of protein kinase activity	4.84472	730	1.3106	0.0108515	0.278803
GO:0032388~positive regulation of intracellular transport	2.23602	288	1.53324	0.0111087	0.283521
GO:0010557~positive regulation of macromolecule biosynthetic process	9.68944	1597	1.19817	0.0111829	0.284249
GO:0001101~response to acid chemical	2.17391	278	1.54427	0.0112105	0.28397
GO:0042592~homeostatic process	9.93789	1645	1.19303	0.0113008	0.285034
GO:0061008~hepaticobiliary system development	1.24224	133	1.84449	0.0114315	0.286944
GO:0051607~defense response to virus	1.86335	229	1.60688	0.0116407	0.290492
GO:0010821~regulation of mitochondrion organization	1.86335	229	1.60688	0.0116407	0.290492
GO:0051101~regulation of DNA binding	0.993789	97	2.02324	0.0116503	0.289819
GO:0009267~cellular response to starvation	1.11801	115	1.91988	0.0117189	0.290387
GO:1902532~negative regulation of intracellular signal transduction	3.22981	454	1.4049	0.0118144	0.291508
GO:0034976~response to endoplasmic reticulum stress	2.1118	269	1.55034	0.0118174	0.290702
GO:1901652~response to peptide	3.1677	444	1.40892	0.0120029	0.293671
GO:0043491~protein kinase B signaling	1.30435	143	1.80128	0.0120552	0.293878
GO:0001525~angiogenesis	2.98137	413	1.42558	0.0121089	0.294112
GO:1901575~organic substance catabolic process	11.2422	1889	1.17529	0.0121881	0.294865
GO:0045926~negative regulation of growth	1.92547	240	1.58434	0.0123924	0.298139
GO:0051726~regulation of cell cycle	6.21118	976	1.25675	0.0124133	0.297697
GO:0007141~male meiosis I	0.372671	18	4.08863	0.0124332	0.297238
GO:0019682~glyceraldehyde-3-phosphate metabolic process	0.372671	18	4.08863	0.0124332	0.297238
GO:0040007~growth	5.96273	932	1.26344	0.0125467	0.298651
GO:0030178~negative regulation of Wnt signaling pathway	1.67702	201	1.64766	0.0126159	0.299172
GO:0051338~regulation of transferase activity	6.08696	955	1.2587	0.0127081	0.300143
GO:0010225~response to UV-C	0.310559	12	5.11079	0.0127575	0.300265
GO:0002220~innate immune response activating cell surface receptor signaling pathway	1.0559	107	1.94879	0.012793	0.300112
GO:0002064~epithelial cell development	1.73913	211	1.6277	0.0127936	0.299277
GO:0009894~regulation of catabolic process	3.54037	509	1.37359	0.0127997	0.298555
GO:0009057~macromolecule catabolic process	7.45342	1201	1.22557	0.0128469	0.298637
GO:0031398~positive regulation of protein ubiquitination	1.5528	182	1.68487	0.0129128	0.299081
GO:0007155~cell adhesion	10.1863	1699	1.18399	0.013352	0.306707
GO:0001934~positive regulation of protein phosphorylation	5.71429	890	1.26793	0.0134692	0.308096
GO:0051896~regulation of protein kinase B signaling	1.18012	126	1.84962	0.0135763	0.309282
GO:0033077~T cell differentiation in thymus	0.745342	64	2.29985	0.0135896	0.308687
GO:0043933~macromolecular complex subunit organization	14.2857	2461	1.14634	0.0136255	0.308522
GO:0051347~positive regulation of transferase activity	4.28571	640	1.32242	0.0137983	0.310926
GO:0033138~positive regulation of peptidyl-serine phosphorylation	0.931677	90	2.04431	0.0138026	0.310163
GO:2000027~regulation of organ morphogenesis	1.98758	252	1.55757	0.0138306	0.309849
GO:0031952~regulation of protein autophosphorylation	0.559006	40	2.75982	0.0139424	0.311091
GO:0051602~response to electrical stimulus	0.559006	40	2.75982	0.0139424	0.311091
GO:0032269~negative regulation of cellular protein metabolic process	6.27329	992	1.24885	0.0139803	0.310958
GO:0032413~negative regulation of ion transmembrane transporter activity	0.68323	56	2.40937	0.0140564	0.31153
GO:1901028~regulation of mitochondrial outer membrane permeabilization involved in apoptotic signaling pathway	0.621118	48	2.55539	0.0142318	0.313916
GO:0051222~positive regulation of protein transport	3.22981	460	1.38658	0.0148232	0.323799
GO:0007015~actin filament organization	2.48447	335	1.46458	0.0149605	0.32541
GO:0022610~biological adhesion	10.1863	1705	1.17983	0.0150498	0.326155
GO:0043583~ear development	1.67702	204	1.62343	0.015067	0.325612
GO:0051402~neuron apoptotic process	1.67702	204	1.62343	0.015067	0.325612
GO:0098754~detoxification	0.931677	91	2.02185	0.0151281	0.32585
GO:1902807~negative regulation of cell cycle G1/S phase transition	0.993789	100	1.96254	0.0151965	0.326216
GO:0031329~regulation of cellular catabolic process	2.73292	377	1.43156	0.0152661	0.326601
GO:0071356~cellular response to tumor necrosis factor	1.92547	244	1.55837	0.015365	0.327497
GO:0044770~cell cycle phase transition	3.72671	547	1.34544	0.0155308	0.32955
GO:0051900~regulation of mitochondrial depolarization	0.372671	19	3.87344	0.0157648	0.332762
GO:0035794~positive regulation of mitochondrial membrane permeability	0.68323	57	2.3671	0.0158399	0.333213
GO:0090559~regulation of membrane permeability	0.807453	74	2.15482	0.0159316	0.333945
GO:0003254~regulation of membrane depolarization	0.559006	41	2.69251	0.0161199	0.33632
GO:0009268~response to pH	0.559006	41	2.69251	0.0161199	0.33632
GO:0006379~mRNA cleavage	0.434783	26	3.30235	0.016132	0.335685
GO:0031589~cell-substrate adhesion	2.29814	306	1.48313	0.0162463	0.336782
GO:1901215~negative regulation of neuron death	1.49068	176	1.67262	0.0162524	0.33605
GO:0043405~regulation of MAP kinase activity	2.42236	327	1.4629	0.0165699	0.340543
GO:0050790~regulation of catalytic activity	13.6646	2357	1.14489	0.0166007	0.340219
GO:0043549~regulation of kinase activity	5.09317	788	1.2764	0.0166428	0.340084
GO:0006605~protein targeting	4.59627	701	1.29483	0.0166734	0.339761
GO:1903320~regulation of protein modification by small protein conjugation or removal	2.1118	276	1.51102	0.016802	0.341057
GO:0090316~positive regulation of intracellular protein transport	1.98758	256	1.53324	0.0169968	0.343428
GO:0006098~pentose-phosphate shunt	0.310559	13	4.71765	0.0172585	0.346867
GO:0045913~positive regulation of carbohydrate metabolic process	0.807453	75	2.12609	0.0176054	0.351643
GO:0070997~neuron death	2.1118	277	1.50556	0.0176347	0.351274
GO:0010565~regulation of cellular ketone metabolic process	1.36646	158	1.70791	0.0176478	0.350648
GO:0010038~response to metal ion	2.29814	308	1.4735	0.0177802	0.351931
GO:0070059~intrinsic apoptotic signaling pathway in response to endoplasmic reticulum stress	0.68323	58	2.32629	0.0177859	0.351189
GO:0042176~regulation of protein catabolic process	2.67081	370	1.4255	0.0178587	0.351517
GO:0044249~cellular biosynthetic process	33.2919	6118	1.07462	0.01792	0.35166
GO:0006505~GPI anchor metabolic process	0.496894	34	2.88609	0.0179367	0.351101
GO:0051897~positive regulation of protein kinase B signaling	0.869565	84	2.04431	0.0179617	0.350673
GO:0016073~snRNA metabolic process	0.869565	84	2.04431	0.0179617	0.350673
GO:0043406~positive regulation of MAP kinase activity	1.73913	217	1.5827	0.0179662	0.349926
GO:0001889~liver development	1.18012	130	1.79271	0.0182877	0.35414
GO:0050793~regulation of developmental process	12.4224	2129	1.15227	0.0183823	0.354791
GO:0010605~negative regulation of macromolecule metabolic process	13.4783	2326	1.14432	0.0186298	0.357798
GO:1901566~organonitrogen compound biosynthetic process	8.32298	1375	1.19537	0.0187714	0.359154
GO:0071702~organic substance transport	15.2174	2657	1.13103	0.0188603	0.359694
GO:0010498~proteasomal protein catabolic process	2.85714	403	1.40008	0.018864	0.358932
GO:0045937~positive regulation of phosphate metabolic process	6.52174	1049	1.22776	0.0190061	0.360278
GO:0010562~positive regulation of phosphorus metabolic process	6.52174	1049	1.22776	0.0190061	0.360278
GO:0016310~phosphorylation	12.9193	2229	1.1446	0.0192577	0.363266
GO:0008299~isoprenoid biosynthetic process	0.434783	27	3.18004	0.0193485	0.363814
GO:0070286~axonemal dynein complex assembly	0.434783	27	3.18004	0.0193485	0.363814
GO:0008284~positive regulation of cell proliferation	5.40373	849	1.25693	0.0194073	0.363879
GO:0002244~hematopoietic progenitor cell differentiation	0.993789	103	1.90538	0.0195223	0.364782
GO:0071467~cellular response to pH	0.372671	20	3.67977	0.0196418	0.365747
GO:0007399~nervous system development	12.6087	2170	1.14745	0.0196427	0.364949
GO:1903409~reactive oxygen species biosynthetic process	0.869565	85	2.02026	0.0196765	0.36464
GO:0034330~cell junction organization	1.92547	249	1.52708	0.0198569	0.366494
GO:0002312~B cell activation involved in immune response	0.68323	59	2.28686	0.0199023	0.366355
GO:2000045~regulation of G1/S transition of mitotic cell cycle	1.24224	141	1.73984	0.0203472	0.372038
GO:0009615~response to virus	2.29814	311	1.45929	0.0204045	0.372056
GO:0043069~negative regulation of programmed cell death	5.2795	829	1.25766	0.0205956	0.374005
GO:0048660~regulation of smooth muscle cell proliferation	1.0559	113	1.84531	0.0207425	0.375302
GO:2001239~regulation of extrinsic apoptotic signaling pathway in absence of ligand	0.621118	51	2.40508	0.0207603	0.374749
GO:0002218~activation of innate immune response	1.92547	250	1.52097	0.0208688	0.375491
GO:0031648~protein destabilization	0.496894	35	2.80363	0.02089	0.374988
GO:0022898~regulation of transmembrane transporter activity	1.5528	190	1.61393	0.0209109	0.374484
GO:0043066~negative regulation of apoptotic process	5.21739	818	1.25958	0.0210128	0.375127
GO:0010959~regulation of metal ion transport	2.36025	322	1.44753	0.0210482	0.374831
GO:0031347~regulation of defense response	4.40994	676	1.28828	0.0211045	0.374829
GO:0044271~cellular nitrogen compound biosynthetic process	27.1429	4947	1.08352	0.0214576	0.378978
GO:0000165~MAPK cascade	5.34161	841	1.2543	0.0214833	0.378539
GO:0030308~negative regulation of cell growth	1.42857	171	1.6498	0.0217128	0.380926
GO:0009725~response to hormone	5.40373	854	1.24957	0.0220757	0.385122
GO:0048304~positive regulation of isotype switching to IgG isotypes	0.248447	8	6.13294	0.0221242	0.384988
GO:0030638~polyketide metabolic process	0.248447	8	6.13294	0.0221242	0.384988
GO:0071493~cellular response to UV-B	0.248447	8	6.13294	0.0221242	0.384988
GO:0044597~daunorubicin metabolic process	0.248447	8	6.13294	0.0221242	0.384988
GO:0072201~negative regulation of mesenchymal cell proliferation	0.248447	8	6.13294	0.0221242	0.384988
GO:0044598~doxorubicin metabolic process	0.248447	8	6.13294	0.0221242	0.384988
GO:0060287~epithelial cilium movement involved in determination of left/right asymmetry	0.248447	8	6.13294	0.0221242	0.384988
GO:0042327~positive regulation of phosphorylation	5.83851	932	1.23712	0.0222748	0.386243
GO:0042471~ear morphogenesis	1.0559	114	1.82912	0.0223691	0.386728
GO:0010608~posttranscriptional regulation of gene expression	3.22981	472	1.35133	0.0223894	0.386209
GO:0070848~response to growth factor	4.16149	634	1.29624	0.0225776	0.387956
GO:1905038~regulation of membrane lipid metabolic process	0.310559	14	4.38067	0.0226341	0.387924
GO:2000303~regulation of ceramide biosynthetic process	0.310559	14	4.38067	0.0226341	0.387924
GO:0090153~regulation of sphingolipid biosynthetic process	0.310559	14	4.38067	0.0226341	0.387924
GO:0090136~epithelial cell-cell adhesion	0.310559	14	4.38067	0.0226341	0.387924
GO:2000353~positive regulation of endothelial cell apoptotic process	0.310559	14	4.38067	0.0226341	0.387924
GO:0034101~erythrocyte homeostasis	0.993789	105	1.86909	0.0228872	0.390521
GO:0071594~thymocyte aggregation	0.745342	69	2.1332	0.0230339	0.391682
GO:0030163~protein catabolic process	5.15528	811	1.25533	0.0232196	0.393349
GO:2000134~negative regulation of G1/S transition of mitotic cell cycle	0.931677	96	1.91654	0.023271	0.393238
GO:0043123~positive regulation of I-kappaB kinase/NF-kappaB signaling	1.49068	182	1.61748	0.0232744	0.392494
GO:0072358~cardiovascular system development	5.90062	945	1.23308	0.023346	0.392649
GO:0072359~circulatory system development	5.90062	945	1.23308	0.023346	0.392649
GO:0002262~myeloid cell homeostasis	1.11801	124	1.78053	0.0233665	0.392135
GO:0007160~cell-matrix adhesion	1.5528	192	1.59712	0.0234145	0.391984
GO:0070301~cellular response to hydrogen peroxide	0.807453	78	2.04431	0.0234204	0.391282
GO:0048013~ephrin receptor signaling pathway	0.869565	87	1.97382	0.0234706	0.391161
GO:0051259~protein oligomerization	3.22981	473	1.34847	0.0237009	0.393376
GO:1902806~regulation of cell cycle G1/S phase transition	1.30435	153	1.68355	0.0237693	0.393486
GO:0042594~response to starvation	1.30435	153	1.68355	0.0237693	0.393486
GO:0002697~regulation of immune effector process	2.36025	325	1.43417	0.0237714	0.392741
GO:0034612~response to tumor necrosis factor	1.98758	263	1.49243	0.0239073	0.39372
GO:0031396~regulation of protein ubiquitination	1.92547	253	1.50293	0.0241496	0.396052
GO:0090407~organophosphate biosynthetic process	3.78882	572	1.30808	0.024328	0.397553
GO:0044281~small molecule metabolic process	11.3665	1951	1.15052	0.0246213	0.400495
GO:1904063~negative regulation of cation transmembrane transport	0.68323	61	2.21188	0.0246777	0.400433
GO:0030330~DNA damage response, signal transduction by p53 class mediator	0.993789	106	1.85145	0.0247246	0.400255
GO:0071495~cellular response to endogenous stimulus	7.20497	1185	1.20071	0.0247446	0.399738
GO:0009892~negative regulation of metabolic process	14.4099	2522	1.12834	0.0248973	0.400883
GO:0010468~regulation of gene expression	23.9752	4345	1.08967	0.0249535	0.400819
GO:0046902~regulation of mitochondrial membrane permeability	0.745342	70	2.10272	0.0253875	0.405433
GO:0044248~cellular catabolic process	9.56522	1616	1.1689	0.0253991	0.40481
GO:0044702~single organism reproductive process	7.45342	1231	1.1957	0.0254333	0.404468
GO:0032868~response to insulin	1.86335	244	1.5081	0.0255742	0.405434
GO:0009056~catabolic process	11.677	2012	1.14612	0.0255847	0.404803
GO:0043488~regulation of mRNA stability	1.24224	145	1.69185	0.0264526	0.414558
GO:0001666~response to hypoxia	2.1118	286	1.45818	0.0265294	0.41471
GO:1901564~organonitrogen compound metabolic process	12.795	2221	1.13767	0.0265416	0.414091
GO:0042149~cellular response to glucose starvation	0.434783	29	2.96073	0.0270318	0.419159
GO:0090090~negative regulation of canonical Wnt signaling pathway	1.36646	165	1.63545	0.027236	0.420802
GO:0034308~primary alcohol metabolic process	0.559006	45	2.45318	0.0273018	0.420808
GO:0043388~positive regulation of DNA binding	0.559006	45	2.45318	0.0273018	0.420808
GO:0071774~response to fibroblast growth factor	1.18012	136	1.71362	0.0276055	0.423597
GO:0044093~positive regulation of molecular function	10.7453	1840	1.15326	0.0276153	0.422946
GO:0006470~protein dephosphorylation	1.92547	256	1.48532	0.0278197	0.424556
GO:0046824~positive regulation of nucleocytoplasmic transport	1.0559	117	1.78222	0.027829	0.423901
GO:0019221~cytokine-mediated signaling pathway	3.6646	554	1.30629	0.0279455	0.424487
GO:0032092~positive regulation of protein binding	0.807453	80	1.99321	0.0280118	0.424491
GO:0018105~peptidyl-serine phosphorylation	1.86335	246	1.49584	0.0281411	0.425219
GO:0032606~type I interferon production	0.993789	108	1.81717	0.0287268	0.431138
GO:0071363~cellular response to growth factor stimulus	3.97516	610	1.28691	0.0288707	0.432004
GO:0072331~signal transduction by p53 class mediator	1.36646	166	1.6256	0.028878	0.431327
GO:1901214~regulation of neuron death	1.92547	257	1.47954	0.0291343	0.43345
GO:0010447~response to acidic pH	0.372671	22	3.34524	0.0291474	0.43284
GO:0032469~endoplasmic reticulum calcium ion homeostasis	0.372671	22	3.34524	0.0291474	0.43284
GO:0097345~mitochondrial outer membrane permeabilization	0.621118	54	2.27146	0.0292067	0.432747
GO:0001933~negative regulation of protein phosphorylation	2.73292	393	1.37328	0.0292477	0.43245
GO:0071214~cellular response to abiotic stimulus	1.98758	268	1.46458	0.0300639	0.440727
GO:0048010~vascular endothelial growth factor receptor signaling pathway	0.869565	90	1.90803	0.0301412	0.440816
GO:0060255~regulation of macromolecule metabolic process	31.4907	5815	1.06944	0.0302252	0.440977
GO:0002479~antigen processing and presentation of exogenous peptide antigen via MHC class I, TAP-dependent	0.68323	63	2.14166	0.0302253	0.440224
GO:0007159~leukocyte cell-cell adhesion	3.29193	491	1.32402	0.0302824	0.440095
GO:0050852~T cell receptor signaling pathway	1.36646	167	1.61587	0.0305936	0.44272
GO:0034766~negative regulation of ion transmembrane transport	0.745342	72	2.04431	0.0306087	0.442132
GO:0010243~response to organonitrogen compound	4.96894	789	1.24369	0.0306491	0.441818
GO:1901844~regulation of cell communication by electrical coupling involved in cardiac conduction	0.248447	9	5.45151	0.0312073	0.447056
GO:0048291~isotype switching to IgG isotypes	0.248447	9	5.45151	0.0312073	0.447056
GO:0016102~diterpenoid biosynthetic process	0.248447	9	5.45151	0.0312073	0.447056
GO:0030647~aminoglycoside antibiotic metabolic process	0.248447	9	5.45151	0.0312073	0.447056
GO:0043524~negative regulation of neuron apoptotic process	1.18012	138	1.68878	0.031392	0.44827
GO:0007548~sex differentiation	1.98758	269	1.45914	0.0314298	0.447921
GO:2000008~regulation of protein localization to cell surface	0.434783	30	2.86204	0.0315352	0.44829
GO:0046777~protein autophosphorylation	1.73913	228	1.50634	0.031614	0.448376
GO:0014743~regulation of muscle hypertrophy	0.496894	38	2.58229	0.0317345	0.4489
GO:0002698~negative regulation of immune effector process	0.931677	100	1.83988	0.0318454	0.44932
GO:0042770~signal transduction in response to DNA damage	1.0559	119	1.75227	0.0319827	0.450014
GO:0050954~sensory perception of mechanical stimulus	1.30435	158	1.63028	0.0321954	0.45149
GO:0035295~tube development	3.78882	580	1.29003	0.0322322	0.451131
GO:0048232~male gamete generation	3.35404	504	1.3142	0.0322545	0.450624
GO:1902686~mitochondrial outer membrane permeabilization involved in programmed cell death	0.621118	55	2.23016	0.0324896	0.452318
GO:1902110~positive regulation of mitochondrial membrane permeability involved in apoptotic process	0.621118	55	2.23016	0.0324896	0.452318
GO:0007569~cell aging	0.869565	91	1.88706	0.0326433	0.453165
GO:0032436~positive regulation of proteasomal ubiquitin-dependent protein catabolic process	0.745342	73	2.01631	0.0334879	0.46104
GO:0051234~establishment of localization	26.1491	4790	1.07807	0.0335117	0.460539
GO:0007264~small GTPase mediated signal transduction	3.47826	527	1.3034	0.0337642	0.462345
GO:0030198~extracellular matrix organization	2.36025	334	1.39552	0.0339327	0.463296
GO:0006952~defense response	8.9441	1518	1.16356	0.0339854	0.463085
GO:0046488~phosphatidylinositol metabolic process	1.5528	199	1.54094	0.034033	0.462824
GO:0010639~negative regulation of organelle organization	2.23602	313	1.41077	0.034345	0.465193
GO:0010613~positive regulation of cardiac muscle hypertrophy	0.372671	23	3.1998	0.0348215	0.469161
GO:0050716~positive regulation of interleukin-1 secretion	0.372671	23	3.1998	0.0348215	0.469161
GO:0010882~regulation of cardiac muscle contraction by calcium ion signaling	0.372671	23	3.1998	0.0348215	0.469161
GO:0014742~positive regulation of muscle hypertrophy	0.372671	23	3.1998	0.0348215	0.469161
GO:0044267~cellular protein metabolic process	26.7081	4900	1.07639	0.0348617	0.46882
GO:0048584~positive regulation of response to stimulus	11.677	2030	1.13595	0.0352365	0.471748
GO:0002474~antigen processing and presentation of peptide antigen via MHC class I	0.869565	92	1.86655	0.0352918	0.471551
GO:1904029~regulation of cyclin-dependent protein kinase activity	0.869565	92	1.86655	0.0352918	0.471551
GO:0043062~extracellular structure organization	2.36025	335	1.39135	0.0355428	0.473251
GO:0030260~entry into host cell	0.993789	111	1.76806	0.035598	0.473052
GO:0046718~viral entry into host cell	0.993789	111	1.76806	0.035598	0.473052
GO:0051828~entry into other organism involved in symbiotic interaction	0.993789	111	1.76806	0.035598	0.473052
GO:0051806~entry into cell of other organism involved in symbiotic interaction	0.993789	111	1.76806	0.035598	0.473052
GO:0044409~entry into host	0.993789	111	1.76806	0.035598	0.473052
GO:0042905~9-cis-retinoic acid metabolic process	0.186335	4	9.19942	0.0356096	0.472433
GO:0009753~response to jasmonic acid	0.186335	4	9.19942	0.0356096	0.472433
GO:0045919~positive regulation of cytolysis	0.186335	4	9.19942	0.0356096	0.472433
GO:0018894~dibenzo-p-dioxin metabolic process	0.186335	4	9.19942	0.0356096	0.472433
GO:0019322~pentose biosynthetic process	0.186335	4	9.19942	0.0356096	0.472433
GO:0042904~9-cis-retinoic acid biosynthetic process	0.186335	4	9.19942	0.0356096	0.472433
GO:0071395~cellular response to jasmonic acid stimulus	0.186335	4	9.19942	0.0356096	0.472433
GO:0051094~positive regulation of developmental process	6.58385	1089	1.19392	0.0358596	0.474108
GO:0006360~transcription from RNA polymerase I promoter	0.621118	56	2.19034	0.0360193	0.474909
GO:1901021~positive regulation of calcium ion transmembrane transporter activity	0.434783	31	2.76972	0.0365001	0.478758
GO:0010039~response to iron ion	0.434783	31	2.76972	0.0365001	0.478758
GO:0044711~single-organism biosynthetic process	7.95031	1340	1.17167	0.0365291	0.478303
GO:0033238~regulation of cellular amine metabolic process	0.745342	74	1.98906	0.0365533	0.477805
GO:0044265~cellular macromolecule catabolic process	5.96273	976	1.20648	0.0366905	0.478374
GO:0000209~protein polyubiquitination	1.86335	252	1.46022	0.0370404	0.480936
GO:0006913~nucleocytoplasmic transport	3.10559	465	1.31891	0.0374817	0.484326
GO:0030162~regulation of proteolysis	4.47205	708	1.24738	0.0376014	0.48471
GO:1902580~single-organism cellular localization	6.64596	1102	1.19097	0.0378636	0.486407
GO:1901362~organic cyclic compound biosynthetic process	24.7826	4535	1.07918	0.0380492	0.487389
GO:0032479~regulation of type I interferon production	0.993789	112	1.75227	0.0381327	0.487431
GO:0048639~positive regulation of developmental growth	1.30435	161	1.5999	0.03822	0.487509
GO:0007584~response to nutrient	1.36646	171	1.57807	0.0382289	0.48687
GO:0007005~mitochondrion organization	4.16149	653	1.25852	0.0382946	0.48675
GO:0051130~positive regulation of cellular component organization	7.08075	1183	1.182	0.0385812	0.488638
GO:0001816~cytokine production	4.03727	631	1.26352	0.0390164	0.491851
GO:0007164~establishment of tissue polarity	1.0559	122	1.70918	0.0390419	0.491363
GO:0001736~establishment of planar polarity	1.0559	122	1.70918	0.0390419	0.491363
GO:0036293~response to decreased oxygen levels	2.1118	295	1.4137	0.039113	0.491285
GO:0019725~cellular homeostasis	5.15528	833	1.22217	0.0392826	0.49209
GO:0002758~innate immune response-activating signal transduction	1.80124	243	1.46383	0.039346	0.491943
GO:0043903~regulation of symbiosis, encompassing mutualism through parasitism	2.04969	285	1.42026	0.0395485	0.493033
GO:0007006~mitochondrial membrane organization	0.931677	103	1.78629	0.0396376	0.493114
GO:0097192~extrinsic apoptotic signaling pathway in absence of ligand	0.745342	75	1.96254	0.03981	0.49393
GO:0038034~signal transduction in absence of ligand	0.745342	75	1.96254	0.03981	0.49393
GO:0034329~cell junction assembly	1.49068	192	1.53324	0.0399001	0.494017
GO:0032465~regulation of cytokinesis	0.68323	66	2.04431	0.0401125	0.495179
GO:0042590~antigen processing and presentation of exogenous peptide antigen via MHC class I	0.68323	66	2.04431	0.0401125	0.495179
GO:0048636~positive regulation of muscle organ development	0.68323	66	2.04431	0.0401125	0.495179
GO:0045844~positive regulation of striated muscle tissue development	0.68323	66	2.04431	0.0401125	0.495179
GO:0006809~nitric oxide biosynthetic process	0.68323	66	2.04431	0.0401125	0.495179
GO:0006749~glutathione metabolic process	0.68323	66	2.04431	0.0401125	0.495179
GO:0009887~organ morphogenesis	6.02484	992	1.19939	0.0402498	0.495676
GO:0007507~heart development	3.35404	511	1.2962	0.0403	0.49541
GO:0043487~regulation of RNA stability	1.24224	152	1.61393	0.0403299	0.494968
GO:0010822~positive regulation of mitochondrion organization	1.36646	172	1.56889	0.0403397	0.494351
GO:0051649~establishment of localization in cell	11.4907	2004	1.13233	0.0403561	0.493794
GO:0006810~transport	25.4037	4663	1.07586	0.0407616	0.496618
GO:0071379~cellular response to prostaglandin stimulus	0.372671	24	3.06647	0.0411318	0.499112
GO:0031954~positive regulation of protein autophosphorylation	0.372671	24	3.06647	0.0411318	0.499112
GO:0048562~embryonic organ morphogenesis	2.04969	286	1.41529	0.041226	0.499222
GO:0071236~cellular response to antibiotic	0.248447	10	4.90636	0.0419357	0.504576
GO:0043523~regulation of neuron apoptotic process	1.49068	193	1.52529	0.0419498	0.503996
GO:0051092~positive regulation of NF-kappaB transcription factor activity	1.11801	133	1.66004	0.0421897	0.505325
GO:0009058~biosynthetic process	33.913	6320	1.05968	0.0428353	0.510042
GO:0010467~gene expression	28.6957	5306	1.06801	0.0432753	0.512999
GO:0032409~regulation of transporter activity	1.5528	204	1.50317	0.043588	0.514881
GO:0003006~developmental process involved in reproduction	4.03727	636	1.25359	0.043599	0.514274
GO:1901863~positive regulation of muscle tissue development	0.68323	67	2.0138	0.0438497	0.515635
GO:0006839~mitochondrial transport	1.98758	277	1.417	0.0441276	0.517209
GO:0007283~spermatogenesis	3.29193	503	1.29243	0.0442571	0.517567
GO:0072087~renal vesicle development	0.310559	17	3.60761	0.044299	0.517214
GO:0045943~positive regulation of transcription from RNA polymerase I promoter	0.310559	17	3.60761	0.044299	0.517214
GO:0010224~response to UV-B	0.310559	17	3.60761	0.044299	0.517214
GO:0042789~mRNA transcription from RNA polymerase II promoter	0.310559	17	3.60761	0.044299	0.517214
GO:0006978~DNA damage response, signal transduction by p53 class mediator resulting in transcription of p21 class mediator	0.310559	17	3.60761	0.044299	0.517214
GO:0009308~amine metabolic process	1.0559	124	1.68161	0.0443322	0.51679
GO:0045931~positive regulation of mitotic cell cycle	1.0559	124	1.68161	0.0443322	0.51679
GO:0022414~reproductive process	8.07453	1373	1.16137	0.0446758	0.518877
GO:0046474~glycerophospholipid biosynthetic process	1.36646	174	1.55086	0.0448153	0.519309
GO:1901617~organic hydroxy compound biosynthetic process	1.30435	164	1.57063	0.0450338	0.520372
GO:0000003~reproduction	8.07453	1375	1.15968	0.0457623	0.525481
GO:0007528~neuromuscular junction development	0.496894	41	2.39334	0.0458144	0.525203
GO:0043085~positive regulation of catalytic activity	9.06832	1559	1.1487	0.0461677	0.527297
GO:0019222~regulation of metabolic process	33.1056	6171	1.05943	0.0462017	0.526876
GO:0044106~cellular amine metabolic process	0.993789	115	1.70656	0.0465105	0.528606
GO:0022612~gland morphogenesis	0.993789	115	1.70656	0.0465105	0.528606
GO:0033674~positive regulation of kinase activity	3.29193	505	1.28731	0.0465865	0.528513
GO:0032412~regulation of ion transmembrane transporter activity	1.42857	185	1.52495	0.0467741	0.529287
GO:0048568~embryonic organ development	2.79503	417	1.32366	0.0469202	0.529736
GO:0006914~autophagy	2.79503	418	1.32049	0.0470971	0.530421
GO:0030029~actin filament-based process	4.2236	672	1.24119	0.047217	0.530664
GO:2000026~regulation of multicellular organismal development	9.93789	1721	1.14035	0.0473469	0.530983
GO:0018130~heterocycle biosynthetic process	24.0373	4411	1.07615	0.0473612	0.530413
GO:0001738~morphogenesis of a polarized epithelium	1.11801	135	1.63545	0.0475393	0.5311
GO:0051169~nuclear transport	3.10559	473	1.29661	0.0477719	0.5322
GO:0046823~negative regulation of nucleocytoplasmic transport	0.68323	68	1.98419	0.0478162	0.531862
GO:0006506~GPI anchor biosynthetic process	0.434783	33	2.60185	0.0478609	0.531527
GO:0032925~regulation of activin receptor signaling pathway	0.372671	25	2.94381	0.0480886	0.532582
GO:0034198~cellular response to amino acid starvation	0.372671	25	2.94381	0.0480886	0.532582
GO:0048699~generation of neurons	7.95031	1357	1.15699	0.0483136	0.53361
GO:0022402~cell cycle process	7.95031	1357	1.15699	0.0483136	0.53361
GO:0007276~gamete generation	3.97516	629	1.24804	0.0483761	0.53341
GO:0032675~regulation of interleukin-6 production	0.931677	106	1.73574	0.0486985	0.535163
GO:0034654~nucleobase-containing compound biosynthetic process	23.7267	4357	1.07541	0.0491519	0.53788
GO:1901800~positive regulation of proteasomal protein catabolic process	0.807453	87	1.83283	0.0491993	0.537562
GO:0050688~regulation of defense response to virus	0.807453	87	1.83283	0.0491993	0.537562
GO:0031333~negative regulation of protein complex assembly	0.993789	116	1.69185	0.0495701	0.539643
GO:0007568~aging	1.98758	280	1.40182	0.0497598	0.540374
GO:0018209~peptidyl-serine modification	1.86335	259	1.42076	0.0499272	0.540938
GO:0009799~specification of symmetry	1.0559	126	1.65492	0.0501129	0.541633
GO:0009266~response to temperature stimulus	1.18012	146	1.59625	0.0504408	0.543362
GO:0060322~head development	4.47205	720	1.22659	0.0505751	0.543674
GO:0034340~response to type I interferon	0.745342	78	1.88706	0.0507731	0.544447
GO:0061337~cardiac conduction	0.869565	97	1.77033	0.0508577	0.544396
GO:0006775~fat-soluble vitamin metabolic process	0.496894	42	2.33636	0.0512708	0.546711
GO:0016447~somatic recombination of immunoglobulin gene segments	0.496894	42	2.33636	0.0512708	0.546711
GO:0098609~cell-cell adhesion	6.89441	1164	1.16969	0.0514354	0.547231
GO:0002700~regulation of production of molecular mediator of immune response	0.931677	107	1.71952	0.0520146	0.5507
GO:0038061~NIK/NF-kappaB signaling	0.931677	107	1.71952	0.0520146	0.5507
GO:0002637~regulation of immunoglobulin production	0.559006	51	2.16457	0.052644	0.554485
GO:0010332~response to gamma radiation	0.559006	51	2.16457	0.052644	0.554485
GO:1902108~regulation of mitochondrial membrane permeability involved in apoptotic process	0.621118	60	2.04431	0.0527381	0.554486
GO:0019637~organophosphate metabolic process	6.58385	1108	1.17345	0.0527984	0.55425
GO:0051604~protein maturation	1.92547	271	1.40311	0.0529458	0.554624
GO:0051017~actin filament bundle assembly	1.0559	127	1.64189	0.0531929	0.555692
GO:0046907~intracellular transport	9.19255	1594	1.13887	0.0533559	0.556169
GO:0042772~DNA damage response, signal transduction resulting in transcription	0.310559	18	3.40719	0.0534036	0.555845
GO:0010523~negative regulation of calcium ion transport into cytosol	0.310559	18	3.40719	0.0534036	0.555845
GO:0071371~cellular response to gonadotropin stimulus	0.310559	18	3.40719	0.0534036	0.555845
GO:0070482~response to oxygen levels	2.17391	314	1.36722	0.053467	0.555632
GO:0043408~regulation of MAPK cascade	4.2236	678	1.23021	0.0536628	0.556334
GO:0072655~establishment of protein localization to mitochondrion	1.42857	188	1.50061	0.0541341	0.558926
GO:0090084~negative regulation of inclusion body assembly	0.248447	11	4.46032	0.0542554	0.559106
GO:0043619~regulation of transcription from RNA polymerase II promoter in response to oxidative stress	0.248447	11	4.46032	0.0542554	0.559106
GO:0071468~cellular response to acidic pH	0.248447	11	4.46032	0.0542554	0.559106
GO:0048302~regulation of isotype switching to IgG isotypes	0.248447	11	4.46032	0.0542554	0.559106
GO:0006739~NADP metabolic process	0.434783	34	2.52533	0.0542732	0.558578
GO:2001258~negative regulation of cation channel activity	0.434783	34	2.52533	0.0542732	0.558578
GO:0019438~aromatic compound biosynthetic process	24.0373	4424	1.07299	0.054386	0.5587
GO:0098781~ncRNA transcription	0.869565	98	1.75227	0.054459	0.55855
GO:0045185~maintenance of protein location	0.869565	98	1.75227	0.054459	0.55855
GO:0031145~anaphase-promoting complex-dependent catabolic process	0.745342	79	1.86317	0.0548386	0.560484
GO:0008625~extrinsic apoptotic signaling pathway via death domain receptors	0.745342	79	1.86317	0.0548386	0.560484
GO:0007599~hemostasis	2.42236	358	1.33623	0.0553859	0.563532
GO:0050817~coagulation	2.42236	358	1.33623	0.0553859	0.563532
GO:0019439~aromatic compound catabolic process	2.79503	423	1.30488	0.0554447	0.563282
GO:0007127~meiosis I	0.931677	108	1.7036	0.055483	0.562895
GO:0009218~pyrimidine ribonucleotide metabolic process	0.372671	26	2.83059	0.0556973	0.563687
GO:0030878~thyroid gland development	0.372671	26	2.83059	0.0556973	0.563687
GO:0070528~protein kinase C signaling	0.372671	26	2.83059	0.0556973	0.563687
GO:0032205~negative regulation of telomere maintenance	0.372671	26	2.83059	0.0556973	0.563687
GO:0051701~interaction with host	1.24224	158	1.55264	0.0559141	0.564492
GO:0034250~positive regulation of cellular amide metabolic process	0.993789	118	1.66317	0.0561045	0.565117
GO:0001704~formation of primary germ layer	0.993789	118	1.66317	0.0561045	0.565117
GO:0051902~negative regulation of mitochondrial depolarization	0.186335	5	7.35953	0.0561765	0.564955
GO:1901698~response to nitrogen compound	5.40373	895	1.19233	0.0563303	0.565335
GO:0050792~regulation of viral process	1.86335	262	1.40449	0.056352	0.564841
GO:0009411~response to UV	1.0559	128	1.62906	0.056402	0.564535
GO:0002819~regulation of adaptive immune response	1.0559	128	1.62906	0.056402	0.564535
GO:0046890~regulation of lipid biosynthetic process	1.0559	128	1.62906	0.056402	0.564535
GO:0008654~phospholipid biosynthetic process	1.61491	220	1.4496	0.0564304	0.564086
GO:0042795~snRNA transcription from RNA polymerase II promoter	0.68323	70	1.9275	0.0564548	0.563613
GO:0009301~snRNA transcription	0.68323	70	1.9275	0.0564548	0.563613
GO:0046209~nitric oxide metabolic process	0.68323	70	1.9275	0.0564548	0.563613
GO:0031349~positive regulation of defense response	2.67081	402	1.31202	0.0565118	0.563356
GO:0051129~negative regulation of cellular component organization	3.91304	624	1.23838	0.0566851	0.563865
GO:0035239~tube morphogenesis	2.36025	348	1.33938	0.0570479	0.565613
GO:0032608~interferon-beta production	0.496894	43	2.28203	0.0571193	0.565449
GO:0032635~interleukin-6 production	0.931677	109	1.68797	0.0591061	0.577613
GO:0032387~negative regulation of intracellular transport	0.931677	109	1.68797	0.0591061	0.577613
GO:0045088~regulation of innate immune response	2.42236	360	1.3288	0.0592932	0.578168
GO:0035967~cellular response to topologically incorrect protein	1.18012	149	1.56411	0.0593414	0.577843
GO:0042455~ribonucleoside biosynthetic process	0.993789	119	1.64919	0.0595836	0.578743
GO:0006974~cellular response to DNA damage stimulus	4.90683	807	1.20075	0.0606531	0.584805
GO:0000278~mitotic cell cycle	5.7764	968	1.17844	0.0607177	0.584577
GO:0009611~response to wounding	4.03727	649	1.22848	0.0608401	0.584708
GO:0032507~maintenance of protein location in cell	0.807453	90	1.77174	0.0609608	0.584828
GO:0048598~embryonic morphogenesis	3.60248	571	1.24592	0.0611133	0.585144
GO:0032481~positive regulation of type I interferon production	0.68323	71	1.90035	0.0611342	0.584648
GO:0043277~apoptotic cell clearance	0.434783	35	2.45318	0.0611801	0.584307
GO:1900408~negative regulation of cellular response to oxidative stress	0.434783	35	2.45318	0.0611801	0.584307
GO:1902883~negative regulation of response to oxidative stress	0.434783	35	2.45318	0.0611801	0.584307
GO:1903202~negative regulation of oxidative stress-induced cell death	0.434783	35	2.45318	0.0611801	0.584307
GO:0043632~modification-dependent macromolecule catabolic process	3.72671	593	1.24107	0.06145	0.585344
GO:0006351~transcription, DNA-templated	19.7516	3605	1.08198	0.0620211	0.58821
GO:0070585~protein localization to mitochondrion	1.42857	191	1.47704	0.062282	0.589174
GO:1902582~single-organism intracellular transport	4.28571	695	1.21776	0.0623447	0.588934
GO:0043502~regulation of muscle adaptation	0.621118	62	1.97837	0.0627304	0.590643
GO:0090175~regulation of establishment of planar polarity	0.931677	110	1.67262	0.0628859	0.59096
GO:0007420~brain development	4.2236	684	1.21942	0.0629493	0.590724
GO:0033135~regulation of peptidyl-serine phosphorylation	0.993789	120	1.63545	0.0632066	0.591649
GO:0044344~cellular response to fibroblast growth factor stimulus	1.0559	130	1.604	0.0632152	0.591085
GO:0046827~positive regulation of protein export from nucleus	0.310559	19	3.22787	0.0634406	0.591816
GO:0045830~positive regulation of isotype switching	0.310559	19	3.22787	0.0634406	0.591816
GO:0034114~regulation of heterotypic cell-cell adhesion	0.310559	19	3.22787	0.0634406	0.591816
GO:0051882~mitochondrial depolarization	0.310559	19	3.22787	0.0634406	0.591816
GO:0019216~regulation of lipid metabolic process	1.98758	287	1.36763	0.0639536	0.594249
GO:0010644~cell communication by electrical coupling	0.372671	27	2.72575	0.0639584	0.593665
GO:0042326~negative regulation of phosphorylation	2.79503	428	1.28964	0.0641601	0.594245
GO:0000226~microtubule cytoskeleton organization	2.79503	428	1.28964	0.0641601	0.594245
GO:0050776~regulation of immune response	5.46584	912	1.18355	0.0646554	0.596545
GO:0007265~Ras protein signal transduction	2.17391	320	1.34158	0.0650889	0.598467
GO:0006575~cellular modified amino acid metabolic process	1.24224	161	1.52371	0.0651103	0.597983
GO:0050679~positive regulation of epithelial cell proliferation	1.24224	161	1.52371	0.0651103	0.597983
GO:0000079~regulation of cyclin-dependent protein serine/threonine kinase activity	0.807453	91	1.75227	0.0652622	0.598257
GO:2000060~positive regulation of protein ubiquitination involved in ubiquitin-dependent protein catabolic process	0.807453	91	1.75227	0.0652622	0.598257
GO:1904062~regulation of cation transmembrane transport	1.5528	213	1.43966	0.0655048	0.599057
GO:0002252~immune effector process	4.53416	742	1.20675	0.0655299	0.598596
GO:0034248~regulation of cellular amide metabolic process	2.48447	374	1.31186	0.0655612	0.598172
GO:0044819~mitotic G1/S transition checkpoint	0.68323	72	1.87396	0.0660577	0.600428
GO:0031571~mitotic G1 DNA damage checkpoint	0.68323	72	1.87396	0.0660577	0.600428
GO:0007596~blood coagulation	2.29814	342	1.32701	0.0667528	0.603798
GO:0019941~modification-dependent protein catabolic process	3.6646	585	1.23707	0.0667671	0.603277
GO:0030855~epithelial cell differentiation	3.54037	563	1.24184	0.0668147	0.602946
GO:0061572~actin filament bundle organization	1.0559	131	1.59176	0.0668226	0.60239
GO:0003158~endothelium development	0.931677	111	1.65755	0.0668243	0.6018
GO:0016236~macroautophagy	1.49068	203	1.45015	0.0668512	0.601354
GO:0046578~regulation of Ras protein signal transduction	1.49068	203	1.45015	0.0668512	0.601354
GO:0045017~glycerolipid biosynthetic process	1.49068	203	1.45015	0.0668512	0.601354
GO:0070262~peptidyl-serine dephosphorylation	0.248447	12	4.08863	0.0680881	0.607723
GO:0060315~negative regulation of ryanodine-sensitive calcium-release channel activity	0.248447	12	4.08863	0.0680881	0.607723
GO:0098787~mRNA cleavage involved in mRNA processing	0.248447	12	4.08863	0.0680881	0.607723
GO:0003337~mesenchymal to epithelial transition involved in metanephros morphogenesis	0.248447	12	4.08863	0.0680881	0.607723
GO:0035358~regulation of peroxisome proliferator activated receptor signaling pathway	0.248447	12	4.08863	0.0680881	0.607723
GO:1990440~positive regulation of transcription from RNA polymerase II promoter in response to endoplasmic reticulum stress	0.248447	12	4.08863	0.0680881	0.607723
GO:1902402~signal transduction involved in mitotic DNA damage checkpoint	0.621118	63	1.94697	0.0681479	0.607459
GO:1902403~signal transduction involved in mitotic DNA integrity checkpoint	0.621118	63	1.94697	0.0681479	0.607459
GO:0072413~signal transduction involved in mitotic cell cycle checkpoint	0.621118	63	1.94697	0.0681479	0.607459
GO:1902400~intracellular signal transduction involved in G1 DNA damage checkpoint	0.621118	63	1.94697	0.0681479	0.607459
GO:0072431~signal transduction involved in mitotic G1 DNA damage checkpoint	0.621118	63	1.94697	0.0681479	0.607459
GO:0010470~regulation of gastrulation	0.434783	36	2.38503	0.0685831	0.609285
GO:0048662~negative regulation of smooth muscle cell proliferation	0.434783	36	2.38503	0.0685831	0.609285
GO:0010611~regulation of cardiac muscle hypertrophy	0.434783	36	2.38503	0.0685831	0.609285
GO:0034641~cellular nitrogen compound metabolic process	34.5963	6505	1.05028	0.069029	0.611156
GO:0006650~glycerophospholipid metabolic process	1.92547	278	1.36778	0.0691176	0.611049
GO:0044257~cellular protein catabolic process	4.2236	689	1.21057	0.0693194	0.611565
GO:0001568~blood vessel development	3.60248	576	1.23511	0.0696434	0.612748
GO:0042990~regulation of transcription factor import into nucleus	0.807453	92	1.73322	0.0697578	0.612782
GO:0042593~glucose homeostasis	1.49068	204	1.44305	0.0698073	0.612461
GO:0033500~carbohydrate homeostasis	1.49068	204	1.44305	0.0698073	0.612461
GO:0005975~carbohydrate metabolic process	4.7205	778	1.19821	0.0699507	0.612653
GO:0001944~vasculature development	3.78882	610	1.22659	0.0700621	0.61267
GO:0002764~immune response-regulating signaling pathway	3.35404	531	1.24738	0.0705931	0.614959
GO:0006109~regulation of carbohydrate metabolic process	1.30435	173	1.48892	0.0706525	0.614693
GO:0016485~protein processing	1.67702	236	1.4033	0.0708468	0.615153
GO:0006511~ubiquitin-dependent protein catabolic process	3.60248	577	1.23297	0.0711228	0.616051
GO:0044783~G1 DNA damage checkpoint	0.68323	73	1.84828	0.0712275	0.616026
GO:1901019~regulation of calcium ion transmembrane transporter activity	0.68323	73	1.84828	0.0712275	0.616026
GO:0051603~proteolysis involved in cellular protein catabolic process	4.03727	657	1.21352	0.0713979	0.616355
GO:0051493~regulation of cytoskeleton organization	2.73292	422	1.27891	0.0720674	0.619333
GO:0002768~immune response-regulating cell surface receptor signaling pathway	2.6087	399	1.29115	0.0721225	0.619043
GO:0032504~multicellular organism reproduction	4.78261	792	1.19252	0.0722717	0.61925
GO:0070486~leukocyte aggregation	2.91925	454	1.26982	0.0723009	0.618824
GO:0048469~cell maturation	1.18012	153	1.52321	0.0728191	0.620972
GO:0008334~histone mRNA metabolic process	0.372671	28	2.6284	0.0728678	0.620649
GO:0010922~positive regulation of phosphatase activity	0.372671	28	2.6284	0.0728678	0.620649
GO:0070613~regulation of protein processing	0.745342	83	1.77338	0.0732391	0.622013
GO:0032091~negative regulation of protein binding	0.745342	83	1.77338	0.0732391	0.622013
GO:0071417~cellular response to organonitrogen compound	3.04348	477	1.26002	0.0736687	0.623671
GO:0007605~sensory perception of sound	1.11801	143	1.54396	0.0737182	0.623352
GO:0019058~viral life cycle	2.91925	455	1.26703	0.0739787	0.624125
GO:0042991~transcription factor import into nucleus	0.807453	93	1.71459	0.0744492	0.625975
GO:0051443~positive regulation of ubiquitin-protein transferase activity	0.869565	103	1.66721	0.0750502	0.628477
GO:0046165~alcohol biosynthetic process	0.869565	103	1.66721	0.0750502	0.628477
GO:0006464~cellular protein modification process	20.7453	3818	1.07302	0.0754315	0.629843
GO:0036211~protein modification process	20.7453	3818	1.07302	0.0754315	0.629843
GO:0048609~multicellular organismal reproductive process	4.7205	783	1.19056	0.0756707	0.630484
GO:0071230~cellular response to amino acid stimulus	0.559006	55	2.00715	0.0759288	0.631216
GO:0019538~protein metabolic process	29.1925	5457	1.05644	0.076404	0.633035
GO:0071357~cellular response to type I interferon	0.68323	74	1.82331	0.0766453	0.633673
GO:2001057~reactive nitrogen species metabolic process	0.68323	74	1.82331	0.0766453	0.633673
GO:0060337~type I interferon signaling pathway	0.68323	74	1.82331	0.0766453	0.633673
GO:0045089~positive regulation of innate immune response	1.98758	292	1.34421	0.0768335	0.634044
GO:0051348~negative regulation of transferase activity	2.36025	357	1.30561	0.0768748	0.633683
GO:0010463~mesenchymal cell proliferation	0.496894	46	2.1332	0.077049	0.633983
GO:0051055~negative regulation of lipid biosynthetic process	0.496894	46	2.1332	0.077049	0.633983
GO:0030193~regulation of blood coagulation	0.745342	84	1.75227	0.0783847	0.640003
GO:1903317~regulation of protein maturation	0.745342	84	1.75227	0.0783847	0.640003
GO:1900046~regulation of hemostasis	0.745342	84	1.75227	0.0783847	0.640003
GO:0043500~muscle adaptation	0.745342	84	1.75227	0.0783847	0.640003
GO:0050673~epithelial cell proliferation	2.29814	347	1.30789	0.07864	0.640685
GO:0006518~peptide metabolic process	4.90683	818	1.1846	0.0787933	0.640867
GO:1901576~organic substance biosynthetic process	33.1056	6227	1.0499	0.0788116	0.640394
GO:2001243~negative regulation of intrinsic apoptotic signaling pathway	0.807453	94	1.69635	0.079338	0.642383
GO:0042472~inner ear morphogenesis	0.807453	94	1.69635	0.079338	0.642383
GO:0006493~protein O-linked glycosylation	0.869565	104	1.65118	0.0796984	0.64356
GO:0035733~hepatic stellate cell activation	0.186335	6	6.13294	0.0797931	0.643455
GO:0003176~aortic valve development	0.186335	6	6.13294	0.0797931	0.643455
GO:0003180~aortic valve morphogenesis	0.186335	6	6.13294	0.0797931	0.643455
GO:1904180~negative regulation of membrane depolarization	0.186335	6	6.13294	0.0797931	0.643455
GO:0002138~retinoic acid biosynthetic process	0.186335	6	6.13294	0.0797931	0.643455
GO:1903265~positive regulation of tumor necrosis factor-mediated signaling pathway	0.186335	6	6.13294	0.0797931	0.643455
GO:0072171~mesonephric tubule morphogenesis	0.621118	65	1.88706	0.0798359	0.643101
GO:0072401~signal transduction involved in DNA integrity checkpoint	0.621118	65	1.88706	0.0798359	0.643101
GO:0072422~signal transduction involved in DNA damage checkpoint	0.621118	65	1.88706	0.0798359	0.643101
GO:0035567~non-canonical Wnt signaling pathway	1.18012	155	1.50356	0.0802708	0.644627
GO:0045137~development of primary sexual characteristics	1.5528	218	1.40664	0.0805404	0.645355
GO:0051146~striated muscle cell differentiation	1.73913	250	1.37378	0.0805467	0.644828
GO:0032870~cellular response to hormone stimulus	3.78882	616	1.21464	0.080596	0.644507
GO:0071593~lymphocyte aggregation	2.85714	447	1.26226	0.0806231	0.644081
GO:0043603~cellular amide metabolic process	5.83851	994	1.15995	0.0821646	0.650792
GO:0000904~cell morphogenesis involved in differentiation	4.53416	753	1.18912	0.0823572	0.651138
GO:0034698~response to gonadotropin	0.372671	29	2.53777	0.082417	0.650864
GO:0032770~positive regulation of monooxygenase activity	0.372671	29	2.53777	0.082417	0.650864
GO:0055002~striated muscle cell development	1.0559	135	1.54459	0.0826235	0.651273
GO:0045860~positive regulation of protein kinase activity	2.98137	470	1.25269	0.0829293	0.65214
GO:0044703~multi-organism reproductive process	5.52795	936	1.16631	0.0831643	0.652676
GO:0072202~cell differentiation involved in metanephros development	0.248447	13	3.77412	0.083337	0.652924
GO:0019321~pentose metabolic process	0.248447	13	3.77412	0.083337	0.652924
GO:0036159~inner dynein arm assembly	0.248447	13	3.77412	0.083337	0.652924
GO:0071243~cellular response to arsenic-containing substance	0.248447	13	3.77412	0.083337	0.652924
GO:0010649~regulation of cell communication by electrical coupling	0.248447	13	3.77412	0.083337	0.652924
GO:0032530~regulation of microvillus organization	0.248447	13	3.77412	0.083337	0.652924
GO:0009855~determination of bilateral symmetry	0.993789	125	1.57003	0.0835349	0.653286
GO:1903362~regulation of cellular protein catabolic process	1.73913	251	1.36831	0.0835837	0.652963
GO:0090068~positive regulation of cell cycle process	1.73913	251	1.36831	0.0835837	0.652963
GO:0034645~cellular macromolecule biosynthetic process	26.8323	5012	1.05724	0.0836768	0.652845
GO:0080090~regulation of primary metabolic process	30.8696	5798	1.05142	0.0840785	0.654137
GO:0031503~protein complex localization	0.931677	115	1.5999	0.0841951	0.654125
GO:0048008~platelet-derived growth factor receptor signaling pathway	0.496894	47	2.08781	0.0844893	0.65492
GO:0002208~somatic diversification of immunoglobulins involved in immune response	0.434783	38	2.25951	0.0848715	0.65611
GO:0045190~isotype switching	0.434783	38	2.25951	0.0848715	0.65611
GO:0045773~positive regulation of axon extension	0.434783	38	2.25951	0.0848715	0.65611
GO:0002204~somatic recombination of immunoglobulin genes involved in immune response	0.434783	38	2.25951	0.0848715	0.65611
GO:1904031~positive regulation of cyclin-dependent protein kinase activity	0.434783	38	2.25951	0.0848715	0.65611
GO:1903050~regulation of proteolysis involved in cellular protein catabolic process	1.61491	230	1.38658	0.0849157	0.655768
GO:0055114~oxidation-reduction process	5.7764	983	1.16046	0.0851586	0.656324
GO:0006644~phospholipid metabolic process	2.54658	393	1.27965	0.0852259	0.656086
GO:0072395~signal transduction involved in cell cycle checkpoint	0.621118	66	1.85847	0.086108	0.6595
GO:0032755~positive regulation of interleukin-6 production	0.621118	66	1.85847	0.086108	0.6595
GO:0045911~positive regulation of DNA recombination	0.310559	21	2.92045	0.0862246	0.659481
GO:1903649~regulation of cytoplasmic transport	0.310559	21	2.92045	0.0862246	0.659481
GO:0045787~positive regulation of cell cycle	2.23602	339	1.30257	0.0862877	0.659225
GO:0002440~production of molecular mediator of immune response	1.24224	167	1.46897	0.0864892	0.659584
GO:0035966~response to topologically incorrect protein	1.36646	188	1.43537	0.0865137	0.659157
GO:0002682~regulation of immune system process	7.8882	1378	1.13046	0.0871383	0.661384
GO:1901137~carbohydrate derivative biosynthetic process	4.53416	756	1.1844	0.0878234	0.663856
GO:0051437~positive regulation of ubiquitin-protein ligase activity involved in regulation of mitotic cell cycle transition	0.68323	76	1.77533	0.0882289	0.665091
GO:0048762~mesenchymal cell differentiation	1.30435	178	1.4471	0.0884953	0.665716
GO:0048839~inner ear development	1.30435	178	1.4471	0.0884953	0.665716
GO:1903749~positive regulation of establishment of protein localization to mitochondrion	0.931677	116	1.58611	0.0889475	0.667141
GO:0090317~negative regulation of intracellular protein transport	0.745342	86	1.71152	0.0893395	0.668298
GO:0019748~secondary metabolic process	0.559006	57	1.93672	0.0895645	0.668734
GO:0014909~smooth muscle cell migration	0.559006	57	1.93672	0.0895645	0.668734
GO:0002495~antigen processing and presentation of peptide antigen via MHC class II	0.807453	96	1.66101	0.089711	0.668833
GO:0043200~response to amino acid	0.807453	96	1.66101	0.089711	0.668833
GO:0031032~actomyosin structure organization	1.11801	147	1.50195	0.0898424	0.668867
GO:0008154~actin polymerization or depolymerization	1.36646	189	1.42778	0.0902328	0.670004
GO:0051100~negative regulation of binding	1.0559	137	1.52204	0.0913606	0.674242
GO:0019953~sexual reproduction	4.59627	770	1.1788	0.0918166	0.675627
GO:0043412~macromolecule modification	21.9255	4065	1.06516	0.0919607	0.675705
GO:0044723~single-organism carbohydrate metabolic process	3.97516	656	1.19667	0.0922149	0.67624
GO:0006953~acute-phase response	0.496894	48	2.04431	0.0923251	0.676176
GO:0038093~Fc receptor signaling pathway	1.67702	243	1.36288	0.0924418	0.676139
GO:0048730~epidermis morphogenesis	0.372671	30	2.45318	0.0925933	0.676247
GO:0014812~muscle cell migration	0.621118	67	1.83073	0.0926653	0.676025
GO:0065007~biological regulation	59.8758	11548	1.02393	0.092695	0.675629
GO:0006661~phosphatidylinositol biosynthetic process	0.993789	127	1.54531	0.0927199	0.675213
GO:0071901~negative regulation of protein serine/threonine kinase activity	0.993789	127	1.54531	0.0927199	0.675213
GO:0016070~RNA metabolic process	24.9068	4648	1.05822	0.0933189	0.677165
GO:0097061~dendritic spine organization	0.434783	39	2.20157	0.0937473	0.678405
GO:0035850~epithelial cell differentiation involved in kidney development	0.434783	39	2.20157	0.0937473	0.678405
GO:0038128~ERBB2 signaling pathway	0.434783	39	2.20157	0.0937473	0.678405
GO:0043604~amide biosynthetic process	4.40994	736	1.18326	0.0938022	0.678114
GO:0002822~regulation of adaptive immune response based on somatic recombination of immune receptors built from immunoglobulin superfamily domains	0.931677	117	1.57255	0.0938652	0.677857
GO:0042787~protein ubiquitination involved in ubiquitin-dependent protein catabolic process	1.5528	222	1.38129	0.094125	0.678402
GO:0038127~ERBB signaling pathway	1.11801	148	1.4918	0.0942002	0.678195
GO:0031323~regulation of cellular metabolic process	31.0559	5844	1.04944	0.0942334	0.677817
GO:0045454~cell redox homeostasis	0.68323	77	1.75227	0.094395	0.677963
GO:0060071~Wnt signaling pathway, planar cell polarity pathway	0.869565	107	1.60488	0.0947234	0.678783
GO:0060562~epithelial tube morphogenesis	2.04969	309	1.30995	0.094933	0.67912
GO:0007044~cell-substrate junction assembly	0.745342	87	1.69185	0.0951492	0.679483
GO:0055082~cellular chemical homeostasis	4.28571	713	1.18702	0.0953012	0.679587
GO:0044843~cell cycle G1/S phase transition	1.67702	244	1.35729	0.0958463	0.681266
GO:0046467~membrane lipid biosynthetic process	1.0559	138	1.51102	0.0959406	0.681135
GO:0008610~lipid biosynthetic process	3.78882	624	1.19907	0.0962676	0.681934
GO:0032846~positive regulation of homeostatic process	1.49068	212	1.38859	0.0967065	0.683172
GO:0044087~regulation of cellular component biogenesis	4.78261	807	1.17035	0.0968242	0.683134
GO:1901992~positive regulation of mitotic cell cycle phase transition	0.559006	58	1.90333	0.0968793	0.682848
GO:0051056~regulation of small GTPase mediated signal transduction	1.98758	299	1.31274	0.0972265	0.683716
GO:1900182~positive regulation of protein localization to nucleus	0.993789	128	1.53324	0.0975409	0.684451
GO:0043409~negative regulation of MAPK cascade	1.11801	149	1.48179	0.0986896	0.688435
GO:0060759~regulation of response to cytokine stimulus	1.11801	149	1.48179	0.0986896	0.688435
GO:0007519~skeletal muscle tissue development	1.24224	170	1.44305	0.0987185	0.688047
GO:0060285~cilium-dependent cell motility	0.310559	22	2.7877	0.0989084	0.688283
GO:0050718~positive regulation of interleukin-1 beta secretion	0.310559	22	2.7877	0.0989084	0.688283
GO:0051156~glucose 6-phosphate metabolic process	0.310559	22	2.7877	0.0989084	0.688283
GO:0043900~regulation of multi-organism process	2.42236	377	1.26888	0.0991338	0.688656
GO:0051054~positive regulation of DNA metabolic process	1.42857	202	1.39661	0.0993357	0.688938
GO:0097659~nucleic acid-templated transcription	20.3727	3771	1.06688	0.0994973	0.689063
GO:0043647~inositol phosphate metabolic process	0.621118	68	1.80381	0.0995067	0.688602
GO:0010801~negative regulation of peptidyl-threonine phosphorylation	0.248447	14	3.50454	0.0998923	0.689588
GO:0072109~glomerular mesangium development	0.248447	14	3.50454	0.0998923	0.689588
GO:0051280~negative regulation of release of sequestered calcium ion into cytosol	0.248447	14	3.50454	0.0998923	0.689588
GO:0006067~ethanol metabolic process	0.248447	14	3.50454	0.0998923	0.689588
GO:0045073~regulation of chemokine biosynthetic process	0.248447	14	3.50454	0.0998923	0.689588

## Sheet: DiffExp_SmVsAir_Day1_Down
Term	%	Pop Hits	Fold Enrichment	P Value	Benjamini
GO:0044260~cellular macromolecule metabolic process	51.4728	8387	1.18201	5.84094e-11	4.47708e-07
GO:0010468~regulation of gene expression	29.3814	4345	1.30237	4.18364e-10	1.60338e-06
GO:0010556~regulation of macromolecule biosynthetic process	27.8351	4107	1.30532	1.30214e-09	3.32696e-06
GO:2000112~regulation of cellular macromolecule biosynthetic process	27.1723	3991	1.31128	1.34831e-09	2.5837e-06
GO:0043170~macromolecule metabolic process	54.6392	9130	1.15261	1.51836e-09	2.32765e-06
GO:0010467~gene expression	34.3888	5306	1.24825	2.51669e-09	3.21507e-06
GO:0060255~regulation of macromolecule metabolic process	37.1134	5815	1.22923	3.13751e-09	3.43557e-06
GO:0034645~cellular macromolecule biosynthetic process	32.6951	5012	1.25638	3.66324e-09	3.50983e-06
GO:0009059~macromolecule biosynthetic process	33.5788	5175	1.2497	3.98958e-09	3.39779e-06
GO:0044237~cellular metabolic process	59.7202	10202	1.12742	6.87398e-09	5.26889e-06
GO:0080090~regulation of primary metabolic process	36.8189	5798	1.22305	8.36286e-09	5.82738e-06
GO:0051171~regulation of nitrogen compound metabolic process	29.1605	4404	1.27526	8.61147e-09	5.50056e-06
GO:0009889~regulation of biosynthetic process	28.7187	4339	1.27475	1.27558e-08	7.52099e-06
GO:0019222~regulation of metabolic process	38.7334	6171	1.20887	1.3936e-08	7.62993e-06
GO:0031323~regulation of cellular metabolic process	36.9661	5844	1.21827	1.41559e-08	7.23363e-06
GO:0090304~nucleic acid metabolic process	33.2106	5158	1.24007	1.53912e-08	7.37334e-06
GO:0051252~regulation of RNA metabolic process	25.405	3762	1.30062	1.71354e-08	7.72601e-06
GO:0006357~regulation of transcription from RNA polymerase II promoter	13.9912	1835	1.46848	2.66722e-08	1.13579e-05
GO:0031326~regulation of cellular biosynthetic process	28.2032	4284	1.26794	3.54472e-08	1.43001e-05
GO:0045944~positive regulation of transcription from RNA polymerase II promoter	8.91016	1041	1.64849	3.94969e-08	1.51371e-05
GO:0016070~RNA metabolic process	30.1915	4648	1.25103	4.30375e-08	1.57086e-05
GO:1903508~positive regulation of nucleic acid-templated transcription	10.8247	1349	1.54545	6.84894e-08	2.38621e-05
GO:0045893~positive regulation of transcription, DNA-templated	10.8247	1349	1.54545	6.84894e-08	2.38621e-05
GO:0006355~regulation of transcription, DNA-templated	24.2268	3603	1.29504	7.01689e-08	2.33843e-05
GO:0010557~positive regulation of macromolecule biosynthetic process	12.3711	1597	1.49195	7.30449e-08	2.33284e-05
GO:0010628~positive regulation of gene expression	12.9602	1692	1.47524	7.48537e-08	2.29499e-05
GO:0097659~nucleic acid-templated transcription	25.1105	3771	1.28247	9.99048e-08	2.94523e-05
GO:0019219~regulation of nucleobase-containing compound metabolic process	26.9514	4104	1.26481	1.22869e-07	3.48806e-05
GO:0008219~cell death	14.5066	1958	1.42694	1.23598e-07	3.38345e-05
GO:1903506~regulation of nucleic acid-templated transcription	24.2268	3625	1.28718	1.35062e-07	3.56977e-05
GO:0008152~metabolic process	63.4021	11075	1.10258	1.47353e-07	3.76481e-05
GO:0006351~transcription, DNA-templated	24.0795	3605	1.28645	1.61284e-07	3.98781e-05
GO:1902680~positive regulation of RNA biosynthetic process	10.8247	1369	1.52288	1.77038e-07	4.24052e-05
GO:0048522~positive regulation of cellular process	30.4124	4744	1.23468	1.8816e-07	4.37035e-05
GO:0012501~programmed cell death	13.7703	1852	1.43203	2.21507e-07	4.99357e-05
GO:2001141~regulation of RNA biosynthetic process	24.2268	3644	1.28047	2.29532e-07	5.02662e-05
GO:0048518~positive regulation of biological process	33.2842	5285	1.21295	2.86334e-07	6.09634e-05
GO:1901576~organic substance biosynthetic process	38.3652	6227	1.18661	2.90532e-07	6.01855e-05
GO:0010604~positive regulation of macromolecule metabolic process	19.6613	2856	1.32588	2.93319e-07	5.91637e-05
GO:0032774~RNA biosynthetic process	25.6259	3905	1.26389	3.28253e-07	6.45122e-05
GO:0009893~positive regulation of metabolic process	20.7658	3052	1.31043	3.38411e-07	6.48459e-05
GO:0009891~positive regulation of biosynthetic process	13.1075	1760	1.43436	4.13143e-07	7.72346e-05
GO:0006366~transcription from RNA polymerase II promoter	13.4757	1820	1.42604	4.13434e-07	7.54489e-05
GO:0051254~positive regulation of RNA metabolic process	10.972	1415	1.49342	4.41459e-07	7.86895e-05
GO:0031328~positive regulation of cellular biosynthetic process	12.8866	1729	1.43547	5.01751e-07	8.74035e-05
GO:0042981~regulation of apoptotic process	10.8247	1400	1.48916	6.48852e-07	0.000110515
GO:0043067~regulation of programmed cell death	10.8984	1413	1.48549	6.72715e-07	0.000112089
GO:0071704~organic substance metabolic process	61.1929	10707	1.10074	8.85029e-07	0.000144325
GO:0009058~biosynthetic process	38.5862	6320	1.17589	9.3103e-07	0.000148663
GO:0010941~regulation of cell death	11.4138	1509	1.45678	1.13967e-06	0.000178261
GO:0051173~positive regulation of nitrogen compound metabolic process	12.9602	1767	1.41262	1.33421e-06	0.000204514
GO:0045935~positive regulation of nucleobase-containing compound metabolic process	12.2975	1658	1.42851	1.33741e-06	0.000200985
GO:0044249~cellular biosynthetic process	37.408	6118	1.17762	1.39569e-06	0.000205709
GO:0006915~apoptotic process	12.813	1747	1.41256	1.54507e-06	0.000223428
GO:0031325~positive regulation of cellular metabolic process	19.2194	2839	1.30384	1.77831e-06	0.000252389
GO:0044238~primary metabolic process	58.6892	10243	1.10352	1.98221e-06	0.00027621
GO:0044271~cellular nitrogen compound biosynthetic process	30.9278	4947	1.20409	2.48777e-06	0.000340456
GO:0034654~nucleobase-containing compound biosynthetic process	27.6878	4357	1.22391	2.51549e-06	0.00033821
GO:0019438~aromatic compound biosynthetic process	28.056	4424	1.22141	2.57201e-06	0.000339846
GO:0036211~protein modification process	24.6686	3818	1.2444	2.79073e-06	0.000362494
GO:0006464~cellular protein modification process	24.6686	3818	1.2444	2.79073e-06	0.000362494
GO:0050793~regulation of developmental process	14.9485	2129	1.35229	3.58964e-06	0.000458472
GO:0018130~heterocycle biosynthetic process	27.8351	4411	1.21536	4.75227e-06	0.000596974
GO:0043412~macromolecule modification	25.9205	4065	1.2281	4.88068e-06	0.000603213
GO:0006725~cellular aromatic compound metabolic process	36.2297	5965	1.16978	5.89246e-06	0.000716662
GO:0006139~nucleobase-containing compound metabolic process	35.1988	5794	1.17004	8.98959e-06	0.00107607
GO:0001944~vasculature development	5.37555	610	1.69724	1.01118e-05	0.00119171
GO:0046483~heterocycle metabolic process	35.7879	5919	1.1645	1.20342e-05	0.00139664
GO:1901362~organic cyclic compound biosynthetic process	28.2769	4535	1.20089	1.32014e-05	0.00150915
GO:0009653~anatomical structure morphogenesis	17.5994	2631	1.28833	1.34223e-05	0.00151183
GO:0009887~organ morphogenesis	7.8056	992	1.51546	1.49505e-05	0.00165944
GO:0009719~response to endogenous stimulus	11.1929	1548	1.39259	1.73917e-05	0.0019026
GO:0001568~blood vessel development	5.081	576	1.69894	1.78305e-05	0.00192311
GO:0034641~cellular nitrogen compound metabolic process	38.8071	6505	1.14898	1.79072e-05	0.00190458
GO:0050794~regulation of cellular process	59.352	10489	1.08981	1.87722e-05	0.00196916
GO:0060914~heart formation	0.736377	24	5.90935	2.05813e-05	0.00212958
GO:0050789~regulation of biological process	61.4875	10922	1.08426	2.08681e-05	0.00213047
GO:0045595~regulation of cell differentiation	11.1193	1544	1.38701	2.36767e-05	0.0023851
GO:0022603~regulation of anatomical structure morphogenesis	8.10015	1051	1.48436	2.4413e-05	0.00242728
GO:1901360~organic cyclic compound metabolic process	36.8189	6149	1.15323	2.56915e-05	0.00252153
GO:2000026~regulation of multicellular organismal development	12.1502	1721	1.35973	2.71498e-05	0.00263079
GO:0006807~nitrogen compound metabolic process	41.0162	6948	1.13696	2.86939e-05	0.0027455
GO:0044267~cellular protein metabolic process	30.0442	4900	1.1809	3.01884e-05	0.00285268
GO:0048514~blood vessel morphogenesis	4.41826	491	1.73309	3.82781e-05	0.00357175
GO:2000027~regulation of organ morphogenesis	2.72459	252	2.08234	3.88988e-05	0.00358591
GO:0072359~circulatory system development	7.36377	945	1.50079	3.96608e-05	0.00361258
GO:0072358~cardiovascular system development	7.36377	945	1.50079	3.96608e-05	0.00361258
GO:0010646~regulation of cell communication	19.514	3020	1.24448	5.02724e-05	0.00452324
GO:0065007~biological regulation	64.3594	11548	1.07338	5.03701e-05	0.00447943
GO:0033993~response to lipid	6.77467	860	1.51719	5.71343e-05	0.00502122
GO:0009966~regulation of signal transduction	17.8203	2728	1.25812	5.94315e-05	0.0051634
GO:0048729~tissue morphogenesis	5.22828	622	1.6189	6.3879e-05	0.00548656
GO:0051094~positive regulation of developmental process	8.17378	1089	1.44559	6.90345e-05	0.00586239
GO:0042692~muscle cell differentiation	3.46097	362	1.84137	7.06342e-05	0.00593212
GO:0070887~cellular response to chemical stimulus	17.3049	2648	1.25864	7.75534e-05	0.0064408
GO:0010629~negative regulation of gene expression	10.5302	1485	1.36572	7.96826e-05	0.00654613
GO:0051726~regulation of cell cycle	7.43741	976	1.46765	8.61015e-05	0.00699665
GO:0000278~mitotic cell cycle	7.36377	968	1.46513	0.000101658	0.00816905
GO:0044843~cell cycle G1/S phase transition	2.57732	244	2.03437	0.000104079	0.00827603
GO:0071495~cellular response to endogenous stimulus	8.68925	1185	1.41226	0.000104508	0.00822468
GO:2000826~regulation of heart morphogenesis	0.810015	35	4.45734	0.000104559	0.00814512
GO:0014031~mesenchymal cell development	1.98822	167	2.29297	0.00010886	0.00839342
GO:0009888~tissue development	12.0766	1756	1.32456	0.000111432	0.00850533
GO:0048646~anatomical structure formation involved in morphogenesis	8.46834	1151	1.41701	0.00011147	0.00842439
GO:1901342~regulation of vasculature development	2.57732	245	2.02606	0.000112866	0.00844617
GO:0023051~regulation of signaling	19.5876	3070	1.22884	0.000113721	0.0084276
GO:0035909~aorta morphogenesis	0.736377	29	4.89049	0.000114334	0.00839169
GO:0001525~angiogenesis	3.75552	413	1.75134	0.000120587	0.00876477
GO:0045444~fat cell differentiation	2.20913	197	2.15976	0.000124967	0.00899637
GO:2000113~negative regulation of cellular macromolecule biosynthetic process	9.49926	1324	1.38182	0.000126797	0.00904258
GO:0048762~mesenchymal cell differentiation	2.06186	178	2.23094	0.000127005	0.00897392
GO:0060429~epithelium development	7.87923	1060	1.43162	0.000137845	0.00964723
GO:0014070~response to organic cyclic compound	6.92194	906	1.47147	0.000144154	0.00999535
GO:0051276~chromosome organization	8.61561	1184	1.40147	0.000148491	0.0102023
GO:0006325~chromatin organization	6.03829	768	1.51427	0.000159129	0.0108321
GO:0007049~cell cycle	11.4875	1672	1.32324	0.000180878	0.0121954
GO:0071396~cellular response to lipid	4.34462	509	1.64394	0.000188602	0.0126021
GO:1902531~regulation of intracellular signal transduction	11.7084	1714	1.31564	0.000204177	0.013518
GO:0010033~response to organic substance	18.0412	2822	1.23129	0.000219816	0.0144215
GO:0010558~negative regulation of macromolecule biosynthetic process	9.94109	1418	1.35023	0.00022383	0.0145584
GO:0010256~endomembrane system organization	4.63918	559	1.59838	0.000242978	0.0156613
GO:0008285~negative regulation of cell proliferation	5.22828	651	1.54678	0.000249487	0.0159434
GO:0071840~cellular component organization or biogenesis	36.7452	6265	1.12961	0.000250649	0.0158847
GO:0040012~regulation of locomotion	5.96465	768	1.4958	0.000258994	0.0162747
GO:0010605~negative regulation of macromolecule metabolic process	15.1694	2326	1.25605	0.00027972	0.0174231
GO:0045597~positive regulation of cell differentiation	6.40648	841	1.46715	0.000284638	0.0175839
GO:0016043~cellular component organization	35.8616	6109	1.1306	0.000306546	0.0187734
GO:0003151~outflow tract morphogenesis	1.10457	70	3.03909	0.000319284	0.0193911
GO:0048660~regulation of smooth muscle cell proliferation	1.47275	113	2.51017	0.000327884	0.0197519
GO:0051145~smooth muscle cell differentiation	0.883652	47	3.62105	0.000333716	0.019943
GO:0008283~cell proliferation	12.4448	1861	1.28793	0.000337637	0.020019
GO:0048583~regulation of response to stimulus	22.4595	3636	1.18967	0.000345096	0.0202998
GO:0006996~organelle organization	23.0486	3753	1.18281	0.000397163	0.0231498
GO:0030334~regulation of cell migration	5.37555	685	1.51141	0.000397786	0.0230108
GO:0071310~cellular response to organic substance	14.2857	2186	1.25864	0.00040559	0.0232814
GO:0035904~aorta development	0.883652	48	3.54561	0.000405722	0.0231158
GO:0042127~regulation of cell proliferation	10.6038	1552	1.3159	0.000416922	0.0235713
GO:0035556~intracellular signal transduction	16.9367	2657	1.22769	0.000428528	0.0240423
GO:0009890~negative regulation of biosynthetic process	10.3093	1504	1.32017	0.000444641	0.0247541
GO:0010942~positive regulation of cell death	4.86009	607	1.54208	0.000456827	0.0252408
GO:0031327~negative regulation of cellular biosynthetic process	10.162	1480	1.32242	0.000475333	0.0260623
GO:2000145~regulation of cell motility	5.6701	736	1.48376	0.000476069	0.0259168
GO:0000082~G1/S transition of mitotic cell cycle	2.28277	224	1.96275	0.000513204	0.0277138
GO:0002053~positive regulation of mesenchymal cell proliferation	0.662739	28	4.55864	0.000515792	0.0276569
GO:0033002~muscle cell proliferation	1.7673	155	2.19599	0.000536197	0.028536
GO:0060323~head morphogenesis	0.736377	35	4.05212	0.000549175	0.0290153
GO:0048715~negative regulation of oligodendrocyte differentiation	0.441826	11	7.73587	0.000555046	0.0291204
GO:0043484~regulation of RNA splicing	1.39912	109	2.47217	0.000582203	0.0303164
GO:0002009~morphogenesis of an epithelium	4.27099	521	1.57885	0.000601181	0.0310783
GO:1903034~regulation of response to wounding	1.69367	147	2.21902	0.000623078	0.0319768
GO:0045892~negative regulation of transcription, DNA-templated	8.02651	1130	1.36804	0.000650233	0.0331258
GO:0033554~cellular response to stress	11.782	1773	1.27986	0.000679181	0.0343472
GO:0010464~regulation of mesenchymal cell proliferation	0.736377	36	3.93956	0.000686996	0.0345081
GO:0048645~organ formation	0.95729	59	3.12494	0.000716595	0.0357344
GO:0007346~regulation of mitotic cell cycle	4.05007	491	1.58866	0.000735648	0.0364305
GO:0006468~protein phosphorylation	12.2239	1852	1.27121	0.000740411	0.0364269
GO:0044093~positive regulation of molecular function	12.1502	1840	1.27179	0.0007542	0.0368564
GO:0016569~covalent chromatin modification	4.41826	550	1.54717	0.000783652	0.0380262
GO:0090068~positive regulation of cell cycle process	2.43004	251	1.86462	0.000806733	0.0388786
GO:0048869~cellular developmental process	24.1532	3992	1.16529	0.000807079	0.038652
GO:0001503~ossification	3.16642	359	1.69873	0.000819804	0.0390061
GO:0051093~negative regulation of developmental process	5.59647	739	1.45855	0.000847558	0.0400519
GO:0060325~face morphogenesis	0.662739	30	4.25473	0.000856195	0.0402041
GO:0002761~regulation of myeloid leukocyte differentiation	1.39912	113	2.38466	0.000901973	0.0420514
GO:0045787~positive regulation of cell cycle	3.01915	339	1.71528	0.000913797	0.0423337
GO:0045637~regulation of myeloid cell differentiation	1.98822	191	2.00485	0.000921993	0.042449
GO:0071407~cellular response to organic cyclic compound	4.19735	520	1.55461	0.000967648	0.0442392
GO:1901701~cellular response to oxygen-containing compound	6.62739	912	1.39958	0.000981412	0.0445888
GO:0032446~protein modification by small protein conjugation	6.48012	887	1.40705	0.00098177	0.044342
GO:0018205~peptidyl-lysine modification	3.46097	407	1.63777	0.000990139	0.0444499
GO:0031324~negative regulation of cellular metabolic process	14.9485	2345	1.22773	0.000993265	0.0443277
GO:0016925~protein sumoylation	1.54639	133	2.23933	0.00101506	0.0450167
GO:0016477~cell migration	8.24742	1184	1.34158	0.00104104	0.0458773
GO:1903047~mitotic cell cycle process	6.48012	890	1.40231	0.00107674	0.0471431
GO:0009987~cellular process	82.6951	15558	1.02371	0.00108843	0.0473721
GO:0080135~regulation of cellular response to stress	4.56554	581	1.51344	0.00110196	0.0476766
GO:0045596~negative regulation of cell differentiation	4.93373	640	1.48472	0.00111849	0.0481034
GO:0060389~pathway-restricted SMAD protein phosphorylation	0.95729	62	2.97374	0.00113746	0.0486272
GO:0030099~myeloid cell differentiation	3.01915	343	1.69528	0.00114177	0.0485364
GO:0030330~DNA damage response, signal transduction by p53 class mediator	1.32548	106	2.40834	0.00114558	0.0484261
GO:0044770~cell cycle phase transition	4.34462	547	1.52973	0.00114677	0.0482095
GO:0051101~regulation of DNA binding	1.25184	97	2.48558	0.00116472	0.0486792
GO:0010676~positive regulation of cellular carbohydrate metabolic process	0.883652	54	3.15165	0.00116543	0.0484442
GO:0030154~cell differentiation	22.1649	3652	1.16892	0.00119332	0.0493077
GO:0000122~negative regulation of transcription from RNA polymerase II promoter	5.59647	748	1.441	0.00119378	0.0490619
GO:1903507~negative regulation of nucleic acid-templated transcription	8.17378	1177	1.33751	0.00121983	0.049839
GO:1901700~response to oxygen-containing compound	9.86745	1466	1.29635	0.00122206	0.0496635
GO:0043065~positive regulation of apoptotic process	4.4919	572	1.51246	0.00123254	0.0498149
GO:0044772~mitotic cell cycle phase transition	4.12371	514	1.54517	0.00123869	0.0497952
GO:0051239~regulation of multicellular organismal process	16.6421	2659	1.20543	0.00129546	0.0517474
GO:0051172~negative regulation of nitrogen compound metabolic process	10.0884	1506	1.29017	0.00132406	0.0525862
GO:0051253~negative regulation of RNA metabolic process	8.54197	1240	1.32674	0.00133177	0.0526121
GO:1902679~negative regulation of RNA biosynthetic process	8.24742	1194	1.33035	0.00139001	0.0545696
GO:0051147~regulation of muscle cell differentiation	1.7673	166	2.05047	0.00139511	0.0544857
GO:0010720~positive regulation of cell development	3.9028	483	1.55625	0.00145028	0.0562933
GO:0050767~regulation of neurogenesis	5.15464	682	1.45567	0.00147723	0.0570214
GO:0043068~positive regulation of programmed cell death	4.4919	577	1.49936	0.00151761	0.0582419
GO:0061061~muscle structure development	4.56554	589	1.49289	0.00153756	0.0586916
GO:0097306~cellular response to alcohol	0.736377	40	3.54561	0.001547	0.0587493
GO:0030522~intracellular receptor signaling pathway	2.43004	261	1.79318	0.00155007	0.0585723
GO:0009892~negative regulation of metabolic process	15.8321	2522	1.20905	0.00155254	0.0583758
GO:0048659~smooth muscle cell proliferation	1.32548	109	2.34205	0.00156957	0.0587094
GO:0010171~body morphogenesis	0.810015	48	3.25014	0.00161318	0.0599995
GO:0060324~face development	0.810015	48	3.25014	0.00161318	0.0599995
GO:0042770~signal transduction in response to DNA damage	1.39912	119	2.26442	0.00165688	0.0612784
GO:0040036~regulation of fibroblast growth factor receptor signaling pathway	0.589102	26	4.36383	0.00169499	0.0623438
GO:0040011~locomotion	10.162	1530	1.2792	0.00171069	0.0626032
GO:0048519~negative regulation of biological process	27.3196	4623	1.13815	0.00173754	0.0632534
GO:0016310~phosphorylation	14.1384	2229	1.22164	0.00175666	0.0636253
GO:0032870~cellular response to hormone stimulus	4.71281	616	1.4735	0.00175813	0.0633778
GO:0048661~positive regulation of smooth muscle cell proliferation	1.03093	74	2.68316	0.00182941	0.0655556
GO:0048870~cell motility	8.9838	1330	1.30094	0.00188163	0.0670514
GO:0051674~localization of cell	8.9838	1330	1.30094	0.00188163	0.0670514
GO:0065009~regulation of molecular function	17.673	2863	1.18889	0.0019132	0.0678235
GO:0045765~regulation of angiogenesis	2.13549	222	1.85266	0.00194759	0.0686838
GO:0022402~cell cycle process	9.13108	1357	1.29596	0.00195367	0.0685759
GO:0045649~regulation of macrophage differentiation	0.515464	20	4.96385	0.00198193	0.0692168
GO:0070647~protein modification by small protein conjugation or removal	7.21649	1032	1.34678	0.00201168	0.0699019
GO:0045638~negative regulation of myeloid cell differentiation	1.1782	93	2.43999	0.00206141	0.0712458
GO:0090077~foam cell differentiation	0.662739	34	3.75417	0.00206543	0.07106
GO:0010742~macrophage derived foam cell differentiation	0.662739	34	3.75417	0.00206543	0.07106
GO:0044767~single-organism developmental process	31.8115	5475	1.11905	0.00213272	0.0729638
GO:0060485~mesenchyme development	2.20913	234	1.81826	0.00213503	0.0727161
GO:0015031~protein transport	12.0029	1860	1.24287	0.00219712	0.0744219
GO:0071363~cellular response to growth factor stimulus	4.63918	610	1.46474	0.00219878	0.074149
GO:0035051~cardiocyte differentiation	1.39912	122	2.20874	0.00220096	0.0738952
GO:0070848~response to growth factor	4.78645	634	1.45403	0.00220637	0.0737478
GO:0010883~regulation of lipid storage	0.736377	42	3.37677	0.002222	0.0739292
GO:0090303~positive regulation of wound healing	0.810015	50	3.12014	0.00222908	0.0738358
GO:0060284~regulation of cell development	6.11193	851	1.38325	0.00223512	0.0737108
GO:0014013~regulation of gliogenesis	1.1782	94	2.41403	0.00229673	0.0753425
GO:0003264~regulation of cardioblast proliferation	0.368189	9	7.87913	0.002317	0.0756591
GO:0003266~regulation of secondary heart field cardioblast proliferation	0.368189	9	7.87913	0.002317	0.0756591
GO:0003263~cardioblast proliferation	0.368189	9	7.87913	0.002317	0.0756591
GO:0010647~positive regulation of cell communication	10.2356	1555	1.26775	0.00233017	0.0757509
GO:0048468~cell development	12.592	1968	1.23232	0.00234311	0.0758346
GO:0060322~head development	5.30191	720	1.41824	0.00239483	0.0771189
GO:0019538~protein metabolic process	31.6642	5457	1.11755	0.00239564	0.0768218
GO:0045184~establishment of protein localization	12.8866	2021	1.22807	0.00239787	0.076571
GO:0048731~system development	25.405	4291	1.14028	0.00241448	0.0767616
GO:0043069~negative regulation of programmed cell death	5.96465	829	1.38574	0.00242123	0.0766508
GO:0001837~epithelial to mesenchymal transition	1.25184	104	2.31828	0.00245463	0.0773485
GO:0009725~response to hormone	6.11193	854	1.37839	0.00246923	0.077473
GO:0065008~regulation of biological quality	21.3549	3548	1.15922	0.00249067	0.0778015
GO:0010907~positive regulation of glucose metabolic process	0.662739	35	3.64691	0.00251469	0.0782045
GO:0043066~negative regulation of apoptotic process	5.89102	818	1.38703	0.0025361	0.0785265
GO:0009968~negative regulation of signal transduction	7.51105	1089	1.32838	0.00254859	0.0785812
GO:0002573~myeloid leukocyte differentiation	1.91458	195	1.89099	0.0026486	0.081214
GO:0048523~negative regulation of cellular process	25.405	4300	1.13789	0.00280494	0.0854623
GO:0016570~histone modification	3.53461	440	1.54717	0.00284573	0.0863089
GO:0016573~histone acetylation	1.54639	145	2.05401	0.00292159	0.0881604
GO:0048598~embryonic morphogenesis	4.34462	571	1.46544	0.00304232	0.0912787
GO:0051972~regulation of telomerase activity	0.736377	44	3.22328	0.00311248	0.0929231
GO:0060393~regulation of pathway-restricted SMAD protein phosphorylation	0.883652	61	2.78999	0.00324167	0.0962203
GO:0003007~heart morphogenesis	2.13549	230	1.78822	0.00326098	0.0963934
GO:2000147~positive regulation of cell motility	3.3137	409	1.56041	0.00326742	0.0962046
GO:0000904~cell morphogenesis involved in differentiation	5.44919	753	1.39376	0.00329242	0.0965352
GO:0051270~regulation of cellular component movement	5.74374	802	1.37934	0.00330036	0.096389
GO:0071383~cellular response to steroid hormone stimulus	2.20913	241	1.76545	0.00330306	0.0960989
GO:0048024~regulation of mRNA splicing, via spliceosome	0.95729	70	2.63388	0.00333418	0.0965948
GO:0021675~nerve development	0.95729	70	2.63388	0.00333418	0.0965948
GO:0060674~placenta blood vessel development	0.589102	29	3.9124	0.00334093	0.0964174
GO:0019318~hexose metabolic process	2.13549	231	1.78048	0.00346863	0.0995453
GO:0008104~protein localization	15.1694	2448	1.19346	0.0034985	0.0999862
GO:0009755~hormone-mediated signaling pathway	2.06186	221	1.79687	0.00363584	0.103324
GO:0043543~protein acylation	2.06186	221	1.79687	0.00363584	0.103324
GO:0045840~positive regulation of mitotic nuclear division	0.736377	45	3.15165	0.00365216	0.103381
GO:0032268~regulation of cellular protein metabolic process	14.5803	2346	1.19698	0.00371036	0.104557
GO:0006928~movement of cell or subcellular component	11.4875	1795	1.23257	0.00371535	0.104308
GO:0006793~phosphorus metabolic process	18.704	3089	1.16618	0.00372986	0.104313
GO:0061041~regulation of wound healing	1.39912	128	2.1052	0.00374402	0.104309
GO:0045934~negative regulation of nucleobase-containing compound metabolic process	9.05744	1371	1.27238	0.00378145	0.104917
GO:0048513~animal organ development	18.9249	3129	1.16487	0.00380812	0.105238
GO:0023056~positive regulation of signaling	10.162	1563	1.25219	0.00391452	0.107633
GO:0051338~regulation of transferase activity	6.62739	955	1.33656	0.00391889	0.107363
GO:2001252~positive regulation of chromosome organization	1.54639	149	1.99887	0.00400953	0.10932
GO:0050678~regulation of epithelial cell proliferation	2.57732	300	1.65462	0.00405782	0.110173
GO:0003203~endocardial cushion morphogenesis	0.589102	30	3.78198	0.00409715	0.11079
GO:1901990~regulation of mitotic cell cycle phase transition	2.65096	312	1.63643	0.00423532	0.113912
GO:0051347~positive regulation of transferase activity	4.71281	640	1.41824	0.00424606	0.113787
GO:0010463~mesenchymal cell proliferation	0.736377	46	3.08314	0.00426252	0.113806
GO:0003272~endocardial cushion formation	0.515464	23	4.31639	0.00430315	0.114431
GO:0018393~internal peptidyl-lysine acetylation	1.54639	150	1.98554	0.00432861	0.114673
GO:2000677~regulation of transcription regulatory region DNA binding	0.662739	38	3.359	0.00433098	0.114338
GO:0033036~macromolecule localization	17.1576	2817	1.17306	0.00434233	0.114228
GO:0006796~phosphate-containing compound metabolic process	18.6303	3083	1.16385	0.00440968	0.115502
GO:0031399~regulation of protein modification process	10.6775	1664	1.23585	0.00450142	0.117364
GO:1901987~regulation of cell cycle phase transition	2.79823	336	1.60397	0.00453378	0.117758
GO:0030521~androgen receptor signaling pathway	0.810015	55	2.83649	0.00461287	0.119287
GO:0061448~connective tissue development	2.13549	236	1.74276	0.00468253	0.120574
GO:0043085~positive regulation of catalytic activity	10.0884	1559	1.24631	0.00473252	0.121376
GO:2000045~regulation of G1/S transition of mitotic cell cycle	1.47275	141	2.01169	0.00475151	0.121428
GO:0051240~positive regulation of multicellular organismal process	9.35199	1431	1.25868	0.00487129	0.123887
GO:0030335~positive regulation of cell migration	3.16642	395	1.54391	0.00489606	0.124068
GO:0072132~mesenchyme morphogenesis	0.736377	47	3.01754	0.00494957	0.124927
GO:0060317~cardiac epithelial to mesenchymal transition	0.589102	31	3.65998	0.00497611	0.125144
GO:0051128~regulation of cellular component organization	14.3594	2323	1.19052	0.00500217	0.125348
GO:0007275~multicellular organism development	28.2769	4877	1.11668	0.00509453	0.127101
GO:0061323~cell proliferation involved in heart morphogenesis	0.441826	17	5.00556	0.00520852	0.12934
GO:0010888~negative regulation of lipid storage	0.441826	17	5.00556	0.00520852	0.12934
GO:2000136~regulation of cell proliferation involved in heart morphogenesis	0.441826	17	5.00556	0.00520852	0.12934
GO:0043122~regulation of I-kappaB kinase/NF-kappaB signaling	2.13549	238	1.72811	0.00525913	0.130095
GO:0009790~embryo development	6.55376	954	1.3231	0.00526217	0.129748
GO:1903036~positive regulation of response to wounding	0.810015	56	2.78583	0.00526931	0.129498
GO:0051272~positive regulation of cellular component movement	3.3137	420	1.51955	0.00528583	0.129464
GO:0034248~regulation of cellular amide metabolic process	3.01915	374	1.55476	0.00540021	0.131661
GO:0060384~innervation	0.515464	24	4.13654	0.00540099	0.131263
GO:0045686~negative regulation of glial cell differentiation	0.515464	24	4.13654	0.00540099	0.131263
GO:1902806~regulation of cell cycle G1/S phase transition	1.54639	153	1.94661	0.00541436	0.131152
GO:0006054~N-acetylneuraminate metabolic process	0.368189	11	6.44656	0.00541448	0.130743
GO:0051960~regulation of nervous system development	5.44919	769	1.36476	0.00546753	0.131527
GO:0016055~Wnt signaling pathway	3.60825	468	1.48491	0.00551109	0.132092
GO:0010770~positive regulation of cell morphogenesis involved in differentiation	1.62003	164	1.90252	0.00564652	0.134699
GO:0080134~regulation of response to stress	8.46834	1285	1.26924	0.00564964	0.134352
GO:0007029~endoplasmic reticulum organization	0.736377	48	2.95467	0.00571951	0.135481
GO:0050769~positive regulation of neurogenesis	3.09278	387	1.53918	0.00574365	0.135597
GO:0040017~positive regulation of locomotion	3.3137	422	1.51234	0.00574678	0.135251
GO:0198738~cell-cell signaling by wnt	3.60825	469	1.48175	0.00574929	0.134894
GO:0032502~developmental process	32.2533	5632	1.10297	0.00582243	0.136078
GO:0045913~positive regulation of carbohydrate metabolic process	0.95729	75	2.45829	0.0059277	0.137948
GO:0048844~artery morphogenesis	0.810015	57	2.73696	0.00599664	0.13902
GO:0048856~anatomical structure development	31.3697	5473	1.10391	0.00625237	0.144083
GO:0048584~positive regulation of response to stimulus	12.6657	2030	1.20166	0.0063097	0.144874
GO:0007423~sensory organ development	3.82916	507	1.45461	0.00635237	0.145349
GO:0061383~trabecula morphogenesis	0.736377	49	2.89437	0.00657866	0.14969
GO:0002763~positive regulation of myeloid leukocyte differentiation	0.736377	49	2.89437	0.00657866	0.14969
GO:0060343~trabecula formation	0.515464	25	3.97108	0.00669041	0.151589
GO:0060037~pharyngeal system development	0.515464	25	3.97108	0.00669041	0.151589
GO:0061311~cell surface receptor signaling pathway involved in heart development	0.515464	25	3.97108	0.00669041	0.151589
GO:0006475~internal protein amino acid acetylation	1.54639	156	1.90917	0.00671468	0.151651
GO:0003198~epithelial to mesenchymal transition involved in endocardial cushion formation	0.441826	18	4.72748	0.00679942	0.152969
GO:0033044~regulation of chromosome organization	2.43004	288	1.62507	0.00694935	0.155621
GO:0005996~monosaccharide metabolic process	2.13549	243	1.69255	0.00696486	0.15549
GO:0048839~inner ear development	1.69367	178	1.83256	0.00711246	0.158063
GO:0023014~signal transduction by protein phosphorylation	6.03829	877	1.32607	0.00713411	0.15805
GO:0051098~regulation of binding	2.50368	300	1.60734	0.00716191	0.158162
GO:0030218~erythrocyte differentiation	1.10457	96	2.21601	0.00719663	0.158413
GO:2000134~negative regulation of G1/S transition of mitotic cell cycle	1.10457	96	2.21601	0.00719663	0.158413
GO:0010564~regulation of cell cycle process	4.34462	595	1.40633	0.00720086	0.158048
GO:0048545~response to steroid hormone	3.01915	381	1.52619	0.00728182	0.159228
GO:0007167~enzyme linked receptor protein signaling pathway	6.48012	954	1.30823	0.00739806	0.161105
GO:0002762~negative regulation of myeloid leukocyte differentiation	0.736377	50	2.83649	0.00753344	0.163347
GO:0045682~regulation of epidermis development	0.883652	68	2.50278	0.0075875	0.163961
GO:0050673~epithelial cell proliferation	2.79823	347	1.55312	0.00764304	0.164599
GO:0043433~negative regulation of sequence-specific DNA binding transcription factor activity	1.39912	137	1.96691	0.00764883	0.164255
GO:0040037~negative regulation of fibroblast growth factor receptor signaling pathway	0.368189	12	5.90935	0.00767348	0.164283
GO:0045722~positive regulation of gluconeogenesis	0.368189	12	5.90935	0.00767348	0.164283
GO:0003128~heart field specification	0.368189	12	5.90935	0.00767348	0.164283
GO:0006470~protein dephosphorylation	2.20913	256	1.662	0.00769875	0.164323
GO:0010648~negative regulation of cell communication	7.8056	1182	1.27186	0.00769957	0.163885
GO:0046661~male sex differentiation	1.54639	158	1.88501	0.00771534	0.163741
GO:0035239~tube morphogenesis	2.79823	348	1.54866	0.00791489	0.167157
GO:0023057~negative regulation of signaling	7.8056	1186	1.26757	0.00792544	0.166904
GO:0043401~steroid hormone mediated signaling pathway	1.69367	180	1.8122	0.00808585	0.169528
GO:0009967~positive regulation of signal transduction	9.20471	1428	1.24146	0.00809451	0.169234
GO:0014033~neural crest cell differentiation	0.95729	78	2.36374	0.00812338	0.169327
GO:0060840~artery development	0.95729	78	2.36374	0.00812338	0.169327
GO:0006006~glucose metabolic process	1.7673	191	1.78209	0.00819464	0.170224
GO:0071560~cellular response to transforming growth factor beta stimulus	1.91458	213	1.73119	0.00828843	0.171541
GO:1905114~cell surface receptor signaling pathway involved in cell-cell signaling	3.9028	527	1.42632	0.00846081	0.174324
GO:0003156~regulation of organ formation	0.589102	34	3.33704	0.00846739	0.173983
GO:1901985~positive regulation of protein acetylation	0.589102	34	3.33704	0.00846739	0.173983
GO:0043409~negative regulation of MAPK cascade	1.47275	149	1.90368	0.00857181	0.17547
GO:0003206~cardiac chamber morphogenesis	1.25184	118	2.04323	0.00858143	0.175185
GO:0001704~formation of primary germ layer	1.25184	118	2.04323	0.00858143	0.175185
GO:0048863~stem cell differentiation	1.10457	98	2.17078	0.00861576	0.17536
GO:0019915~lipid storage	0.810015	60	2.60011	0.00865388	0.175603
GO:0060716~labyrinthine layer blood vessel development	0.441826	19	4.47866	0.00870123	0.176015
GO:0045815~positive regulation of gene expression, epigenetic	0.95729	79	2.33382	0.00898172	0.180693
GO:0001843~neural tube closure	1.03093	89	2.23094	0.00927846	0.185613
GO:0048585~negative regulation of response to stimulus	8.83652	1369	1.24316	0.00927986	0.185159
GO:0071559~response to transforming growth factor beta	1.91458	215	1.71508	0.00928919	0.184851
GO:0035335~peptidyl-tyrosine dephosphorylation	1.10457	99	2.14885	0.00940367	0.186432
GO:0022406~membrane docking	0.883652	70	2.43127	0.0094246	0.186329
GO:0014032~neural crest cell development	0.883652	70	2.43127	0.0094246	0.186329
GO:0061458~reproductive system development	3.24006	423	1.47524	0.00987389	0.193834
GO:1901522~positive regulation of transcription from RNA polymerase II promoter involved in cellular response to chemical stimulus	0.515464	27	3.67693	0.00991421	0.194055
GO:0006904~vesicle docking involved in exocytosis	0.589102	35	3.2417	0.00995557	0.194291
GO:0035295~tube development	4.19735	580	1.39379	0.0100512	0.195478
GO:0043087~regulation of GTPase activity	4.86009	691	1.35462	0.0100993	0.195827
GO:0060606~tube closure	1.03093	90	2.20616	0.0101664	0.196504
GO:1902807~negative regulation of cell cycle G1/S phase transition	1.10457	100	2.12736	0.0102472	0.197414
GO:0034599~cellular response to oxidative stress	1.98822	228	1.6795	0.0103188	0.198159
GO:0051649~establishment of localization in cell	12.3711	2004	1.18895	0.0103272	0.197814
GO:0001763~morphogenesis of a branching structure	1.7673	195	1.74553	0.0104121	0.198781
GO:0045651~positive regulation of macrophage differentiation	0.368189	13	5.45478	0.0104739	0.199348
GO:0006417~regulation of translation	2.72459	343	1.52988	0.0105502	0.200159
GO:0032269~negative regulation of cellular protein metabolic process	6.62739	992	1.28671	0.0106068	0.200631
GO:0051246~regulation of protein metabolic process	15.1694	2512	1.16305	0.0106477	0.200834
GO:0018394~peptidyl-lysine acetylation	1.54639	163	1.82718	0.0107532	0.202125
GO:0060537~muscle tissue development	2.87187	367	1.50712	0.0108541	0.203329
GO:0031058~positive regulation of histone modification	0.95729	81	2.27619	0.0109088	0.203754
GO:0045069~regulation of viral genome replication	0.95729	81	2.27619	0.0109088	0.203754
GO:0003215~cardiac right ventricle morphogenesis	0.441826	20	4.25473	0.010941	0.2038
GO:0060562~epithelial tube morphogenesis	2.50368	309	1.56053	0.0109482	0.20343
GO:0043933~macromolecular complex subunit organization	14.8748	2461	1.1641	0.0111385	0.206098
GO:0042325~regulation of phosphorylation	8.91016	1393	1.23193	0.0112207	0.206962
GO:0042594~response to starvation	1.47275	153	1.85391	0.0112491	0.206936
GO:1905207~regulation of cardiocyte differentiation	0.589102	36	3.15165	0.0116256	0.2126
GO:0010718~positive regulation of epithelial to mesenchymal transition	0.589102	36	3.15165	0.0116256	0.2126
GO:0042326~negative regulation of phosphorylation	3.24006	428	1.45801	0.0116503	0.212501
GO:0032270~positive regulation of cellular protein metabolic process	9.05744	1420	1.22848	0.0116983	0.21278
GO:1904018~positive regulation of vasculature development	1.39912	143	1.88438	0.0117274	0.212752
GO:0071398~cellular response to fatty acid	0.515464	28	3.54561	0.0118828	0.214756
GO:0045022~early endosome to late endosome transport	0.515464	28	3.54561	0.0118828	0.214756
GO:0030183~B cell differentiation	1.1782	112	2.02606	0.0119452	0.215257
GO:0051248~negative regulation of protein metabolic process	6.92194	1049	1.27088	0.0119466	0.214779
GO:0001933~negative regulation of protein phosphorylation	3.01915	393	1.47959	0.0119523	0.214373
GO:0060411~cardiac septum morphogenesis	0.810015	63	2.4763	0.0121319	0.216733
GO:0002062~chondrocyte differentiation	1.03093	92	2.1582	0.0121398	0.21636
GO:1903311~regulation of mRNA metabolic process	1.32548	133	1.91943	0.0121753	0.216423
GO:0060548~negative regulation of cell death	6.03829	897	1.2965	0.0122361	0.216886
GO:0043388~positive regulation of DNA binding	0.662739	45	2.83649	0.0123514	0.218202
GO:0070542~response to fatty acid	0.662739	45	2.83649	0.0123514	0.218202
GO:0045165~cell fate commitment	2.06186	243	1.63419	0.0125613	0.220983
GO:0048608~reproductive structure development	3.16642	418	1.45896	0.0126592	0.222005
GO:0006338~chromatin remodeling	1.54639	166	1.79416	0.0129928	0.226656
GO:0000723~telomere maintenance	1.32548	134	1.9051	0.0130594	0.227171
GO:0061138~morphogenesis of a branching epithelium	1.62003	177	1.76279	0.0130895	0.227124
GO:0010906~regulation of glucose metabolic process	1.10457	103	2.0654	0.0131368	0.22734
GO:2000278~regulation of DNA biosynthetic process	1.03093	93	2.13499	0.0132313	0.228273
GO:0060412~ventricular septum morphogenesis	0.589102	37	3.06647	0.013489	0.23167
GO:0030225~macrophage differentiation	0.589102	37	3.06647	0.013489	0.23167
GO:0003181~atrioventricular valve morphogenesis	0.441826	21	4.05212	0.0135441	0.231989
GO:0010092~specification of organ identity	0.441826	21	4.05212	0.0135441	0.231989
GO:0009950~dorsal/ventral axis specification	0.441826	21	4.05212	0.0135441	0.231989
GO:0031400~negative regulation of protein modification process	4.12371	578	1.37408	0.0136028	0.232361
GO:0030900~forebrain development	2.79823	361	1.49289	0.0138929	0.23619
GO:0006473~protein acetylation	1.69367	189	1.7259	0.0138932	0.235679
GO:1902589~single-organism organelle organization	10.0884	1612	1.20533	0.0139059	0.235354
GO:1901185~negative regulation of ERBB signaling pathway	0.662739	46	2.77482	0.0140544	0.237041
GO:0048732~gland development	3.16642	421	1.44856	0.0141079	0.237317
GO:0010743~regulation of macrophage derived foam cell differentiation	0.515464	29	3.42335	0.0141112	0.236853
GO:0051973~positive regulation of telomerase activity	0.515464	29	3.42335	0.0141112	0.236853
GO:0014706~striated muscle tissue development	2.72459	350	1.49929	0.014143	0.236809
GO:0003274~endocardial cushion fusion	0.220913	3	14.1824	0.0141803	0.236847
GO:0043408~regulation of MAPK cascade	4.71281	678	1.33875	0.0142148	0.236843
GO:0050684~regulation of mRNA processing	1.10457	104	2.04554	0.0142284	0.236535
GO:0042472~inner ear morphogenesis	1.03093	94	2.11228	0.0143967	0.238476
GO:0045786~negative regulation of cell cycle	3.46097	470	1.41824	0.0143987	0.237997
GO:0090092~regulation of transmembrane receptor protein serine/threonine kinase signaling pathway	1.84094	212	1.67246	0.0144919	0.238839
GO:0042113~B cell activation	2.06186	246	1.61426	0.014585	0.239674
GO:0071897~DNA biosynthetic process	1.7673	201	1.69342	0.0146221	0.239702
GO:0018193~peptidyl-amino acid modification	7.65832	1185	1.2447	0.0147332	0.240787
GO:0007050~cell cycle arrest	1.98822	235	1.62947	0.0148457	0.241886
GO:0090287~regulation of cellular response to growth factor stimulus	1.98822	235	1.62947	0.0148457	0.241886
GO:0035912~dorsal aorta morphogenesis	0.294551	8	7.09122	0.0149319	0.242604
GO:0003139~secondary heart field specification	0.294551	8	7.09122	0.0149319	0.242604
GO:0008584~male gonad development	1.32548	136	1.87709	0.0149783	0.242756
GO:1903707~negative regulation of hemopoiesis	1.32548	136	1.87709	0.0149783	0.242756
GO:0046546~development of primary male sexual characteristics	1.32548	136	1.87709	0.0149783	0.242756
GO:0042476~odontogenesis	1.1782	115	1.97321	0.0150058	0.24264
GO:0006259~DNA metabolic process	6.55376	995	1.26858	0.015069	0.243028
GO:0042493~response to drug	3.09278	411	1.4493	0.01507	0.242539
GO:0048872~homeostasis of number of cells	1.91458	224	1.64618	0.0150793	0.242168
GO:1903706~regulation of hemopoiesis	2.57732	328	1.51337	0.0150794	0.241669
GO:0032200~telomere organization	1.39912	147	1.8331	0.0152907	0.244124
GO:0048667~cell morphogenesis involved in neuron differentiation	3.60825	496	1.40109	0.0153418	0.244335
GO:2001237~negative regulation of extrinsic apoptotic signaling pathway	1.10457	105	2.02606	0.0153886	0.244485
GO:0034101~erythrocyte homeostasis	1.10457	105	2.02606	0.0153886	0.244485
GO:0051785~positive regulation of nuclear division	0.736377	56	2.53258	0.0156377	0.247429
GO:0014020~primary neural tube formation	1.03093	95	2.09004	0.0156391	0.246945
GO:0051962~positive regulation of nervous system development	3.3137	449	1.4214	0.0161913	0.253997
GO:0097529~myeloid leukocyte migration	1.47275	159	1.78395	0.0164689	0.257249
GO:0007179~transforming growth factor beta receptor signaling pathway	1.47275	159	1.78395	0.0164689	0.257249
GO:0044092~negative regulation of molecular function	7.14286	1100	1.25063	0.0165985	0.258483
GO:0019079~viral genome replication	1.10457	106	2.00695	0.0166199	0.258255
GO:0043547~positive regulation of GTPase activity	4.41826	634	1.34219	0.0166549	0.25821
GO:0030518~intracellular steroid hormone receptor signaling pathway	1.25184	127	1.89844	0.0167141	0.258489
GO:0007507~heart development	3.68189	511	1.38771	0.0168112	0.259273
GO:0007420~brain development	4.71281	684	1.32701	0.0169642	0.260795
GO:0051179~localization	33.0633	5872	1.08445	0.0170184	0.260999
GO:0043583~ear development	1.7673	204	1.66852	0.0171828	0.262658
GO:0051641~cellular localization	15.1694	2541	1.14978	0.0173513	0.26436
GO:0003006~developmental process involved in reproduction	4.41826	636	1.33797	0.017359	0.263945
GO:0016331~morphogenesis of embryonic epithelium	1.39912	149	1.8085	0.0173637	0.263492
GO:0048278~vesicle docking	0.736377	57	2.48815	0.0174454	0.264047
GO:0070727~cellular macromolecule localization	10.0147	1613	1.19579	0.0176235	0.265852
GO:0090596~sensory organ morphogenesis	2.06186	250	1.58843	0.0176803	0.266075
GO:0006111~regulation of gluconeogenesis	0.589102	39	2.90922	0.0178402	0.267628
GO:0006887~exocytosis	3.01915	404	1.43931	0.0178684	0.267477
GO:0030326~embryonic limb morphogenesis	1.25184	128	1.8836	0.0178966	0.267327
GO:0009411~response to UV	1.25184	128	1.8836	0.0178966	0.267327
GO:0035113~embryonic appendage morphogenesis	1.25184	128	1.8836	0.0178966	0.267327
GO:0051129~negative regulation of cellular component organization	4.34462	624	1.34097	0.0179492	0.26749
GO:0050790~regulation of catalytic activity	14.1384	2357	1.15529	0.0179592	0.267107
GO:0060711~labyrinthine layer development	0.662739	48	2.65921	0.0179625	0.266642
GO:0034613~cellular protein localization	9.94109	1600	1.19664	0.0180362	0.267075
GO:0001657~ureteric bud development	1.03093	97	2.04695	0.0183667	0.270761
GO:0055007~cardiac muscle cell differentiation	1.03093	97	2.04695	0.0183667	0.270761
GO:0007399~nervous system development	13.1075	2170	1.16335	0.0184092	0.270787
GO:0051216~cartilage development	1.62003	183	1.70499	0.0184836	0.271216
GO:0031401~positive regulation of protein modification process	7.36377	1143	1.24081	0.0184873	0.270752
GO:0003231~cardiac ventricle development	1.1782	118	1.92304	0.018639	0.272147
GO:0051130~positive regulation of cellular component organization	7.58468	1183	1.23482	0.0186397	0.271647
GO:0051348~negative regulation of transferase activity	2.72459	357	1.46989	0.0186758	0.271591
GO:0048568~embryonic organ development	3.09278	417	1.42845	0.0187596	0.27213
GO:0001501~skeletal system development	3.53461	490	1.3893	0.0188627	0.272904
GO:0051241~negative regulation of multicellular organismal process	6.62739	1017	1.25508	0.0191453	0.275891
GO:0001654~eye development	2.57732	334	1.48618	0.0192184	0.276283
GO:0001649~osteoblast differentiation	1.69367	195	1.6728	0.0193322	0.27717
GO:0070373~negative regulation of ERK1 and ERK2 cascade	0.736377	58	2.44525	0.0194007	0.277501
GO:0070228~regulation of lymphocyte apoptotic process	0.736377	58	2.44525	0.0194007	0.277501
GO:0098927~vesicle-mediated transport between endosomal compartments	0.515464	31	3.20248	0.0194079	0.277081
GO:0007178~transmembrane receptor protein serine/threonine kinase signaling pathway	2.50368	322	1.49752	0.0194509	0.2771
GO:0051099~positive regulation of binding	1.32548	140	1.82346	0.0194689	0.276813
GO:0051056~regulation of small GTPase mediated signal transduction	2.35641	299	1.51785	0.019542	0.277198
GO:0006950~response to stress	21.2813	3677	1.11469	0.0197021	0.278631
GO:0072163~mesonephric epithelium development	1.03093	98	2.02606	0.019858	0.280005
GO:0072164~mesonephric tubule development	1.03093	98	2.02606	0.019858	0.280005
GO:0003148~outflow tract septum morphogenesis	0.441826	23	3.69976	0.0199312	0.280379
GO:0000165~MAPK cascade	5.59647	841	1.28165	0.0201179	0.282109
GO:0045055~regulated exocytosis	2.28277	288	1.52658	0.0201392	0.281858
GO:0035272~exocrine system development	0.662739	49	2.60494	0.0201837	0.281885
GO:1905269~positive regulation of chromatin organization	0.95729	88	2.09513	0.0202364	0.282007
GO:0003197~endocardial cushion development	0.589102	40	2.83649	0.0203492	0.282842
GO:0048511~rhythmic process	2.43004	312	1.50006	0.0205568	0.28479
GO:0032879~regulation of localization	14.7275	2473	1.14698	0.0205788	0.284545
GO:0045930~negative regulation of mitotic cell cycle	1.84094	219	1.619	0.0207454	0.285997
GO:0051403~stress-activated MAPK cascade	1.98822	242	1.58234	0.0208343	0.286533
GO:1901796~regulation of signal transduction by p53 class mediator	1.47275	163	1.74018	0.0208858	0.286631
GO:0009306~protein secretion	3.38733	469	1.39103	0.0210993	0.28861
GO:0051090~regulation of sequence-specific DNA binding transcription factor activity	2.79823	373	1.44486	0.0211217	0.288366
GO:0035907~dorsal aorta development	0.294551	9	6.3033	0.0212393	0.289223
GO:0006352~DNA-templated transcription, initiation	1.91458	231	1.59629	0.0213239	0.289695
GO:0006260~DNA replication	2.28277	290	1.51605	0.0215156	0.291395
GO:0048738~cardiac muscle tissue development	1.62003	186	1.67749	0.0217619	0.293707
GO:0035148~tube formation	1.32548	142	1.79777	0.0220694	0.296697
GO:0006974~cellular response to DNA damage stimulus	5.37555	807	1.28292	0.022181	0.297452
GO:0001942~hair follicle development	0.883652	79	2.15429	0.0222055	0.29722
GO:0022405~hair cycle process	0.883652	79	2.15429	0.0222055	0.29722
GO:0022404~molting cycle process	0.883652	79	2.15429	0.0222055	0.29722
GO:0016192~vesicle-mediated transport	9.27835	1494	1.19611	0.0222336	0.29703
GO:2000679~positive regulation of transcription regulatory region DNA binding	0.368189	16	4.43201	0.0225182	0.29972
GO:1900745~positive regulation of p38MAPK cascade	0.368189	16	4.43201	0.0225182	0.29972
GO:0002520~immune system development	5.44919	821	1.27832	0.0229782	0.304343
GO:0010769~regulation of cell morphogenesis involved in differentiation	2.57732	339	1.46426	0.023393	0.30842
GO:0007605~sensory perception of sound	1.32548	143	1.7852	0.0234647	0.308692
GO:1901991~negative regulation of mitotic cell cycle phase transition	1.39912	154	1.74978	0.0234996	0.308559
GO:0006606~protein import into nucleus	2.20913	280	1.51955	0.0236023	0.309169
GO:0044744~protein targeting to nucleus	2.20913	280	1.51955	0.0236023	0.309169
GO:0071702~organic substance transport	15.6848	2657	1.13694	0.023703	0.309755
GO:0051247~positive regulation of protein metabolic process	9.35199	1508	1.19441	0.0237381	0.309623
GO:0003171~atrioventricular valve development	0.441826	24	3.54561	0.0237549	0.309292
GO:0035411~catenin import into nucleus	0.441826	24	3.54561	0.0237549	0.309292
GO:0010717~regulation of epithelial to mesenchymal transition	0.810015	70	2.22867	0.0242266	0.313892
GO:0007249~I-kappaB kinase/NF-kappaB signaling	2.06186	257	1.54517	0.0243273	0.31446
GO:1901988~negative regulation of cell cycle phase transition	1.47275	166	1.70873	0.0247571	0.318552
GO:0072331~signal transduction by p53 class mediator	1.47275	166	1.70873	0.0247571	0.318552
GO:0071229~cellular response to acid chemical	1.47275	166	1.70873	0.0247571	0.318552
GO:0010212~response to ionizing radiation	1.32548	144	1.7728	0.0249258	0.319831
GO:1902593~single-organism nuclear import	2.20913	281	1.51414	0.025003	0.320131
GO:0017038~protein import	2.50368	329	1.46566	0.0250751	0.320374
GO:0045598~regulation of fat cell differentiation	1.10457	112	1.89943	0.0256484	0.3259
GO:1902533~positive regulation of intracellular signal transduction	5.96465	915	1.25549	0.0256775	0.325679
GO:0071364~cellular response to epidermal growth factor stimulus	0.515464	33	3.00839	0.0259167	0.327656
GO:0000722~telomere maintenance via recombination	0.515464	33	3.00839	0.0259167	0.327656
GO:0045070~positive regulation of viral genome replication	0.515464	33	3.00839	0.0259167	0.327656
GO:0098773~skin epidermis development	0.883652	81	2.1011	0.026249	0.330585
GO:0007417~central nervous system development	5.89102	904	1.25508	0.0267145	0.334863
GO:0010498~proteasomal protein catabolic process	2.94551	403	1.40769	0.026761	0.334809
GO:0035910~ascending aorta morphogenesis	0.220913	4	10.6368	0.0270389	0.337124
GO:0035905~ascending aorta development	0.220913	4	10.6368	0.0270389	0.337124
GO:0071787~endoplasmic reticulum tubular network assembly	0.220913	4	10.6368	0.0270389	0.337124
GO:0061343~cell adhesion involved in heart morphogenesis	0.220913	4	10.6368	0.0270389	0.337124
GO:0006886~intracellular protein transport	6.55376	1020	1.23749	0.0278221	0.344542
GO:0043009~chordate embryonic development	3.97644	577	1.3273	0.0278615	0.344399
GO:0002262~myeloid cell homeostasis	1.1782	124	1.82999	0.0278691	0.343936
GO:0045931~positive regulation of mitotic cell cycle	1.1782	124	1.82999	0.0278691	0.343936
GO:0060688~regulation of morphogenesis of a branching structure	0.662739	52	2.45465	0.0280062	0.344777
GO:0045577~regulation of B cell differentiation	0.441826	25	3.40378	0.028021	0.344387
GO:0060765~regulation of androgen receptor signaling pathway	0.441826	25	3.40378	0.028021	0.344387
GO:0001823~mesonephros development	1.03093	103	1.92771	0.0287076	0.35069
GO:0032926~negative regulation of activin receptor signaling pathway	0.294551	10	5.67297	0.0287787	0.350852
GO:0060346~bone trabecula formation	0.294551	10	5.67297	0.0287787	0.350852
GO:0006977~DNA damage response, signal transduction by p53 class mediator resulting in cell cycle arrest	0.736377	62	2.28749	0.0288174	0.350694
GO:0043407~negative regulation of MAP kinase activity	0.810015	72	2.16676	0.0288856	0.350826
GO:0003208~cardiac ventricle morphogenesis	0.810015	72	2.16676	0.0288856	0.350826
GO:0060541~respiratory system development	1.69367	203	1.60688	0.0290094	0.351506
GO:0046850~regulation of bone remodeling	0.589102	43	2.63859	0.0293259	0.354067
GO:0042471~ear morphogenesis	1.10457	114	1.86611	0.029344	0.353703
GO:0050954~sensory perception of mechanical stimulus	1.39912	158	1.70548	0.0294951	0.354636
GO:0060795~cell fate commitment involved in formation of primary germ layer	0.515464	34	2.91991	0.0296559	0.355658
GO:0006414~translational elongation	1.25184	136	1.7728	0.029798	0.356495
GO:0010675~regulation of cellular carbohydrate metabolic process	1.25184	136	1.7728	0.029798	0.356495
GO:1902580~single-organism cellular localization	6.99558	1102	1.22262	0.0298731	0.356681
GO:0001932~regulation of protein phosphorylation	8.10015	1300	1.20005	0.0301833	0.359125
GO:0001841~neural tube formation	1.03093	104	1.90917	0.030776	0.364243
GO:2000106~regulation of leukocyte apoptotic process	0.883652	83	2.05047	0.0307993	0.363921
GO:0045600~positive regulation of fat cell differentiation	0.662739	53	2.40834	0.031023	0.365496
GO:0031669~cellular response to nutrient levels	1.39912	159	1.69476	0.031158	0.366226
GO:0022612~gland morphogenesis	1.10457	115	1.84988	0.0313315	0.367315
GO:0009267~cellular response to starvation	1.10457	115	1.84988	0.0313315	0.367315
GO:0019216~regulation of lipid metabolic process	2.20913	287	1.48248	0.0314332	0.367726
GO:0006094~gluconeogenesis	0.810015	73	2.13708	0.0314388	0.367237
GO:0040029~regulation of gene expression, epigenetic	2.06186	263	1.50992	0.0314427	0.366733
GO:0035107~appendage morphogenesis	1.32548	148	1.72489	0.0314626	0.36638
GO:0035108~limb morphogenesis	1.32548	148	1.72489	0.0314626	0.36638
GO:0001838~embryonic epithelial tube formation	1.1782	126	1.80094	0.0315927	0.367055
GO:1902402~signal transduction involved in mitotic DNA damage checkpoint	0.736377	63	2.25118	0.0315983	0.36657
GO:0072413~signal transduction involved in mitotic cell cycle checkpoint	0.736377	63	2.25118	0.0315983	0.36657
GO:0001756~somitogenesis	0.736377	63	2.25118	0.0315983	0.36657
GO:0072431~signal transduction involved in mitotic G1 DNA damage checkpoint	0.736377	63	2.25118	0.0315983	0.36657
GO:1902400~intracellular signal transduction involved in G1 DNA damage checkpoint	0.736377	63	2.25118	0.0315983	0.36657
GO:1902403~signal transduction involved in mitotic DNA integrity checkpoint	0.736377	63	2.25118	0.0315983	0.36657
GO:0007166~cell surface receptor signaling pathway	15.6112	2669	1.12652	0.0319473	0.369269
GO:0007030~Golgi organization	0.95729	94	1.9614	0.0321119	0.37025
GO:0009792~embryo development ending in birth or egg hatching	3.97644	583	1.31364	0.03212	0.369788
GO:0010948~negative regulation of cell cycle process	1.91458	240	1.53643	0.0321206	0.369257
GO:0009628~response to abiotic stimulus	6.55376	1029	1.22666	0.0323697	0.371008
GO:0043010~camera-type eye development	2.20913	288	1.47734	0.0326354	0.3729
GO:0048699~generation of neurons	8.3947	1357	1.19145	0.0327119	0.373059
GO:0048710~regulation of astrocyte differentiation	0.441826	26	3.27287	0.0327429	0.372806
GO:0042221~response to chemical	23.4168	4117	1.09546	0.0327715	0.372531
GO:1904837~beta-catenin-TCF complex assembly	0.589102	44	2.57862	0.0328299	0.372528
GO:0009409~response to cold	0.589102	44	2.57862	0.0328299	0.372528
GO:0032989~cellular component morphogenesis	8.17378	1321	1.19171	0.0330902	0.374347
GO:0051983~regulation of chromosome segregation	0.883652	84	2.02606	0.0332737	0.375465
GO:0043500~muscle adaptation	0.883652	84	2.02606	0.0332737	0.375465
GO:0045766~positive regulation of angiogenesis	1.1782	127	1.78676	0.0335854	0.377726
GO:0072175~epithelial tube formation	1.1782	127	1.78676	0.0335854	0.377726
GO:0090288~negative regulation of cellular response to growth factor stimulus	1.1782	127	1.78676	0.0335854	0.377726
GO:0071901~negative regulation of protein serine/threonine kinase activity	1.1782	127	1.78676	0.0335854	0.377726
GO:0031648~protein destabilization	0.515464	35	2.83649	0.0337318	0.378498
GO:2000736~regulation of stem cell differentiation	0.515464	35	2.83649	0.0337318	0.378498
GO:0010608~posttranscriptional regulation of gene expression	3.3137	472	1.35214	0.0340952	0.381193
GO:0042306~regulation of protein import into nucleus	1.47275	172	1.64912	0.0341042	0.380737
GO:0001706~endoderm formation	0.662739	54	2.36374	0.0342548	0.381534
GO:0019220~regulation of phosphate metabolic process	9.79381	1610	1.17159	0.0342599	0.381046
GO:0051174~regulation of phosphorus metabolic process	9.79381	1611	1.17086	0.0342878	0.380759
GO:0051222~positive regulation of protein transport	3.24006	460	1.35658	0.0344938	0.382038
GO:2001236~regulation of extrinsic apoptotic signaling pathway	1.39912	161	1.6737	0.0346913	0.383236
GO:0031098~stress-activated protein kinase signaling cascade	1.98822	254	1.50758	0.0353152	0.388134
GO:0033673~negative regulation of kinase activity	1.98822	254	1.50758	0.0353152	0.388134
GO:0044707~single-multicellular organism process	33.0633	5943	1.0715	0.0353161	0.387606
GO:0016311~dephosphorylation	3.01915	424	1.37141	0.0354622	0.388335
GO:0043161~proteasome-mediated ubiquitin-dependent protein catabolic process	2.72459	375	1.39933	0.0357158	0.389986
GO:0071158~positive regulation of cell cycle arrest	0.883652	85	2.00223	0.0358853	0.390907
GO:0043255~regulation of carbohydrate biosynthetic process	0.883652	85	2.00223	0.0358853	0.390907
GO:0042059~negative regulation of epidermal growth factor receptor signaling pathway	0.589102	45	2.52132	0.0366022	0.396483
GO:0035987~endodermal cell differentiation	0.589102	45	2.52132	0.0366022	0.396483
GO:0030097~hemopoiesis	4.86009	739	1.26663	0.0368456	0.398005
GO:0051050~positive regulation of transport	5.89102	920	1.23325	0.0369773	0.398578
GO:0017158~regulation of calcium ion-dependent exocytosis	0.810015	75	2.08009	0.0370133	0.398343
GO:1905208~negative regulation of cardiocyte differentiation	0.294551	11	5.15725	0.0375403	0.402223
GO:0048534~hematopoietic or lymphoid organ development	5.081	778	1.25782	0.0375572	0.401826
GO:0072401~signal transduction involved in DNA integrity checkpoint	0.736377	65	2.18191	0.0377076	0.40254
GO:0072422~signal transduction involved in DNA damage checkpoint	0.736377	65	2.18191	0.0377076	0.40254
GO:1901989~positive regulation of cell cycle phase transition	0.736377	65	2.18191	0.0377076	0.40254
GO:0050680~negative regulation of epithelial cell proliferation	1.10457	118	1.80285	0.0378802	0.403436
GO:0010575~positive regulation of vascular endothelial growth factor production	0.441826	27	3.15165	0.0379312	0.403322
GO:0032844~regulation of homeostatic process	3.16642	451	1.35221	0.0381813	0.404852
GO:0030111~regulation of Wnt signaling pathway	2.35641	316	1.4362	0.0382904	0.405214
GO:0046907~intracellular transport	9.64654	1594	1.16556	0.0389405	0.410002
GO:0042303~molting cycle	0.95729	97	1.90074	0.0396284	0.415044
GO:0042633~hair cycle	0.95729	97	1.90074	0.0396284	0.415044
GO:1904589~regulation of protein import	1.47275	175	1.62085	0.0396547	0.414714
GO:0019319~hexose biosynthetic process	0.810015	76	2.05272	0.0400422	0.417289
GO:2001234~negative regulation of apoptotic signaling pathway	1.69367	210	1.55331	0.0401561	0.417659
GO:1901861~regulation of muscle tissue development	1.10457	119	1.7877	0.0402659	0.417996
GO:0010002~cardioblast differentiation	0.368189	19	3.73222	0.0405652	0.41984
GO:0001710~mesodermal cell fate commitment	0.368189	19	3.73222	0.0405652	0.41984
GO:0006312~mitotic recombination	0.589102	46	2.46651	0.0406493	0.419966
GO:0072395~signal transduction involved in cell cycle checkpoint	0.736377	66	2.14885	0.0410449	0.422555
GO:0010657~muscle cell apoptotic process	0.662739	56	2.27932	0.0413856	0.424694
GO:0048705~skeletal system morphogenesis	1.69367	211	1.54595	0.041975	0.428758
GO:0032880~regulation of protein localization	6.11193	962	1.22364	0.0422807	0.430587
GO:1904951~positive regulation of establishment of protein localization	3.53461	517	1.31674	0.0424352	0.431238
GO:0031668~cellular response to extracellular stimulus	1.54639	188	1.58421	0.0425518	0.431594
GO:0016567~protein ubiquitination	5.00736	770	1.25247	0.0425548	0.431073
GO:0032101~regulation of response to external stimulus	4.71281	721	1.25891	0.0426106	0.43096
GO:0014014~negative regulation of gliogenesis	0.515464	37	2.68316	0.0429267	0.432846
GO:0070849~response to epidermal growth factor	0.515464	37	2.68316	0.0429267	0.432846
GO:0007431~salivary gland development	0.515464	37	2.68316	0.0429267	0.432846
GO:0022604~regulation of cell morphogenesis	3.82916	568	1.29839	0.0429738	0.432664
GO:0035634~response to stilbenoid	0.220913	5	8.50946	0.0429775	0.432151
GO:1905007~positive regulation of epithelial to mesenchymal transition involved in endocardial cushion formation	0.220913	5	8.50946	0.0429775	0.432151
GO:0061043~regulation of vascular wound healing	0.220913	5	8.50946	0.0429775	0.432151
GO:0045578~negative regulation of B cell differentiation	0.220913	5	8.50946	0.0429775	0.432151
GO:0003186~tricuspid valve morphogenesis	0.220913	5	8.50946	0.0429775	0.432151
GO:0061316~canonical Wnt signaling pathway involved in heart development	0.220913	5	8.50946	0.0429775	0.432151
GO:0051603~proteolysis involved in cellular protein catabolic process	4.34462	657	1.27361	0.0430457	0.432133
GO:0051223~regulation of protein transport	4.86009	746	1.25475	0.0431188	0.432152
GO:0007492~endoderm development	0.810015	77	2.02606	0.0432369	0.432512
GO:0032940~secretion by cell	6.11193	966	1.21857	0.0433226	0.432626
GO:0048812~neuron projection morphogenesis	3.68189	543	1.30593	0.0433512	0.432307
GO:1900744~regulation of p38MAPK cascade	0.441826	28	3.03909	0.0435939	0.433608
GO:0035066~positive regulation of histone acetylation	0.441826	28	3.03909	0.0435939	0.433608
GO:0043516~regulation of DNA damage response, signal transduction by p53 class mediator	0.441826	28	3.03909	0.0435939	0.433608
GO:0006979~response to oxidative stress	2.79823	394	1.36785	0.0440813	0.43674
GO:0000819~sister chromatid segregation	1.7673	224	1.51955	0.0442879	0.437751
GO:0072073~kidney epithelium development	1.25184	143	1.68602	0.0443095	0.437376
GO:0033045~regulation of sister chromatid segregation	0.736377	67	2.11678	0.0445759	0.438826
GO:0048589~developmental growth	3.9028	583	1.28931	0.0447124	0.439305
GO:0097190~apoptotic signaling pathway	3.9028	583	1.28931	0.0447124	0.439305
GO:0097305~response to alcohol	1.39912	166	1.62329	0.0448016	0.439432
GO:0010563~negative regulation of phosphorus metabolic process	3.68189	544	1.30353	0.0449216	0.439786
GO:0045936~negative regulation of phosphate metabolic process	3.68189	544	1.30353	0.0449216	0.439786
GO:0010035~response to inorganic substance	3.24006	469	1.33055	0.0449514	0.439473
GO:0060350~endochondral bone morphogenesis	0.589102	47	2.41403	0.0449766	0.439127
GO:0045685~regulation of glial cell differentiation	0.662739	57	2.23933	0.0452942	0.440933
GO:0032355~response to estradiol	1.10457	121	1.75815	0.0453535	0.440837
GO:0046903~secretion	6.84831	1098	1.20124	0.0455107	0.441458
GO:0003205~cardiac chamber development	1.32548	155	1.64699	0.0458214	0.443195
GO:0002682~regulation of immune system process	8.3947	1378	1.17329	0.046051	0.444335
GO:0097191~extrinsic apoptotic signaling pathway	1.7673	225	1.51279	0.0461848	0.444774
GO:0006469~negative regulation of protein kinase activity	1.84094	237	1.49604	0.0464554	0.4462
GO:0070301~cellular response to hydrogen peroxide	0.810015	78	2.00009	0.0466005	0.446715
GO:0043549~regulation of kinase activity	5.081	788	1.24186	0.0467923	0.447564
GO:0051054~positive regulation of DNA metabolic process	1.62003	202	1.54462	0.0473074	0.450718
GO:0051645~Golgi localization	0.294551	12	4.72748	0.0474958	0.451529
GO:0060394~negative regulation of pathway-restricted SMAD protein phosphorylation	0.294551	12	4.72748	0.0474958	0.451529
GO:0035518~histone H2A monoubiquitination	0.294551	12	4.72748	0.0474958	0.451529
GO:0003417~growth plate cartilage development	0.294551	12	4.72748	0.0474958	0.451529
GO:0061158~3'-UTR-mediated mRNA destabilization	0.294551	12	4.72748	0.0474958	0.451529
GO:0071786~endoplasmic reticulum tubular network organization	0.294551	12	4.72748	0.0474958	0.451529
GO:0048562~embryonic organ morphogenesis	2.13549	286	1.43808	0.0475983	0.451726
GO:1904019~epithelial cell apoptotic process	0.883652	89	1.91224	0.0477676	0.452396
GO:0050714~positive regulation of protein secretion	1.69367	214	1.52428	0.0477932	0.452048
GO:0050858~negative regulation of antigen receptor-mediated signaling pathway	0.368189	20	3.54561	0.0479712	0.452777
GO:0098868~bone growth	0.368189	20	3.54561	0.0479712	0.452777
GO:0014065~phosphatidylinositol 3-kinase signaling	0.95729	100	1.84372	0.0482992	0.454556
GO:0090100~positive regulation of transmembrane receptor protein serine/threonine kinase signaling pathway	0.95729	100	1.84372	0.0482992	0.454556
GO:0009611~response to wounding	4.27099	649	1.26746	0.0483034	0.454057
GO:0048663~neuron fate commitment	0.736377	68	2.08565	0.0483042	0.453537
GO:0032204~regulation of telomere maintenance	0.736377	68	2.08565	0.0483042	0.453537
GO:0006906~vesicle fusion	1.03093	111	1.78878	0.0483568	0.453379
GO:0007169~transmembrane receptor protein tyrosine kinase signaling pathway	4.27099	648	1.26942	0.0484018	0.45317
GO:0051146~striated muscle cell differentiation	1.91458	250	1.47497	0.0484845	0.453224
GO:0045664~regulation of neuron differentiation	3.75552	560	1.29161	0.0488162	0.455011
GO:0051170~nuclear import	2.20913	299	1.42299	0.0491259	0.456635
GO:0006605~protein targeting	4.56554	701	1.25437	0.0493297	0.45752
GO:0031099~regeneration	1.39912	168	1.60397	0.0493848	0.457377
GO:1903725~regulation of phospholipid metabolic process	0.662739	58	2.20072	0.0494371	0.457215
GO:0010862~positive regulation of pathway-restricted SMAD protein phosphorylation	0.589102	48	2.36374	0.0495887	0.457736
GO:0014015~positive regulation of gliogenesis	0.589102	48	2.36374	0.0495887	0.457736
GO:0048713~regulation of oligodendrocyte differentiation	0.441826	29	2.9343	0.0497362	0.458226
GO:2000758~positive regulation of peptidyl-lysine acetylation	0.441826	29	2.9343	0.0497362	0.458226
GO:0042475~odontogenesis of dentin-containing tooth	0.810015	79	1.97477	0.050136	0.460437
GO:0007267~cell-cell signaling	9.13108	1517	1.15928	0.0507233	0.463902
GO:1901698~response to nitrogen compound	5.6701	895	1.22016	0.0508084	0.463956
GO:0048010~vascular endothelial growth factor receptor signaling pathway	0.883652	90	1.89099	0.051111	0.465474
GO:0017156~calcium ion regulated exocytosis	1.03093	112	1.7728	0.0513387	0.466481
GO:0042752~regulation of circadian rhythm	0.95729	101	1.82546	0.0514572	0.466754
GO:0051402~neuron apoptotic process	1.62003	204	1.52948	0.0515968	0.467166
GO:0032024~positive regulation of insulin secretion	0.736377	69	2.05542	0.052233	0.470877
GO:2001020~regulation of response to DNA damage stimulus	1.32548	158	1.61572	0.053218	0.476841
GO:0048791~calcium ion-regulated exocytosis of neurotransmitter	0.515464	39	2.54556	0.0535528	0.478504
GO:0070201~regulation of establishment of protein localization	5.22828	820	1.22799	0.0535854	0.478193
GO:0034504~protein localization to nucleus	2.57732	363	1.36745	0.0536677	0.478206
GO:0050773~regulation of dendrite development	1.10457	124	1.71562	0.0538034	0.478565
GO:1904590~negative regulation of protein import	0.662739	59	2.16342	0.0538179	0.478138
GO:0042308~negative regulation of protein import into nucleus	0.662739	59	2.16342	0.0538179	0.478138
GO:0046364~monosaccharide biosynthetic process	0.810015	80	1.95008	0.053846	0.4778
GO:0002683~negative regulation of immune system process	2.72459	388	1.35245	0.0539971	0.478258
GO:0010976~positive regulation of neuron projection development	1.7673	229	1.48637	0.0543642	0.480107
GO:0061136~regulation of proteasomal protein catabolic process	1.25184	147	1.64015	0.0545597	0.480844
GO:0051149~positive regulation of muscle cell differentiation	0.883652	91	1.87021	0.0546084	0.480638
GO:0043123~positive regulation of I-kappaB kinase/NF-kappaB signaling	1.47275	182	1.55851	0.0551156	0.48336
GO:0071900~regulation of protein serine/threonine kinase activity	3.24006	476	1.31098	0.0551566	0.483103
GO:0050900~leukocyte migration	2.65096	376	1.35789	0.0553369	0.483732
GO:0051640~organelle localization	3.3137	489	1.30513	0.0553563	0.483338
GO:0007264~small GTPase mediated signal transduction	3.53461	527	1.29176	0.0553656	0.482882
GO:0060351~cartilage development involved in endochondral bone morphogenesis	0.368189	21	3.37677	0.0560718	0.486823
GO:0044788~modulation by host of viral process	0.368189	21	3.37677	0.0560718	0.486823
GO:0021952~central nervous system projection neuron axonogenesis	0.368189	21	3.37677	0.0560718	0.486823
GO:0010573~vascular endothelial growth factor production	0.441826	30	2.83649	0.0563605	0.488118
GO:0050869~negative regulation of B cell activation	0.441826	30	2.83649	0.0563605	0.488118
GO:2000108~positive regulation of leukocyte apoptotic process	0.441826	30	2.83649	0.0563605	0.488118
GO:0002376~immune system process	14.2857	2465	1.11618	0.0563654	0.487633
GO:1900180~regulation of protein localization to nucleus	1.69367	218	1.49631	0.056427	0.487503
GO:0042542~response to hydrogen peroxide	1.10457	125	1.70189	0.056845	0.489595
GO:0046649~lymphocyte activation	4.19735	643	1.25723	0.056883	0.489317
GO:0038127~ERBB signaling pathway	1.25184	148	1.62906	0.0573594	0.491754
GO:0007254~JNK cascade	1.47275	183	1.54999	0.0576274	0.492894
GO:0097530~granulocyte migration	1.03093	114	1.7417	0.0576749	0.492672
GO:0045639~positive regulation of myeloid cell differentiation	0.810015	81	1.92601	0.0577329	0.492516
GO:0043632~modification-dependent macromolecule catabolic process	3.9028	593	1.26757	0.0578808	0.492912
GO:0031346~positive regulation of cell projection organization	2.20913	304	1.39958	0.0581931	0.494311
GO:0019886~antigen processing and presentation of exogenous peptide antigen via MHC class II	0.883652	92	1.84988	0.0582618	0.494218
GO:0001822~kidney development	1.98822	267	1.43418	0.0584386	0.494785
GO:0051148~negative regulation of muscle cell differentiation	0.662739	60	2.12736	0.0584393	0.49428
GO:0022008~neurogenesis	8.68925	1447	1.15655	0.0584655	0.49393
GO:0040034~regulation of development, heterochronic	0.294551	13	4.36383	0.0586024	0.494253
GO:0010745~negative regulation of macrophage derived foam cell differentiation	0.294551	13	4.36383	0.0586024	0.494253
GO:0044827~modulation by host of viral genome replication	0.294551	13	4.36383	0.0586024	0.494253
GO:0060911~cardiac cell fate commitment	0.294551	13	4.36383	0.0586024	0.494253
GO:0061430~bone trabecula morphogenesis	0.294551	13	4.36383	0.0586024	0.494253
GO:0097531~mast cell migration	0.294551	13	4.36383	0.0586024	0.494253
GO:0042060~wound healing	3.60825	542	1.28218	0.0589536	0.49587
GO:0007369~gastrulation	1.39912	172	1.56666	0.0595281	0.49882
GO:0010660~regulation of muscle cell apoptotic process	0.589102	50	2.26919	0.059682	0.499234
GO:0051345~positive regulation of hydrolase activity	5.74374	917	1.20636	0.0601128	0.501298
GO:0044828~negative regulation by host of viral genome replication	0.220913	6	7.09122	0.0614991	0.50898
GO:0048312~intracellular distribution of mitochondria	0.220913	6	7.09122	0.0614991	0.50898
GO:0001957~intramembranous ossification	0.220913	6	7.09122	0.0614991	0.50898
GO:0003175~tricuspid valve development	0.220913	6	7.09122	0.0614991	0.50898
GO:2000271~positive regulation of fibroblast apoptotic process	0.220913	6	7.09122	0.0614991	0.50898
GO:0036072~direct ossification	0.220913	6	7.09122	0.0614991	0.50898
GO:0016576~histone dephosphorylation	0.220913	6	7.09122	0.0614991	0.50898
GO:0060842~arterial endothelial cell differentiation	0.220913	6	7.09122	0.0614991	0.50898
GO:2001233~regulation of apoptotic signaling pathway	2.65096	380	1.3436	0.0616799	0.509528
GO:0010508~positive regulation of autophagy	0.810015	82	1.90252	0.0617988	0.509713
GO:0001708~cell fate specification	0.810015	82	1.90252	0.0617988	0.509713
GO:0061053~somite development	0.810015	82	1.90252	0.0617988	0.509713
GO:0010721~negative regulation of cell development	2.20913	306	1.39043	0.0626058	0.513894
GO:0010243~response to organonitrogen compound	5.00736	789	1.22231	0.0627598	0.514274
GO:0071496~cellular response to external stimulus	1.91458	257	1.4348	0.0630818	0.51562
GO:0009314~response to radiation	2.87187	418	1.32324	0.0631284	0.515378
GO:1901699~cellular response to nitrogen compound	3.68189	558	1.27083	0.0632591	0.51562
GO:0006836~neurotransmitter transport	1.54639	197	1.51183	0.0632927	0.515305
GO:0050768~negative regulation of neurogenesis	1.84094	245	1.44719	0.063353	0.515144
GO:0071392~cellular response to estradiol stimulus	0.441826	31	2.74499	0.0634667	0.515288
GO:0016202~regulation of striated muscle tissue development	1.03093	116	1.71167	0.064518	0.520756
GO:0090174~organelle membrane fusion	1.03093	116	1.71167	0.064518	0.520756
GO:0001655~urogenital system development	2.28277	320	1.37392	0.0646682	0.521097
GO:0070230~positive regulation of lymphocyte apoptotic process	0.368189	22	3.22328	0.064858	0.52166
GO:0016050~vesicle organization	2.13549	295	1.39421	0.0651012	0.52252
GO:2001239~regulation of extrinsic apoptotic signaling pathway in absence of ligand	0.589102	51	2.2247	0.065168	0.522389
GO:0043550~regulation of lipid kinase activity	0.589102	51	2.2247	0.065168	0.522389
GO:0031571~mitotic G1 DNA damage checkpoint	0.736377	72	1.96978	0.0652482	0.522334
GO:2001022~positive regulation of response to DNA damage stimulus	0.736377	72	1.96978	0.0652482	0.522334
GO:0070227~lymphocyte apoptotic process	0.736377	72	1.96978	0.0652482	0.522334
GO:0044819~mitotic G1/S transition checkpoint	0.736377	72	1.96978	0.0652482	0.522334
GO:0019941~modification-dependent protein catabolic process	3.82916	585	1.26066	0.0652983	0.52211
GO:0040013~negative regulation of locomotion	1.91458	258	1.42924	0.0653947	0.522146
GO:0046580~negative regulation of Ras protein signal transduction	0.515464	41	2.42139	0.0656383	0.523001
GO:0009791~post-embryonic development	0.883652	94	1.81052	0.0660438	0.524751
GO:0051781~positive regulation of cell division	0.810015	83	1.8796	0.0660453	0.524257
GO:0050896~response to stimulus	45.1399	8329	1.0438	0.0662733	0.525017
GO:0051052~regulation of DNA metabolic process	2.57732	370	1.34158	0.0663058	0.524696
GO:0030073~insulin secretion	1.25184	151	1.5967	0.0663466	0.524421
GO:0044257~cellular protein catabolic process	4.41826	689	1.23504	0.0672345	0.528795
GO:0060070~canonical Wnt signaling pathway	2.06186	284	1.39827	0.0679534	0.532205
GO:0050796~regulation of insulin secretion	1.39912	175	1.53981	0.0680226	0.53208
GO:0007088~regulation of mitotic nuclear division	1.1782	140	1.62085	0.0683103	0.533135
GO:0045670~regulation of osteoclast differentiation	0.662739	62	2.05874	0.0684128	0.533188
GO:0090101~negative regulation of transmembrane receptor protein serine/threonine kinase signaling pathway	0.95729	106	1.73935	0.0693413	0.537666
GO:0046834~lipid phosphorylation	0.95729	106	1.73935	0.0693413	0.537666
GO:0043903~regulation of symbiosis, encompassing mutualism through parasitism	2.06186	285	1.39336	0.0699773	0.540546
GO:0044783~G1 DNA damage checkpoint	0.736377	73	1.9428	0.0700026	0.540181
GO:0045445~myoblast differentiation	0.736377	73	1.9428	0.0700026	0.540181
GO:0007501~mesodermal cell fate specification	0.294551	14	4.05212	0.0708053	0.543912
GO:0048172~regulation of short-term neuronal synaptic plasticity	0.294551	14	4.05212	0.0708053	0.543912
GO:1904948~midbrain dopaminergic neuron differentiation	0.294551	14	4.05212	0.0708053	0.543912
GO:0042659~regulation of cell fate specification	0.294551	14	4.05212	0.0708053	0.543912
GO:0097286~iron ion import	0.294551	14	4.05212	0.0708053	0.543912
GO:0051169~nuclear transport	3.16642	473	1.28931	0.0708875	0.543844
GO:0014855~striated muscle cell proliferation	0.589102	52	2.18191	0.0709487	0.543666
GO:0001755~neural crest cell migration	0.589102	52	2.18191	0.0709487	0.543666
GO:0030324~lung development	1.39912	176	1.53106	0.0710278	0.543583
GO:0048147~negative regulation of fibroblast proliferation	0.441826	32	2.65921	0.0710523	0.543214
GO:0048333~mesodermal cell differentiation	0.441826	32	2.65921	0.0710523	0.543214
GO:0010574~regulation of vascular endothelial growth factor production	0.441826	32	2.65921	0.0710523	0.543214
GO:0022616~DNA strand elongation	0.441826	32	2.65921	0.0710523	0.543214
GO:0000902~cell morphogenesis	7.51105	1240	1.16662	0.0714002	0.544533
GO:0032872~regulation of stress-activated MAPK cascade	1.54639	200	1.48916	0.0715394	0.544761
GO:0048634~regulation of muscle organ development	1.03093	118	1.68266	0.0718787	0.546026
GO:0043551~regulation of phosphatidylinositol 3-kinase activity	0.515464	42	2.36374	0.0722308	0.547351
GO:0051058~negative regulation of small GTPase mediated signal transduction	0.515464	42	2.36374	0.0722308	0.547351
GO:0050854~regulation of antigen receptor-mediated signaling pathway	0.515464	42	2.36374	0.0722308	0.547351
GO:0006511~ubiquitin-dependent protein catabolic process	3.75552	577	1.25356	0.0733988	0.552843
GO:0050803~regulation of synapse structure or activity	1.7673	237	1.4362	0.0737161	0.553962
GO:0003281~ventricular septum development	0.662739	63	2.02606	0.0737677	0.553728
GO:1901983~regulation of protein acetylation	0.662739	63	2.02606	0.0737677	0.553728
GO:1901216~positive regulation of neuron death	0.662739	63	2.02606	0.0737677	0.553728
GO:0044344~cellular response to fibroblast growth factor stimulus	1.10457	130	1.63643	0.0738016	0.553406
GO:0070302~regulation of stress-activated protein kinase signaling cascade	1.54639	201	1.48175	0.074443	0.556153
GO:0030178~negative regulation of Wnt signaling pathway	1.54639	201	1.48175	0.074443	0.556153
GO:0002495~antigen processing and presentation of peptide antigen via MHC class II	0.883652	96	1.7728	0.0744689	0.55579
GO:0003279~cardiac septum development	0.883652	96	1.7728	0.0744689	0.55579
GO:0033043~regulation of organelle organization	6.99558	1152	1.16956	0.0750411	0.558168
GO:0060021~palate development	0.810015	85	1.83537	0.0750857	0.557898
GO:0014066~regulation of phosphatidylinositol 3-kinase signaling	1.1782	142	1.59802	0.0752242	0.558098
GO:0010771~negative regulation of cell morphogenesis involved in differentiation	1.03093	119	1.66852	0.0757557	0.560251
GO:0008380~RNA splicing	2.72459	400	1.31187	0.0762398	0.562155
GO:0071902~positive regulation of protein serine/threonine kinase activity	2.13549	300	1.37097	0.0763099	0.56201
GO:1903533~regulation of protein targeting	2.13549	300	1.37097	0.0763099	0.56201
GO:0008544~epidermis development	2.13549	300	1.37097	0.0763099	0.56201
GO:0010639~negative regulation of organelle organization	2.20913	313	1.35934	0.0779551	0.569564
GO:0045321~leukocyte activation	4.71281	747	1.21509	0.0779694	0.569142
GO:0098727~maintenance of cell number	1.1782	143	1.58685	0.078847	0.572885
GO:0030901~midbrain development	0.883652	97	1.75453	0.0789253	0.57277
GO:2000279~negative regulation of DNA biosynthetic process	0.441826	33	2.57862	0.0791122	0.573176
GO:0007435~salivary gland morphogenesis	0.441826	33	2.57862	0.0791122	0.573176
GO:0044802~single-organism membrane organization	5.37555	866	1.19552	0.0793619	0.573881
GO:0033143~regulation of intracellular steroid hormone receptor signaling pathway	0.662739	64	1.9944	0.0793688	0.573424
GO:0006278~RNA-dependent DNA biosynthetic process	0.662739	64	1.9944	0.0793688	0.573424
GO:0061035~regulation of cartilage development	0.662739	64	1.9944	0.0793688	0.573424
GO:0034249~negative regulation of cellular amide metabolic process	1.25184	155	1.55549	0.0797375	0.574693
GO:0016079~synaptic vesicle exocytosis	0.810015	86	1.81403	0.0798815	0.574889
GO:0097192~extrinsic apoptotic signaling pathway in absence of ligand	0.736377	75	1.89099	0.0801428	0.575641
GO:0038034~signal transduction in absence of ligand	0.736377	75	1.89099	0.0801428	0.575641
GO:0043900~regulation of multi-organism process	2.57732	377	1.31667	0.080956	0.578987
GO:0070997~neuron death	1.98822	277	1.3824	0.0810348	0.578871
GO:0032496~response to lipopolysaccharide	2.13549	302	1.36189	0.0811053	0.578715
GO:0042327~positive regulation of phosphorylation	5.74374	932	1.18694	0.0812248	0.578789
GO:0043405~regulation of MAP kinase activity	2.28277	327	1.34451	0.0815144	0.579658
GO:0035947~regulation of gluconeogenesis by regulation of transcription from RNA polymerase II promoter	0.220913	7	6.07819	0.0821613	0.582181
GO:1902101~positive regulation of metaphase/anaphase transition of cell cycle	0.220913	7	6.07819	0.0821613	0.582181
GO:0045842~positive regulation of mitotic metaphase/anaphase transition	0.220913	7	6.07819	0.0821613	0.582181
GO:0043353~enucleate erythrocyte differentiation	0.220913	7	6.07819	0.0821613	0.582181
GO:0070417~cellular response to cold	0.220913	7	6.07819	0.0821613	0.582181
GO:1904627~response to phorbol 13-acetate 12-myristate	0.220913	7	6.07819	0.0821613	0.582181
GO:0031077~post-embryonic camera-type eye development	0.220913	7	6.07819	0.0821613	0.582181
GO:0061626~pharyngeal arch artery morphogenesis	0.220913	7	6.07819	0.0821613	0.582181
GO:0051683~establishment of Golgi localization	0.220913	7	6.07819	0.0821613	0.582181
GO:1901970~positive regulation of mitotic sister chromatid separation	0.220913	7	6.07819	0.0821613	0.582181
GO:1904628~cellular response to phorbol 13-acetate 12-myristate	0.220913	7	6.07819	0.0821613	0.582181
GO:0048771~tissue remodeling	1.1782	144	1.57583	0.0825813	0.583639
GO:0006997~nucleus organization	1.1782	144	1.57583	0.0825813	0.583639
GO:0033674~positive regulation of kinase activity	3.3137	505	1.26378	0.0826306	0.583382
GO:0046777~protein autophosphorylation	1.69367	228	1.43068	0.0826919	0.583182
GO:1902532~negative regulation of intracellular signal transduction	3.01915	454	1.28079	0.0828653	0.583498
GO:0031667~response to nutrient levels	2.72459	404	1.29889	0.0835513	0.58616
GO:0001101~response to acid chemical	1.98822	278	1.37743	0.0835598	0.585717
GO:0002684~positive regulation of immune system process	5.89102	960	1.18187	0.0837987	0.586326
GO:0030323~respiratory tube development	1.39912	180	1.49703	0.0839356	0.586469
GO:0007076~mitotic chromosome condensation	0.294551	15	3.78198	0.0840407	0.586467
GO:0051974~negative regulation of telomerase activity	0.294551	15	3.78198	0.0840407	0.586467
GO:1900103~positive regulation of endoplasmic reticulum unfolded protein response	0.294551	15	3.78198	0.0840407	0.586467
GO:0071599~otic vesicle development	0.294551	15	3.78198	0.0840407	0.586467
GO:0044346~fibroblast apoptotic process	0.294551	15	3.78198	0.0840407	0.586467
GO:1904707~positive regulation of vascular smooth muscle cell proliferation	0.294551	15	3.78198	0.0840407	0.586467
GO:0034349~glial cell apoptotic process	0.294551	15	3.78198	0.0840407	0.586467
GO:2000738~positive regulation of stem cell differentiation	0.294551	15	3.78198	0.0840407	0.586467
GO:0045725~positive regulation of glycogen biosynthetic process	0.294551	15	3.78198	0.0840407	0.586467
GO:0034616~response to laminar fluid shear stress	0.294551	15	3.78198	0.0840407	0.586467
GO:0051150~regulation of smooth muscle cell differentiation	0.368189	24	2.95467	0.0844285	0.587746
GO:0031146~SCF-dependent proteasomal ubiquitin-dependent protein catabolic process	0.368189	24	2.95467	0.0844285	0.587746
GO:0048013~ephrin receptor signaling pathway	0.810015	87	1.79318	0.0848617	0.589222
GO:0048709~oligodendrocyte differentiation	0.736377	76	1.86611	0.0855295	0.591741
GO:0001775~cell activation	5.59647	910	1.18447	0.0859028	0.59293
GO:0051336~regulation of hydrolase activity	7.95287	1337	1.14563	0.0862969	0.594205
GO:0051049~regulation of transport	10.4566	1796	1.12133	0.0863155	0.593811
GO:0048592~eye morphogenesis	1.1782	145	1.56496	0.0864275	0.593831
GO:0008333~endosome to lysosome transport	0.515464	44	2.2563	0.0865081	0.593713
GO:0090102~cochlea development	0.515464	44	2.2563	0.0865081	0.593713
GO:0050708~regulation of protein secretion	2.65096	392	1.30247	0.0866171	0.59372
GO:0060612~adipose tissue development	0.441826	34	2.50278	0.0876392	0.597743
GO:0061384~heart trabecula morphogenesis	0.441826	34	2.50278	0.0876392	0.597743
GO:0030261~chromosome condensation	0.441826	34	2.50278	0.0876392	0.597743
GO:0048048~embryonic eye morphogenesis	0.441826	34	2.50278	0.0876392	0.597743
GO:0046434~organophosphate catabolic process	1.03093	122	1.62749	0.0881825	0.59964
GO:0002504~antigen processing and presentation of peptide or polysaccharide antigen via MHC class II	0.883652	99	1.71908	0.0883286	0.599802
GO:0051047~positive regulation of secretion	2.43004	355	1.31837	0.0886484	0.600717
GO:0032102~negative regulation of response to external stimulus	1.91458	267	1.38106	0.0889701	0.601636
GO:0006865~amino acid transport	0.810015	88	1.7728	0.0900266	0.605703
GO:1902106~negative regulation of leukocyte differentiation	0.810015	88	1.7728	0.0900266	0.605703
GO:0071385~cellular response to glucocorticoid stimulus	0.589102	55	2.0629	0.0900569	0.60536
GO:2001244~positive regulation of intrinsic apoptotic signaling pathway	0.589102	55	2.0629	0.0900569	0.60536
GO:0030278~regulation of ossification	1.39912	182	1.48058	0.0909289	0.608599
GO:0060173~limb development	1.32548	170	1.50167	0.0910236	0.608529
GO:0048736~appendage development	1.32548	170	1.50167	0.0910236	0.608529
GO:1900006~positive regulation of dendrite development	0.662739	66	1.93397	0.0913085	0.609263
GO:0010638~positive regulation of organelle organization	3.82916	600	1.22914	0.091689	0.610396
GO:0051656~establishment of organelle localization	2.79823	420	1.28317	0.0922817	0.612411
GO:0044773~mitotic DNA damage checkpoint	0.883652	100	1.70189	0.093276	0.616078
GO:0010506~regulation of autophagy	1.91458	269	1.37079	0.0933196	0.61579
GO:1902105~regulation of leukocyte differentiation	1.7673	244	1.39499	0.0941163	0.618606
GO:0032868~response to insulin	1.7673	244	1.39499	0.0941163	0.618606
GO:0006984~ER-nucleus signaling pathway	0.515464	45	2.20616	0.0941859	0.618424
GO:0007265~Ras protein signal transduction	2.20913	320	1.3296	0.0942858	0.618367
GO:0017148~negative regulation of translation	1.1782	147	1.54367	0.0944572	0.618602
GO:0007093~mitotic cell cycle checkpoint	1.25184	159	1.51636	0.0947781	0.619448
GO:0002063~chondrocyte development	0.368189	25	2.83649	0.0951728	0.620589
GO:0036003~positive regulation of transcription from RNA polymerase II promoter in response to stress	0.368189	25	2.83649	0.0951728	0.620589
GO:0030855~epithelial cell differentiation	3.60825	563	1.23435	0.0962361	0.624423
GO:0003179~heart valve morphogenesis	0.441826	35	2.43127	0.0966238	0.625515
GO:0007041~lysosomal transport	0.736377	78	1.81826	0.0969349	0.626296
GO:0035264~multicellular organism growth	1.03093	124	1.60124	0.0971343	0.626629
GO:0072001~renal system development	1.98822	283	1.35309	0.0971779	0.626341
GO:0009991~response to extracellular stimulus	2.87187	435	1.27153	0.097879	0.628664
GO:0071774~response to fibroblast growth factor	1.10457	136	1.56424	0.0981169	0.629143
GO:0051797~regulation of hair follicle development	0.294551	16	3.54561	0.0982382	0.629161
GO:0010544~negative regulation of platelet activation	0.294551	16	3.54561	0.0982382	0.629161
GO:0060413~atrial septum morphogenesis	0.294551	16	3.54561	0.0982382	0.629161
GO:0003222~ventricular trabecula myocardium morphogenesis	0.294551	16	3.54561	0.0982382	0.629161
GO:0048015~phosphatidylinositol-mediated signaling	1.39912	184	1.46449	0.0982858	0.628889
GO:0007623~circadian rhythm	1.32548	172	1.48421	0.0986619	0.62991
GO:0002521~leukocyte differentiation	3.09278	474	1.25667	0.098745	0.629777
GO:0033157~regulation of intracellular protein transport	2.50368	373	1.29277	0.0989312	0.630049

## Sheet: DiffExp_SmVsAir_Day2_Up
Term	%	Pop Hits	Fold Enrichment	P Value	Benjamini
GO:0044237~cellular metabolic process	59.8933	10202	1.13469	3.77841e-13	3.14073e-09
GO:0044260~cellular macromolecule metabolic process	50.4533	8387	1.1627	3.47191e-12	1.44309e-08
GO:0071704~organic substance metabolic process	61.4933	10707	1.11005	2.17606e-10	6.02987e-07
GO:0008152~metabolic process	63.2533	11075	1.10388	2.89612e-10	6.01885e-07
GO:0044238~primary metabolic process	59.1467	10243	1.11606	3.04956e-10	5.07019e-07
GO:0043170~macromolecule metabolic process	53.3867	9130	1.13017	8.78336e-10	1.21693e-06
GO:0034641~cellular nitrogen compound metabolic process	39.6267	6505	1.1774	2.01466e-09	2.39255e-06
GO:0090304~nucleic acid metabolic process	32.3733	5158	1.21308	2.12751e-09	2.21074e-06
GO:0051169~nuclear transport	4.64	473	1.896	6.34258e-09	5.85841e-06
GO:0051641~cellular localization	17.4933	2541	1.33061	8.75368e-09	7.27691e-06
GO:0006807~nitrogen compound metabolic process	41.7067	6948	1.16019	9.08042e-09	6.8623e-06
GO:0046907~intracellular transport	11.84	1594	1.43564	1.06188e-08	7.35618e-06
GO:0010467~gene expression	32.9067	5306	1.19867	1.11575e-08	7.13479e-06
GO:0006913~nucleocytoplasmic transport	4.53333	465	1.88429	1.29694e-08	7.70099e-06
GO:0006996~organelle organization	24.32	3753	1.25247	1.4459e-08	8.01314e-06
GO:0071840~cellular component organization or biogenesis	37.9733	6265	1.17149	1.739e-08	9.03514e-06
GO:0006139~nucleobase-containing compound metabolic process	35.4133	5794	1.18133	2.26305e-08	1.10663e-05
GO:0070727~cellular macromolecule localization	11.84	1613	1.41873	2.88153e-08	1.33078e-05
GO:0034613~cellular protein localization	11.7333	1600	1.41737	3.68663e-08	1.61299e-05
GO:0033036~macromolecule localization	18.8267	2817	1.29172	5.44352e-08	2.26257e-05
GO:0048519~negative regulation of biological process	28.9067	4623	1.20853	6.00908e-08	2.37871e-05
GO:0046483~heterocycle metabolic process	35.84	5919	1.17031	8.72293e-08	3.29602e-05
GO:0051168~nuclear export	2.29333	185	2.39595	1.21938e-07	4.40718e-05
GO:0016043~cellular component organization	36.7467	6109	1.1626	1.52937e-07	5.29722e-05
GO:1901360~organic cyclic compound metabolic process	36.96	6149	1.16174	1.55435e-07	5.16838e-05
GO:0044267~cellular protein metabolic process	30.24	4900	1.1928	1.58194e-07	5.05783e-05
GO:0071426~ribonucleoprotein complex export from nucleus	1.70667	118	2.79543	1.79184e-07	5.51673e-05
GO:0006725~cellular aromatic compound metabolic process	35.9467	5965	1.16474	1.79939e-07	5.34213e-05
GO:0016070~RNA metabolic process	28.6933	4648	1.19316	4.05097e-07	0.000116116
GO:0006396~RNA processing	7.2	910	1.52923	4.31163e-07	0.000119468
GO:0051649~establishment of localization in cell	13.8133	2004	1.33224	4.64036e-07	0.000124429
GO:0006405~RNA export from nucleus	1.70667	123	2.6818	4.86788e-07	0.00012645
GO:0033554~cellular response to stress	12.4267	1773	1.35465	5.62907e-07	0.000141791
GO:0071166~ribonucleoprotein complex localization	1.70667	125	2.63889	7.12167e-07	0.00017411
GO:0008104~protein localization	16.32	2448	1.28852	7.37733e-07	0.000175207
GO:0010256~endomembrane system organization	4.85333	559	1.67807	8.97172e-07	0.00020715
GO:0043412~macromolecule modification	25.3333	4065	1.20452	1.02425e-06	0.000230097
GO:0034660~ncRNA metabolic process	4.90667	570	1.66377	1.12653e-06	0.000246413
GO:0034645~cellular macromolecule biosynthetic process	30.4533	5012	1.17437	1.26127e-06	0.000268808
GO:0006406~mRNA export from nucleus	1.49333	104	2.77528	1.40569e-06	0.000292095
GO:0071427~mRNA-containing ribonucleoprotein complex export from nucleus	1.49333	104	2.77528	1.40569e-06	0.000292095
GO:1902580~single-organism cellular localization	8.26667	1102	1.44988	1.43063e-06	0.000290026
GO:0009059~macromolecule biosynthetic process	31.3067	5175	1.16925	1.46288e-06	0.000289505
GO:0006403~RNA localization	2.34667	211	2.14957	1.97177e-06	0.000381122
GO:0044249~cellular biosynthetic process	36.2667	6118	1.14573	2.24527e-06	0.000424114
GO:0033365~protein localization to organelle	6.93333	902	1.48566	3.32021e-06	0.000613166
GO:0048523~negative regulation of cellular process	26.3467	4300	1.18424	4.38502e-06	0.000792137
GO:0009987~cellular process	82.7733	15558	1.0283	4.45931e-06	0.000788419
GO:0050658~RNA transport	2.02667	176	2.22563	4.7172e-06	0.000816628
GO:0050657~nucleic acid transport	2.02667	176	2.22563	4.7172e-06	0.000816628
GO:1901576~organic substance biosynthetic process	36.64	6227	1.13726	5.75003e-06	0.000975038
GO:0009058~biosynthetic process	37.12	6320	1.1352	6.25239e-06	0.00103899
GO:0051128~regulation of cellular component organization	15.2533	2323	1.26911	6.486e-06	0.00105666
GO:0051236~establishment of RNA localization	2.02667	179	2.18833	7.1094e-06	0.0011359
GO:0007049~cell cycle	11.4667	1672	1.32551	7.81712e-06	0.00122536
GO:0060255~regulation of macromolecule metabolic process	34.3467	5815	1.14161	9.36501e-06	0.00144066
GO:0050793~regulation of developmental process	14.08	2129	1.27823	9.87275e-06	0.00149112
GO:0015931~nucleobase-containing compound transport	2.24	211	2.05186	1.15201e-05	0.00170867
GO:0045184~establishment of protein localization	13.3867	2021	1.28023	1.46833e-05	0.00213917
GO:0006886~intracellular protein transport	7.46667	1020	1.41485	1.75224e-05	0.00250832
GO:1902582~single-organism intracellular transport	5.44	695	1.51285	2.04012e-05	0.0028704
GO:0051028~mRNA transport	1.70667	146	2.25932	2.20299e-05	0.00304762
GO:0032446~protein modification by small protein conjugation	6.61333	887	1.44105	2.48503e-05	0.00338089
GO:0019538~protein metabolic process	32.2133	5457	1.14094	2.58068e-05	0.00345426
GO:0072594~establishment of protein localization to organelle	5.22667	666	1.51682	2.70086e-05	0.00355756
GO:0034470~ncRNA processing	3.57333	411	1.68041	2.75876e-05	0.00357701
GO:0006259~DNA metabolic process	7.25333	995	1.40896	2.79359e-05	0.00356647
GO:0006464~cellular protein modification process	23.3067	3818	1.17985	3.22919e-05	0.00405912
GO:0036211~protein modification process	23.3067	3818	1.17985	3.22919e-05	0.00405912
GO:0010629~negative regulation of gene expression	10.1333	1485	1.31889	3.74582e-05	0.00463692
GO:0010608~posttranscriptional regulation of gene expression	3.94667	472	1.61611	3.82961e-05	0.00467084
GO:0017038~protein import	2.98667	329	1.75458	4.10608e-05	0.00493482
GO:0019222~regulation of metabolic process	35.8933	6171	1.12419	4.16633e-05	0.00493569
GO:0070647~protein modification by small protein conjugation or removal	7.41333	1032	1.38841	4.68513e-05	0.00547067
GO:0034504~protein localization to nucleus	3.2	363	1.70383	5.01781e-05	0.00577687
GO:0097191~extrinsic apoptotic signaling pathway	2.24	225	1.92419	5.49154e-05	0.00623424
GO:0007005~mitochondrion organization	5.06667	653	1.49966	5.61448e-05	0.00628751
GO:0044271~cellular nitrogen compound biosynthetic process	29.28	4947	1.14396	5.85647e-05	0.00647048
GO:0071702~organic substance transport	16.7467	2657	1.2182	6.19842e-05	0.0067572
GO:0016071~mRNA metabolic process	5.17333	672	1.48793	6.28481e-05	0.00676239
GO:0061458~reproductive system development	3.57333	423	1.63274	6.76405e-05	0.00718323
GO:0051246~regulation of protein metabolic process	15.8933	2512	1.22286	7.65505e-05	0.0080232
GO:0048608~reproductive structure development	3.52	418	1.6276	8.44202e-05	0.00873432
GO:0048522~positive regulation of cellular process	28.1067	4744	1.14511	8.56039e-05	0.00874739
GO:1903827~regulation of cellular protein localization	4.42667	562	1.52238	0.000104863	0.0105751
GO:0006397~mRNA processing	3.84	471	1.57577	0.000110572	0.0110141
GO:0032268~regulation of cellular protein metabolic process	14.88	2346	1.22591	0.000111469	0.0109714
GO:0071431~tRNA-containing ribonucleoprotein complex export from nucleus	0.64	32	3.86556	0.000129445	0.0125807
GO:0006409~tRNA export from nucleus	0.64	32	3.86556	0.000129445	0.0125807
GO:0060284~regulation of cell development	6.18667	851	1.40511	0.000132491	0.0127262
GO:0048518~positive regulation of biological process	30.88	5285	1.12931	0.000143302	0.0136004
GO:0080090~regulation of primary metabolic process	33.6	5798	1.12007	0.000149636	0.0140371
GO:0060429~epithelium development	7.41333	1060	1.35173	0.000160694	0.0148986
GO:0075733~intracellular transport of virus	0.96	67	2.76936	0.000165199	0.0151443
GO:0044085~cellular component biogenesis	17.9733	2914	1.19212	0.000166154	0.0150651
GO:1902579~multi-organism localization	1.01333	74	2.64669	0.000191515	0.0171578
GO:0044766~multi-organism transport	1.01333	74	2.64669	0.000191515	0.0171578
GO:1902583~multi-organism intracellular transport	0.96	68	2.72863	0.00020063	0.0177757
GO:1902581~multi-organism cellular localization	0.96	68	2.72863	0.00020063	0.0177757
GO:0070848~response to growth factor	4.8	634	1.4633	0.000209308	0.018342
GO:0031323~regulation of cellular metabolic process	33.76	5844	1.11654	0.000210158	0.0182237
GO:0051031~tRNA transport	0.64	34	3.63818	0.00023928	0.0205094
GO:0051094~positive regulation of developmental process	7.52	1089	1.33467	0.000247447	0.0209858
GO:0010605~negative regulation of macromolecule metabolic process	14.6133	2326	1.21429	0.000259168	0.0217472
GO:1900034~regulation of cellular response to heat	1.01333	76	2.57704	0.000273842	0.0227352
GO:1902593~single-organism nuclear import	2.50667	281	1.72414	0.000280699	0.0230676
GO:0046794~transport of virus	0.96	70	2.65067	0.000291758	0.0237311
GO:0022402~cell cycle process	9.06667	1357	1.29137	0.000300511	0.0241977
GO:0031325~positive regulation of cellular metabolic process	17.44	2839	1.18731	0.000307738	0.024535
GO:0010942~positive regulation of cell death	4.58667	607	1.46046	0.00030895	0.0243965
GO:0006412~translation	4.8	641	1.44732	0.000310009	0.0242488
GO:0016241~regulation of macroautophagy	1.38667	124	2.16139	0.000310285	0.0240439
GO:0051239~regulation of multicellular organismal process	16.4267	2659	1.19403	0.000330132	0.0253265
GO:0051170~nuclear import	2.61333	299	1.6893	0.000332771	0.025293
GO:0000377~RNA splicing, via transesterification reactions with bulged adenosine as nucleophile	2.61333	299	1.6893	0.000332771	0.025293
GO:0000398~mRNA splicing, via spliceosome	2.61333	299	1.6893	0.000332771	0.025293
GO:0065008~regulation of biological quality	21.28	3548	1.15923	0.000361715	0.0272144
GO:0010468~regulation of gene expression	25.6	4345	1.13876	0.000367958	0.0274295
GO:0010720~positive regulation of cell development	3.78667	483	1.51528	0.000392137	0.0289464
GO:0016925~protein sumoylation	1.44	133	2.09263	0.000394423	0.0288566
GO:2001237~negative regulation of extrinsic apoptotic signaling pathway	1.22667	105	2.25798	0.000398072	0.0288658
GO:0043068~positive regulation of programmed cell death	4.37333	577	1.46494	0.000402251	0.0289123
GO:0015031~protein transport	11.8933	1860	1.23587	0.000422999	0.0301209
GO:0043604~amide biosynthetic process	5.33333	736	1.40057	0.000442425	0.0312153
GO:0000375~RNA splicing, via transesterification reactions	2.61333	303	1.667	0.000452944	0.031677
GO:0071897~DNA biosynthetic process	1.92	201	1.84624	0.000454959	0.0315504
GO:0000278~mitotic cell cycle	6.72	968	1.34177	0.000464438	0.0319309
GO:0010604~positive regulation of macromolecule metabolic process	17.44	2856	1.18024	0.000471556	0.0321467
GO:0035967~cellular response to topologically incorrect protein	1.54667	149	2.00629	0.00047195	0.0319115
GO:2000113~negative regulation of cellular macromolecule biosynthetic process	8.8	1324	1.28463	0.000475675	0.0319
GO:0043043~peptide biosynthetic process	4.90667	667	1.42182	0.000481336	0.0320154
GO:0006606~protein import into nucleus	2.45333	280	1.69348	0.000490246	0.0323398
GO:0044744~protein targeting to nucleus	2.45333	280	1.69348	0.000490246	0.0323398
GO:0080135~regulation of cellular response to stress	4.37333	581	1.45485	0.000496753	0.0325043
GO:0032270~positive regulation of cellular protein metabolic process	9.33333	1420	1.27037	0.00052459	0.0340271
GO:0000122~negative regulation of transcription from RNA polymerase II promoter	5.38667	748	1.39188	0.00054061	0.034777
GO:0051240~positive regulation of multicellular organismal process	9.38667	1431	1.26781	0.000552707	0.0352687
GO:0035966~response to topologically incorrect protein	1.81333	188	1.86424	0.000563456	0.0356687
GO:0071363~cellular response to growth factor stimulus	4.53333	610	1.43638	0.000579902	0.0364137
GO:0031327~negative regulation of cellular biosynthetic process	9.65333	1480	1.26066	0.000607498	0.0378283
GO:2000026~regulation of multicellular organismal development	11.04	1721	1.23985	0.000614773	0.0379883
GO:0071705~nitrogen compound transport	5.22667	725	1.39338	0.000616484	0.0378111
GO:0043009~chordate embryonic development	4.32	577	1.44707	0.000635868	0.0386917
GO:0001522~pseudouridine synthesis	0.426667	17	4.8509	0.00064403	0.0388941
GO:0008380~RNA splicing	3.2	400	1.54622	0.000700292	0.0419165
GO:0010821~regulation of mitochondrion organization	2.08	229	1.75554	0.000700483	0.0416281
GO:0033043~regulation of organelle organization	7.73333	1152	1.29747	0.000711993	0.0419977
GO:0022603~regulation of anatomical structure morphogenesis	7.14667	1051	1.31427	0.000712008	0.0417028
GO:0048568~embryonic organ development	3.30667	417	1.53263	0.000714099	0.0415303
GO:0006360~transcription from RNA polymerase I promoter	0.8	56	2.76112	0.000715343	0.0413123
GO:0009890~negative regulation of biosynthetic process	9.76	1504	1.25425	0.000742399	0.0425462
GO:0006417~regulation of translation	2.82667	343	1.59281	0.000757413	0.0430913
GO:0043065~positive regulation of apoptotic process	4.26667	572	1.4417	0.000767801	0.0433728
GO:0006353~DNA-templated transcription, termination	1.17333	103	2.20174	0.000779221	0.043707
GO:1903828~negative regulation of cellular protein localization	1.44	139	2.00231	0.000793964	0.0442176
GO:0009892~negative regulation of metabolic process	15.4667	2522	1.18532	0.000800152	0.0442582
GO:0030968~endoplasmic reticulum unfolded protein response	1.38667	132	2.0304	0.000822145	0.0451471
GO:0009792~embryo development ending in birth or egg hatching	4.32	583	1.43218	0.000863246	0.0470406
GO:0044802~single-organism membrane organization	6.02667	866	1.34506	0.000864978	0.046826
GO:0006399~tRNA metabolic process	1.76	185	1.83875	0.000876766	0.0471424
GO:0003006~developmental process involved in reproduction	4.64	636	1.41008	0.000887871	0.0474188
GO:0010558~negative regulation of macromolecule biosynthetic process	9.22667	1418	1.25763	0.000922443	0.0489062
GO:0006605~protein targeting	5.01333	701	1.38226	0.00101507	0.0533463
GO:0051247~positive regulation of protein metabolic process	9.70667	1508	1.24409	0.00109451	0.0570415
GO:0051130~positive regulation of cellular component organization	7.84	1183	1.2809	0.00112571	0.0582553
GO:1900024~regulation of substrate adhesion-dependent cell spreading	0.693333	46	2.91318	0.00112862	0.0580405
GO:0034620~cellular response to unfolded protein	1.38667	135	1.98528	0.00115055	0.0587719
GO:0009893~positive regulation of metabolic process	18.2933	3052	1.15849	0.00117276	0.0595072
GO:0051726~regulation of cell cycle	6.61333	976	1.30964	0.00125698	0.0632595
GO:0051960~regulation of nervous system development	5.38667	769	1.35387	0.00128456	0.0642143
GO:0010033~response to organic substance	17.0133	2822	1.16524	0.00130273	0.0647047
GO:2000278~regulation of DNA biosynthetic process	1.06667	93	2.21681	0.00132317	0.065297
GO:0006950~response to stress	21.6533	3677	1.13819	0.00136278	0.06679
GO:0044772~mitotic cell cycle phase transition	3.84	514	1.44395	0.00136689	0.0665924
GO:0051179~localization	33.3867	5872	1.09893	0.00137597	0.0666299
GO:0050769~positive regulation of neurogenesis	3.04	387	1.51826	0.0014607	0.0701801
GO:0006974~cellular response to DNA damage stimulus	5.6	807	1.34121	0.00146107	0.0697945
GO:0044403~symbiosis, encompassing mutualism through parasitism	6.72	998	1.30143	0.00146501	0.0695769
GO:0044419~interspecies interaction between organisms	6.72	998	1.30143	0.00146501	0.0695769
GO:0006081~cellular aldehyde metabolic process	0.8	60	2.57704	0.00148017	0.0698728
GO:0050767~regulation of neurogenesis	4.85333	682	1.37543	0.00148254	0.069586
GO:0048585~negative regulation of response to stimulus	8.85333	1369	1.24993	0.00151693	0.070744
GO:0006366~transcription from RNA polymerase II promoter	11.4133	1820	1.21206	0.00155342	0.071981
GO:0009790~embryo development	6.45333	954	1.30743	0.00158493	0.0729811
GO:2001236~regulation of extrinsic apoptotic signaling pathway	1.54667	161	1.85675	0.00163967	0.074992
GO:0019080~viral gene expression	1.76	192	1.77172	0.00165007	0.0750374
GO:0018130~heterocycle biosynthetic process	25.5467	4411	1.11939	0.00170191	0.0768837
GO:0010557~positive regulation of macromolecule biosynthetic process	10.1333	1597	1.22639	0.0017226	0.0773621
GO:0051172~negative regulation of nitrogen compound metabolic process	9.6	1506	1.23205	0.00174971	0.0781106
GO:0010833~telomere maintenance via telomere lengthening	0.8	61	2.53479	0.00175272	0.0778223
GO:0030855~epithelial cell differentiation	4.10667	563	1.40982	0.00180273	0.0795301
GO:0038034~signal transduction in absence of ligand	0.906667	75	2.33652	0.00193281	0.0845763
GO:0097192~extrinsic apoptotic signaling pathway in absence of ligand	0.906667	75	2.33652	0.00193281	0.0845763
GO:0097190~apoptotic signaling pathway	4.21333	583	1.39682	0.00201992	0.087758
GO:0006914~autophagy	3.2	418	1.47964	0.00202825	0.0876466
GO:0006363~termination of RNA polymerase I transcription	0.533333	31	3.32521	0.00207296	0.08903
GO:0060341~regulation of cellular localization	5.70667	834	1.32251	0.00208386	0.0890182
GO:0044767~single-organism developmental process	31.1467	5475	1.09954	0.00214222	0.0909305
GO:0010770~positive regulation of cell morphogenesis involved in differentiation	1.54667	164	1.82279	0.00217264	0.0916946
GO:0006986~response to unfolded protein	1.6	172	1.79794	0.0022233	0.0932593
GO:0034654~nucleobase-containing compound biosynthetic process	25.1733	4357	1.1167	0.00228599	0.0952827
GO:0032502~developmental process	31.9467	5632	1.09634	0.00228844	0.0949049
GO:0072655~establishment of protein localization to mitochondrion	1.70667	188	1.75458	0.00229391	0.0946495
GO:0007009~plasma membrane organization	2.29333	277	1.60018	0.00234707	0.0962596
GO:0010506~regulation of autophagy	2.24	269	1.60945	0.00238313	0.0971873
GO:0031119~tRNA pseudouridine synthesis	0.266667	7	7.36297	0.0024225	0.0982325
GO:0019083~viral transcription	1.65333	181	1.76549	0.00246772	0.0994895
GO:0036498~IRE1-mediated unfolded protein response	0.853333	70	2.35615	0.00252149	0.101058
GO:0009966~regulation of signal transduction	16.32	2728	1.15627	0.0025336	0.101032
GO:0019438~aromatic compound biosynthetic process	25.4933	4424	1.11377	0.00254244	0.100884
GO:0009968~negative regulation of signal transduction	7.14667	1089	1.26841	0.00257184	0.101507
GO:0007077~mitotic nuclear envelope disassembly	0.64	44	2.81132	0.00259579	0.10192
GO:1905114~cell surface receptor signaling pathway involved in cell-cell signaling	3.84	527	1.40833	0.00263902	0.103044
GO:0051962~positive regulation of nervous system development	3.36	449	1.44636	0.00268765	0.104353
GO:0045597~positive regulation of cell differentiation	5.70667	841	1.3115	0.00269969	0.10431
GO:0051171~regulation of nitrogen compound metabolic process	25.3867	4404	1.11414	0.00270293	0.103947
GO:0044033~multi-organism metabolic process	1.86667	214	1.68591	0.00273054	0.10447
GO:0071310~cellular response to organic substance	13.3333	2186	1.17888	0.0027922	0.106215
GO:0016137~glycoside metabolic process	0.373333	16	4.50982	0.00279978	0.106004
GO:0042552~myelination	1.06667	99	2.08246	0.00282111	0.106285
GO:0048468~cell development	12.1067	1968	1.189	0.00284372	0.106609
GO:0016567~protein ubiquitination	5.28	770	1.32534	0.00285051	0.106371
GO:0035282~segmentation	1.01333	92	2.12886	0.00289151	0.107337
GO:0006997~nucleus organization	1.38667	144	1.8612	0.00289453	0.106967
GO:0042981~regulation of apoptotic process	8.90667	1400	1.22962	0.00291378	0.107165
GO:1902679~negative regulation of RNA biosynthetic process	7.73333	1194	1.25183	0.00294082	0.10763
GO:0070585~protein localization to mitochondrion	1.70667	191	1.72702	0.00294458	0.107289
GO:0061024~membrane organization	6.77333	1027	1.27472	0.00296025	0.10736
GO:0034248~regulation of cellular amide metabolic process	2.88	374	1.48834	0.00306322	0.110405
GO:1903047~mitotic cell cycle process	5.97333	890	1.29721	0.00306377	0.109949
GO:0198738~cell-cell signaling by wnt	3.46667	469	1.42864	0.00306973	0.109678
GO:0045892~negative regulation of transcription, DNA-templated	7.36	1130	1.25887	0.00307201	0.109287
GO:0035556~intracellular signal transduction	15.8933	2657	1.15613	0.00307505	0.108924
GO:1903507~negative regulation of nucleic acid-templated transcription	7.62667	1177	1.25239	0.003107	0.109528
GO:0000082~G1/S transition of mitotic cell cycle	1.92	224	1.65667	0.00316227	0.110897
GO:1901362~organic cyclic compound biosynthetic process	26.0267	4535	1.10924	0.00321779	0.112262
GO:0006361~transcription initiation from RNA polymerase I promoter	0.533333	33	3.12369	0.00332212	0.115207
GO:0010941~regulation of cell death	9.49333	1509	1.21594	0.00332272	0.114749
GO:0008219~cell death	12	1958	1.18454	0.00346173	0.118769
GO:2000112~regulation of cellular macromolecule biosynthetic process	23.0933	3991	1.11838	0.00351392	0.119957
GO:0007399~nervous system development	13.1733	2170	1.17333	0.00354091	0.120329
GO:0010648~negative regulation of cell communication	7.62667	1182	1.2471	0.00355465	0.120278
GO:0031579~membrane raft organization	0.426667	22	3.74842	0.00366335	0.123226
GO:0042254~ribosome biogenesis	2.61333	335	1.50776	0.00368409	0.123382
GO:0016310~phosphorylation	13.4933	2229	1.17002	0.00372345	0.124119
GO:0003376~sphingosine-1-phosphate signaling pathway	0.32	12	5.15408	0.00376468	0.124907
GO:0032879~regulation of localization	14.8267	2473	1.15878	0.00379858	0.125461
GO:0051253~negative regulation of RNA metabolic process	7.94667	1240	1.23864	0.00390118	0.128121
GO:0007272~ensheathment of neurons	1.06667	102	2.02121	0.00398896	0.1303
GO:0008366~axon ensheathment	1.06667	102	2.02121	0.00398896	0.1303
GO:0023057~negative regulation of signaling	7.62667	1186	1.24289	0.00407911	0.132528
GO:0051234~establishment of localization	27.3067	4790	1.10183	0.0040957	0.132514
GO:0044843~cell cycle G1/S phase transition	2.02667	244	1.60537	0.00410927	0.13241
GO:0045595~regulation of cell differentiation	9.65333	1544	1.20841	0.00411016	0.131927
GO:0043067~regulation of programmed cell death	8.90667	1413	1.2183	0.00412711	0.131928
GO:0007548~sex differentiation	2.18667	269	1.57113	0.00415554	0.132268
GO:1902589~single-organism organelle organization	10.0267	1612	1.20219	0.00419697	0.132991
GO:0044770~cell cycle phase transition	3.89333	547	1.37568	0.00438426	0.137984
GO:0006810~transport	26.6133	4663	1.1031	0.00440343	0.138025
GO:0016055~Wnt signaling pathway	3.41333	468	1.40966	0.00448674	0.139924
GO:0044003~modification by symbiont of host morphology or physiology	0.64	47	2.63187	0.00450191	0.139841
GO:0010976~positive regulation of neuron projection development	1.92	229	1.6205	0.00454022	0.140423
GO:0043603~cellular amide metabolic process	6.50667	994	1.26519	0.00458304	0.141129
GO:0010769~regulation of cell morphogenesis involved in differentiation	2.61333	339	1.48997	0.00471618	0.144395
GO:0045934~negative regulation of nucleobase-containing compound metabolic process	8.64	1371	1.21803	0.00484568	0.147519
GO:0060428~lung epithelium development	0.586667	41	2.76561	0.00485359	0.147206
GO:0022607~cellular component assembly	15.5733	2618	1.14973	0.00487186	0.147183
GO:0007033~vacuole organization	1.81333	214	1.63775	0.00500242	0.150281
GO:0010564~regulation of cell cycle process	4.16	595	1.35132	0.00507585	0.15177
GO:0022613~ribonucleoprotein complex biogenesis	3.46667	480	1.3959	0.00522512	0.155322
GO:0045664~regulation of neuron differentiation	3.94667	560	1.36215	0.00526622	0.155891
GO:1901566~organonitrogen compound biosynthetic process	8.64	1375	1.21449	0.00527834	0.15567
GO:0051081~nuclear envelope disassembly	0.64	48	2.57704	0.00533937	0.156772
GO:0030397~membrane disassembly	0.64	48	2.57704	0.00533937	0.156772
GO:0072659~protein localization to plasma membrane	1.76	207	1.64333	0.00543931	0.158909
GO:0051129~negative regulation of cellular component organization	4.32	624	1.33808	0.00552274	0.160584
GO:0090520~sphingolipid mediated signaling pathway	0.32	13	4.75761	0.00563365	0.162972
GO:0010646~regulation of cell communication	17.7067	3020	1.13322	0.00565734	0.163036
GO:0044764~multi-organism cellular process	6.34667	973	1.26071	0.00571428	0.163973
GO:0031324~negative regulation of cellular metabolic process	14.0267	2345	1.1561	0.00576764	0.164809
GO:0090501~RNA phosphodiester bond hydrolysis	1.28	136	1.81909	0.00578749	0.164765
GO:0007264~small GTPase mediated signal transduction	3.73333	527	1.36921	0.00592636	0.167805
GO:0032526~response to retinoic acid	1.06667	106	1.94494	0.00614252	0.172797
GO:0044265~cellular macromolecule catabolic process	6.34667	976	1.25684	0.00614809	0.17236
GO:0016032~viral process	6.29333	966	1.25918	0.0061524	0.171894
GO:0051403~stress-activated MAPK cascade	1.97333	242	1.57604	0.00626695	0.174225
GO:0051052~regulation of DNA metabolic process	2.77333	370	1.44872	0.00626849	0.173686
GO:0009967~positive regulation of signal transduction	8.90667	1428	1.20551	0.00629699	0.17383
GO:0010556~regulation of macromolecule biosynthetic process	23.52	4107	1.10687	0.00634533	0.174468
GO:0030178~negative regulation of Wnt signaling pathway	1.70667	201	1.6411	0.00636105	0.174289
GO:0001890~placenta development	1.33333	145	1.77727	0.00643014	0.175436
GO:0016072~rRNA metabolic process	2.18667	276	1.53129	0.00646133	0.175637
GO:0042325~regulation of phosphorylation	8.69333	1393	1.2062	0.00663007	0.179218
GO:0008033~tRNA processing	1.17333	122	1.85885	0.00663139	0.178673
GO:1900180~regulation of protein localization to nucleus	1.81333	218	1.6077	0.00663408	0.178165
GO:0050794~regulation of cellular process	56.7467	10489	1.04566	0.00712547	0.189462
GO:0048729~tissue morphogenesis	4.26667	622	1.32581	0.00723076	0.191376
GO:0000394~RNA splicing, via endonucleolytic cleavage and ligation	0.373333	19	3.79774	0.00736239	0.193897
GO:1904356~regulation of telomere maintenance via telomere lengthening	0.64	50	2.47396	0.00737984	0.193701
GO:0006418~tRNA aminoacylation for protein translation	0.64	50	2.47396	0.00737984	0.193701
GO:0010639~negative regulation of organelle organization	2.4	313	1.482	0.00750895	0.196131
GO:0042992~negative regulation of transcription factor import into nucleus	0.533333	37	2.78599	0.00753132	0.196044
GO:0072359~circulatory system development	6.13333	945	1.25443	0.00761829	0.197463
GO:0072358~cardiovascular system development	6.13333	945	1.25443	0.00761829	0.197463
GO:0021825~substrate-dependent cerebral cortex tangential migration	0.213333	5	8.24653	0.00782799	0.201704
GO:0007423~sensory organ development	3.57333	507	1.36222	0.00788636	0.202428
GO:0006362~transcription elongation from RNA polymerase I promoter	0.48	31	2.99269	0.00793551	0.202935
GO:0006793~phosphorus metabolic process	17.9733	3089	1.12459	0.00805231	0.204978
GO:0043161~proteasome-mediated ubiquitin-dependent protein catabolic process	2.77333	375	1.4294	0.00819157	0.207509
GO:0007568~aging	2.18667	280	1.50941	0.00820668	0.207225
GO:0023051~regulation of signaling	17.8667	3070	1.12483	0.00831373	0.209004
GO:0032387~negative regulation of intracellular transport	1.06667	109	1.89141	0.00831448	0.208396
GO:0012501~programmed cell death	11.2	1852	1.16885	0.0086257	0.214682
GO:0006468~protein phosphorylation	11.2	1852	1.16885	0.0086257	0.214682
GO:0044702~single organism reproductive process	7.73333	1231	1.2142	0.00867607	0.215156
GO:0070887~cellular response to chemical stimulus	15.5733	2648	1.1367	0.00868852	0.214795
GO:0032774~RNA biosynthetic process	22.3467	3905	1.10605	0.00869754	0.214362
GO:0010498~proteasomal protein catabolic process	2.93333	403	1.40682	0.00878634	0.21567
GO:0010638~positive regulation of organelle organization	4.10667	600	1.32288	0.00881124	0.215582
GO:0048583~regulation of response to stimulus	20.9067	3636	1.11133	0.00882753	0.215308
GO:0065007~biological regulation	62.0267	11548	1.03814	0.00883787	0.214907
GO:0009408~response to heat	0.906667	87	2.01424	0.00887901	0.215172
GO:0048013~ephrin receptor signaling pathway	0.906667	87	2.01424	0.00887901	0.215172
GO:0006260~DNA replication	2.24	290	1.49291	0.0089364	0.215783
GO:0090382~phagosome maturation	0.533333	38	2.71267	0.00903867	0.217347
GO:0006915~apoptotic process	10.6133	1747	1.1742	0.00904599	0.216881
GO:0009719~response to endogenous stimulus	9.49333	1548	1.18531	0.00906566	0.21668
GO:0001932~regulation of protein phosphorylation	8.10667	1300	1.20526	0.00915846	0.218025
GO:0090175~regulation of establishment of planar polarity	1.06667	110	1.87421	0.0091627	0.217498
GO:0046364~monosaccharide biosynthetic process	0.853333	80	2.06163	0.0092822	0.219389
GO:0007507~heart development	3.57333	511	1.35156	0.00948076	0.222908
GO:1900026~positive regulation of substrate adhesion-dependent cell spreading	0.48	32	2.89917	0.00970082	0.226832
GO:0032880~regulation of protein localization	6.18667	962	1.24298	0.00977209	0.227666
GO:0010827~regulation of glucose transport	1.01333	103	1.90151	0.00977564	0.227109
GO:0050789~regulation of biological process	58.8267	10922	1.04101	0.00977887	0.226549
GO:0080134~regulation of response to stress	8	1285	1.20329	0.00999469	0.23031
GO:0060487~lung epithelial cell differentiation	0.426667	26	3.17174	0.0100234	0.23026
GO:0051345~positive regulation of hydrolase activity	5.92	917	1.24777	0.0100601	0.230372
GO:0006351~transcription, DNA-templated	20.6933	3605	1.10945	0.0101861	0.232273
GO:0045666~positive regulation of neuron differentiation	2.34667	310	1.46309	0.0101996	0.231914
GO:2001233~regulation of apoptotic signaling pathway	2.77333	380	1.41059	0.0103542	0.234362
GO:0090596~sensory organ morphogenesis	1.97333	250	1.52561	0.0103702	0.234049
GO:0034446~substrate adhesion-dependent cell spreading	0.853333	81	2.03618	0.010399	0.233993
GO:0031047~gene silencing by RNA	1.38667	159	1.68561	0.0105171	0.235689
GO:0022604~regulation of cell morphogenesis	3.89333	568	1.32482	0.0105294	0.235305
GO:0001738~morphogenesis of a polarized epithelium	1.22667	135	1.75621	0.0105408	0.234904
GO:0032872~regulation of stress-activated MAPK cascade	1.65333	200	1.59777	0.0105584	0.234626
GO:0008285~negative regulation of cell proliferation	4.37333	651	1.29842	0.0109619	0.241814
GO:0006518~peptide metabolic process	5.33333	818	1.26017	0.0111538	0.244859
GO:1990778~protein localization to cell periphery	1.81333	226	1.55079	0.0112408	0.245879
GO:0006796~phosphate-containing compound metabolic process	17.8667	3083	1.12009	0.011251	0.245436
GO:0006839~mitochondrial transport	2.13333	277	1.48854	0.0112827	0.245402
GO:0070997~neuron death	2.13333	277	1.48854	0.0112827	0.245402
GO:0070302~regulation of stress-activated protein kinase signaling cascade	1.65333	201	1.58982	0.0112948	0.244999
GO:0072657~protein localization to membrane	3.41333	489	1.34913	0.0114429	0.247156
GO:0048757~pigment granule maturation	0.266667	10	5.15408	0.0114557	0.246763
GO:0043485~endosome to pigment granule transport	0.266667	10	5.15408	0.0114557	0.246763
GO:0035646~endosome to melanosome transport	0.266667	10	5.15408	0.0114557	0.246763
GO:0050821~protein stabilization	1.22667	136	1.74329	0.0114582	0.246179
GO:0007004~telomere maintenance via telomerase	0.64	53	2.33392	0.0115212	0.246728
GO:0043039~tRNA aminoacylation	0.64	53	2.33392	0.0115212	0.246728
GO:0048562~embryonic organ morphogenesis	2.18667	286	1.47774	0.0115487	0.246613
GO:0006364~rRNA processing	2.08	269	1.49449	0.0116469	0.247808
GO:0034976~response to endoplasmic reticulum stress	2.08	269	1.49449	0.0116469	0.247808
GO:0051173~positive regulation of nitrogen compound metabolic process	10.6667	1767	1.16674	0.0117007	0.248175
GO:0045787~positive regulation of cell cycle	2.50667	339	1.42916	0.0118376	0.250067
GO:0007417~central nervous system development	5.81333	904	1.24291	0.0119029	0.250635
GO:0035239~tube morphogenesis	2.56	348	1.42182	0.0119286	0.250478
GO:0001101~response to acid chemical	2.13333	278	1.48319	0.0119341	0.249955
GO:0043085~positive regulation of catalytic activity	9.49333	1559	1.17694	0.0119908	0.250363
GO:0042327~positive regulation of phosphorylation	5.97333	932	1.23875	0.0121198	0.252074
GO:0048010~vascular endothelial growth factor receptor signaling pathway	0.906667	90	1.9471	0.0122288	0.253412
GO:0001701~in utero embryonic development	2.45333	331	1.43255	0.0123187	0.2544
GO:0030947~regulation of vascular endothelial growth factor receptor signaling pathway	0.426667	27	3.05427	0.0124238	0.25565
GO:0060479~lung cell differentiation	0.426667	27	3.05427	0.0124238	0.25565
GO:0009653~anatomical structure morphogenesis	15.36	2631	1.12837	0.0124722	0.255887
GO:0097193~intrinsic apoptotic signaling pathway	2.13333	279	1.47787	0.0126161	0.25781
GO:0032204~regulation of telomere maintenance	0.746667	68	2.12227	0.0126681	0.258102
GO:0046823~negative regulation of nucleocytoplasmic transport	0.746667	68	2.12227	0.0126681	0.258102
GO:0043436~oxoacid metabolic process	5.38667	831	1.25286	0.0127365	0.258679
GO:0023056~positive regulation of signaling	9.49333	1563	1.17393	0.0130349	0.263262
GO:0010811~positive regulation of cell-substrate adhesion	1.01333	106	1.84769	0.0130386	0.262698
GO:0031098~stress-activated protein kinase signaling cascade	1.97333	254	1.50158	0.0131326	0.263696
GO:0097345~mitochondrial outer membrane permeabilization	0.64	54	2.2907	0.0132357	0.264846
GO:0043038~amino acid activation	0.64	54	2.2907	0.0132357	0.264846
GO:0042471~ear morphogenesis	1.06667	114	1.80845	0.0132745	0.264886
GO:0006082~organic acid metabolic process	5.81333	907	1.2388	0.013325	0.265125
GO:0009887~organ morphogenesis	6.29333	992	1.22617	0.0133977	0.26574
GO:0090150~establishment of protein localization to membrane	2.66667	368	1.40057	0.0134937	0.266748
GO:0010647~positive regulation of cell communication	9.44	1555	1.17334	0.0135333	0.266795
GO:0043583~ear development	1.65333	204	1.56644	0.0137581	0.269962
GO:0002009~morphogenesis of an epithelium	3.57333	521	1.32562	0.0140206	0.273728
GO:0019941~modification-dependent protein catabolic process	3.94667	585	1.30394	0.0140958	0.274349
GO:0060071~Wnt signaling pathway, planar cell polarity pathway	1.01333	107	1.83042	0.0142988	0.277079
GO:0019752~carboxylic acid metabolic process	5.33333	826	1.24796	0.0145348	0.280327
GO:0009725~response to hormone	5.49333	854	1.24326	0.0145435	0.279831
GO:0006511~ubiquitin-dependent protein catabolic process	3.89333	577	1.30415	0.0148372	0.283981
GO:0010822~positive regulation of mitochondrion organization	1.44	172	1.61814	0.0149838	0.285712
GO:0048699~generation of neurons	8.32	1357	1.18502	0.0150953	0.286865
GO:1902686~mitochondrial outer membrane permeabilization involved in programmed cell death	0.64	55	2.24905	0.0151366	0.286885
GO:1902110~positive regulation of mitochondrial membrane permeability involved in apoptotic process	0.64	55	2.24905	0.0151366	0.286885
GO:0046822~regulation of nucleocytoplasmic transport	1.70667	214	1.54141	0.0152135	0.287476
GO:0045727~positive regulation of translation	0.96	100	1.85547	0.0153751	0.289411
GO:1902807~negative regulation of cell cycle G1/S phase transition	0.96	100	1.85547	0.0153751	0.289411
GO:1901214~regulation of neuron death	1.97333	257	1.48405	0.0155752	0.29194
GO:0046660~female sex differentiation	1.01333	108	1.81347	0.0156524	0.292513
GO:0071156~regulation of cell cycle arrest	1.01333	108	1.81347	0.0156524	0.292513
GO:0016180~snRNA processing	0.373333	22	3.27987	0.0157426	0.293287
GO:0022008~neurogenesis	8.8	1447	1.17543	0.0157465	0.292704
GO:0009451~RNA modification	1.17333	132	1.71803	0.0158678	0.293958
GO:0035264~multicellular organism growth	1.12	124	1.74574	0.0158821	0.293538
GO:0006998~nuclear envelope organization	0.853333	85	1.94036	0.0159582	0.294082
GO:1900181~negative regulation of protein localization to nucleus	0.746667	70	2.06163	0.0160093	0.294235
GO:0044710~single-organism metabolic process	22.9867	4063	1.09348	0.0160189	0.293747
GO:0051817~modification of morphology or physiology of other organism involved in symbiotic interaction	0.906667	93	1.88429	0.0164967	0.300448
GO:0048598~embryonic morphogenesis	3.84	571	1.2998	0.0166051	0.301455
GO:0019852~L-ascorbic acid metabolic process	0.266667	11	4.68553	0.0166388	0.301322
GO:1902533~positive regulation of intracellular signal transduction	5.81333	915	1.22797	0.0167263	0.302005
GO:0030036~actin cytoskeleton organization	3.73333	553	1.30483	0.016766	0.301961
GO:0002065~columnar/cuboidal epithelial cell differentiation	0.96	101	1.8371	0.0168699	0.302886
GO:0001667~ameboidal-type cell migration	2.34667	320	1.41737	0.0171366	0.306238
GO:0006611~protein export from nucleus	0.64	56	2.20889	0.0172354	0.307065
GO:0007346~regulation of mitotic cell cycle	3.36	491	1.32264	0.0177464	0.313972
GO:0007275~multicellular organism development	27.2533	4877	1.08006	0.0177788	0.313794
GO:0051338~regulation of transferase activity	6.02667	955	1.21971	0.0180442	0.317019
GO:0042472~inner ear morphogenesis	0.906667	94	1.86424	0.0181488	0.317884
GO:0046545~development of primary female sexual characteristics	0.906667	94	1.86424	0.0181488	0.317884
GO:0090002~establishment of protein localization to plasma membrane	1.22667	142	1.66963	0.0183863	0.320662
GO:0010762~regulation of fibroblast migration	0.426667	29	2.84363	0.0184166	0.320441
GO:0097659~nucleic acid-templated transcription	21.3867	3771	1.09615	0.0184355	0.320058
GO:0050790~regulation of catalytic activity	13.76	2357	1.12834	0.0186511	0.322489
GO:0045995~regulation of embryonic development	1.06667	118	1.74715	0.0187214	0.322837
GO:1905037~autophagosome organization	0.693333	64	2.09385	0.0187978	0.323267
GO:0031346~positive regulation of cell projection organization	2.24	304	1.42415	0.018821	0.322943
GO:0043241~protein complex disassembly	1.92	252	1.47259	0.0190222	0.325132
GO:0043632~modification-dependent macromolecule catabolic process	3.94667	593	1.28635	0.0190275	0.324554
GO:0051347~positive regulation of transferase activity	4.21333	640	1.27241	0.0192478	0.326992
GO:0022411~cellular component disassembly	3.41333	502	1.31419	0.0192943	0.326988
GO:0045137~development of primary sexual characteristics	1.70667	218	1.51313	0.0193744	0.327453
GO:0044087~regulation of cellular component biogenesis	5.17333	807	1.23902	0.019377	0.32684
GO:0031124~mRNA 3'-end processing	0.853333	87	1.89575	0.0194796	0.327614
GO:0035794~positive regulation of mitochondrial membrane permeability	0.64	57	2.17014	0.0195436	0.327851
GO:1901564~organonitrogen compound metabolic process	13.0133	2221	1.13246	0.0195729	0.32761
GO:0006979~response to oxidative stress	2.77333	394	1.36047	0.0195892	0.32719
GO:0006626~protein targeting to mitochondrion	1.22667	143	1.65796	0.0198062	0.329521
GO:0071900~regulation of protein serine/threonine kinase activity	3.25333	476	1.321	0.0201722	0.333855
GO:0048856~anatomical structure development	30.3467	5473	1.07169	0.0202165	0.333808
GO:0048869~cellular developmental process	22.5067	3992	1.08969	0.0202929	0.334192
GO:0032984~macromolecular complex disassembly	1.97333	262	1.45573	0.0204503	0.335663
GO:0051054~positive regulation of DNA metabolic process	1.6	202	1.53092	0.0205859	0.336833
GO:0043487~regulation of RNA stability	1.28	152	1.6276	0.0209505	0.341038
GO:2001235~positive regulation of apoptotic signaling pathway	1.44	177	1.57243	0.020992	0.340937
GO:0022414~reproductive process	8.32	1373	1.17121	0.021388	0.345501
GO:0033674~positive regulation of kinase activity	3.41333	505	1.30638	0.0215065	0.346397
GO:0019884~antigen processing and presentation of exogenous antigen	1.38667	169	1.58587	0.02151	0.34579
GO:0000003~reproduction	8.32	1375	1.16951	0.0217832	0.348691
GO:0060541~respiratory system development	1.6	203	1.52337	0.021868	0.349135
GO:0009891~positive regulation of biosynthetic process	10.4533	1760	1.14795	0.0219785	0.349907
GO:0001893~maternal placenta development	0.426667	30	2.74884	0.022067	0.350393
GO:0060441~epithelial tube branching involved in lung morphogenesis	0.426667	30	2.74884	0.022067	0.350393
GO:0006929~substrate-dependent cell migration	0.426667	30	2.74884	0.022067	0.350393
GO:0031399~regulation of protein modification process	9.92	1664	1.15223	0.022072	0.349808
GO:0044707~single-multicellular organism process	32.8	5943	1.06672	0.022155	0.350221
GO:0006094~gluconeogenesis	0.746667	73	1.97691	0.0222239	0.350453
GO:0042180~cellular ketone metabolic process	1.76	229	1.48546	0.0222851	0.350587
GO:0048839~inner ear development	1.44	178	1.5636	0.0223931	0.351313
GO:1902806~regulation of cell cycle G1/S phase transition	1.28	153	1.61697	0.0224726	0.351674
GO:0007167~enzyme linked receptor protein signaling pathway	5.97333	954	1.21018	0.0227872	0.354993
GO:0022602~ovulation cycle process	0.8	81	1.90892	0.0230294	0.357377
GO:0060628~regulation of ER to Golgi vesicle-mediated transport	0.266667	12	4.29507	0.0230758	0.357308
GO:0043482~cellular pigment accumulation	0.266667	12	4.29507	0.0230758	0.357308
GO:0043476~pigment accumulation	0.266667	12	4.29507	0.0230758	0.357308
GO:0051972~regulation of telomerase activity	0.533333	44	2.34276	0.0232702	0.359076
GO:0031326~regulation of cellular biosynthetic process	24	4284	1.08279	0.0233673	0.35963
GO:0060562~epithelial tube morphogenesis	2.24	309	1.40111	0.0234597	0.360124
GO:0002478~antigen processing and presentation of exogenous peptide antigen	1.33333	162	1.59077	0.0235409	0.360477
GO:0001656~metanephros development	0.853333	89	1.85315	0.0235617	0.360088
GO:0002476~antigen processing and presentation of endogenous peptide antigen via MHC class Ib	0.213333	7	5.89038	0.0236129	0.360074
GO:0034310~primary alcohol catabolic process	0.213333	7	5.89038	0.0236129	0.360074
GO:0043933~macromolecular complex subunit organization	14.24	2461	1.11836	0.0236833	0.360293
GO:0032535~regulation of cellular component size	2.50667	354	1.3686	0.0239921	0.36341
GO:0051174~regulation of phosphorus metabolic process	9.6	1611	1.15175	0.0244191	0.36792
GO:0032386~regulation of intracellular transport	3.2	472	1.31036	0.0245561	0.368917
GO:0009266~response to temperature stimulus	1.22667	146	1.62389	0.0245814	0.368574
GO:0071496~cellular response to external stimulus	1.92	257	1.44395	0.0248267	0.370854
GO:0090132~epithelium migration	1.76	231	1.47259	0.0248982	0.371057
GO:0007379~segment specification	0.32	18	3.43605	0.0249313	0.370805
GO:0042994~cytoplasmic sequestering of transcription factor	0.32	18	3.43605	0.0249313	0.370805
GO:0046328~regulation of JNK cascade	1.33333	163	1.58101	0.0251571	0.372828
GO:0043549~regulation of kinase activity	5.01333	788	1.22965	0.0251674	0.372305
GO:0001736~establishment of planar polarity	1.06667	122	1.68986	0.0257561	0.378546
GO:0007164~establishment of tissue polarity	1.06667	122	1.68986	0.0257561	0.378546
GO:0035567~non-canonical Wnt signaling pathway	1.28	155	1.5961	0.025772	0.378083
GO:0008585~female gonad development	0.853333	90	1.83256	0.0258283	0.37809
GO:0001755~neural crest cell migration	0.586667	52	2.18057	0.0259118	0.378412
GO:0007265~Ras protein signal transduction	2.29333	320	1.38516	0.02601	0.378902
GO:0044091~membrane biogenesis	0.426667	31	2.66017	0.0261886	0.380313
GO:0017148~negative regulation of translation	1.22667	147	1.61284	0.0263551	0.381576
GO:0021943~formation of radial glial scaffolds	0.16	3	10.3082	0.0263633	0.381027
GO:0042822~pyridoxal phosphate metabolic process	0.16	3	10.3082	0.0263633	0.381027
GO:0045903~positive regulation of translational fidelity	0.16	3	10.3082	0.0263633	0.381027
GO:0006714~sesquiterpenoid metabolic process	0.16	3	10.3082	0.0263633	0.381027
GO:0048511~rhythmic process	2.24	312	1.38764	0.0266569	0.383727
GO:0032210~regulation of telomere maintenance via telomerase	0.533333	45	2.2907	0.026667	0.383199
GO:0034308~primary alcohol metabolic process	0.533333	45	2.2907	0.026667	0.383199
GO:1990090~cellular response to nerve growth factor stimulus	0.48	38	2.44141	0.0268766	0.384927
GO:0019048~modulation by virus of host morphology or physiology	0.48	38	2.44141	0.0268766	0.384927
GO:0032874~positive regulation of stress-activated MAPK cascade	1.17333	139	1.63151	0.0268954	0.384499
GO:0001568~blood vessel development	3.78667	576	1.27062	0.0270337	0.385413
GO:0000904~cell morphogenesis involved in differentiation	4.8	753	1.23205	0.027623	0.391346
GO:1902108~regulation of mitochondrial membrane permeability involved in apoptotic process	0.64	60	2.06163	0.0278355	0.393053
GO:0023014~signal transduction by protein phosphorylation	5.49333	877	1.21065	0.0279609	0.393792
GO:0031123~RNA 3'-end processing	1.01333	115	1.70309	0.0281132	0.394821
GO:0010628~positive regulation of gene expression	10.0267	1692	1.14535	0.0281765	0.394872
GO:0007178~transmembrane receptor protein serine/threonine kinase signaling pathway	2.29333	322	1.37656	0.0283086	0.395673
GO:0045862~positive regulation of proteolysis	2.50667	358	1.35331	0.0284716	0.396804
GO:1903362~regulation of cellular protein catabolic process	1.86667	251	1.43739	0.0285783	0.39732
GO:0009057~macromolecule catabolic process	7.30667	1201	1.17587	0.0285856	0.39676
GO:0090090~negative regulation of canonical Wnt signaling pathway	1.33333	165	1.56184	0.0286443	0.396756
GO:0070304~positive regulation of stress-activated protein kinase signaling cascade	1.17333	140	1.61985	0.028856	0.398399
GO:0051248~negative regulation of protein metabolic process	6.45333	1049	1.18903	0.0288768	0.397985
GO:0044093~positive regulation of molecular function	10.8267	1840	1.13726	0.0288836	0.397423
GO:0019220~regulation of phosphate metabolic process	9.54667	1610	1.14606	0.0289254	0.397237
GO:0048731~system development	23.9467	4291	1.07862	0.0289443	0.396807
GO:0030041~actin filament polymerization	1.28	157	1.57577	0.0294302	0.401345
GO:0045935~positive regulation of nucleobase-containing compound metabolic process	9.81333	1658	1.14397	0.0297132	0.4037
GO:0001525~angiogenesis	2.82667	413	1.32284	0.0297928	0.403902
GO:0043087~regulation of GTPase activity	4.42667	691	1.23817	0.0298254	0.403611
GO:0009889~regulation of biosynthetic process	24.2133	4339	1.07857	0.0299436	0.404216
GO:0019319~hexose biosynthetic process	0.746667	76	1.89887	0.0300748	0.404955
GO:0051051~negative regulation of transport	3.04	450	1.3057	0.0301389	0.404991
GO:0031333~negative regulation of protein complex assembly	1.01333	116	1.68841	0.030372	0.406781
GO:0030195~negative regulation of blood coagulation	0.533333	46	2.24091	0.0303989	0.406429
GO:1900047~negative regulation of hemostasis	0.533333	46	2.24091	0.0303989	0.406429
GO:0007254~JNK cascade	1.44	183	1.52088	0.0305202	0.407053
GO:0016073~snRNA metabolic process	0.8	84	1.84074	0.0306025	0.407273
GO:0051651~maintenance of location in cell	0.96	108	1.71803	0.0306841	0.407485
GO:0090287~regulation of cellular response to growth factor stimulus	1.76	235	1.44753	0.0308368	0.408423
GO:2000045~regulation of G1/S transition of mitotic cell cycle	1.17333	141	1.60837	0.0309225	0.408673
GO:0001934~positive regulation of protein phosphorylation	5.54667	890	1.20455	0.0309662	0.408494
GO:0009452~7-methylguanosine RNA capping	0.48	39	2.37881	0.0310348	0.40857
GO:0051220~cytoplasmic sequestering of protein	0.48	39	2.37881	0.0310348	0.40857
GO:0036260~RNA capping	0.48	39	2.37881	0.0310348	0.40857
GO:0032844~regulation of homeostatic process	3.04	451	1.30281	0.0311229	0.408843
GO:0016458~gene silencing	1.86667	253	1.42603	0.0316184	0.413223
GO:0019882~antigen processing and presentation	1.70667	227	1.45313	0.0320222	0.416643
GO:0030154~cell differentiation	20.5333	3652	1.0867	0.0320687	0.416481
GO:0007420~brain development	4.37333	684	1.23577	0.0321714	0.416879
GO:0007015~actin filament organization	2.34667	335	1.35391	0.0329476	0.423914
GO:0031328~positive regulation of cellular biosynthetic process	10.1867	1729	1.13873	0.0329489	0.423299
GO:0001944~vasculature development	3.94667	610	1.2505	0.0330111	0.423282
GO:0071158~positive regulation of cell cycle arrest	0.8	85	1.81909	0.0334901	0.427318
GO:0019219~regulation of nucleobase-containing compound metabolic process	22.9333	4104	1.08005	0.0337432	0.429137
GO:0031647~regulation of protein stability	1.70667	228	1.44676	0.0337469	0.428545
GO:0010631~epithelial cell migration	1.70667	228	1.44676	0.0337469	0.428545
GO:0000723~telomere maintenance	1.12	134	1.61546	0.0338922	0.429317
GO:0090130~tissue migration	1.76	237	1.43531	0.0341872	0.431517
GO:0051336~regulation of hydrolase activity	8	1337	1.15649	0.0343075	0.432039
GO:0043254~regulation of protein complex assembly	2.61333	381	1.32572	0.0343801	0.432105
GO:0043297~apical junction assembly	0.533333	47	2.19323	0.0344796	0.432425
GO:0051258~protein polymerization	1.81333	246	1.42471	0.0345706	0.432664
GO:0000045~autophagosome assembly	0.64	62	1.99513	0.0346072	0.432388
GO:0032205~negative regulation of telomere maintenance	0.373333	26	2.77528	0.0348353	0.433918
GO:0000732~strand displacement	0.373333	26	2.77528	0.0348353	0.433918
GO:0002428~antigen processing and presentation of peptide antigen via MHC class Ib	0.213333	8	5.15408	0.0350963	0.435746
GO:0006857~oligopeptide transport	0.213333	8	5.15408	0.0350963	0.435746
GO:0030638~polyketide metabolic process	0.213333	8	5.15408	0.0350963	0.435746
GO:0044598~doxorubicin metabolic process	0.213333	8	5.15408	0.0350963	0.435746
GO:0044597~daunorubicin metabolic process	0.213333	8	5.15408	0.0350963	0.435746
GO:0034250~positive regulation of cellular amide metabolic process	1.01333	118	1.65979	0.0352907	0.436941
GO:0007010~cytoskeleton organization	6.93333	1144	1.17138	0.0353675	0.437036
GO:0043623~cellular protein complex assembly	3.73333	575	1.25491	0.0355905	0.438487
GO:0035924~cellular response to vascular endothelial growth factor stimulus	0.48	40	2.31934	0.0356126	0.438072
GO:0014032~neural crest cell development	0.693333	70	1.91437	0.0357006	0.438268
GO:0016236~macroautophagy	1.54667	203	1.47259	0.035802	0.438586
GO:1901976~regulation of cell cycle checkpoint	0.426667	33	2.49895	0.0359376	0.439217
GO:2000279~negative regulation of DNA biosynthetic process	0.426667	33	2.49895	0.0359376	0.439217
GO:0035329~hippo signaling	0.426667	33	2.49895	0.0359376	0.439217
GO:0009888~tissue development	10.2933	1756	1.13296	0.0360797	0.439905
GO:1902531~regulation of intracellular signal transduction	10.08	1714	1.13666	0.0361389	0.439831
GO:0006357~regulation of transcription from RNA polymerase II promoter	10.72	1835	1.12912	0.0361621	0.43943
GO:0032269~negative regulation of cellular protein metabolic process	6.08	992	1.18461	0.0362381	0.439511
GO:1903364~positive regulation of cellular protein catabolic process	1.44	186	1.49635	0.0363735	0.440132
GO:0007030~Golgi organization	0.853333	94	1.75458	0.0365348	0.440986
GO:0051261~protein depolymerization	0.853333	94	1.75458	0.0365348	0.440986
GO:0090317~negative regulation of intracellular protein transport	0.8	86	1.79794	0.0365697	0.440692
GO:1902680~positive regulation of RNA biosynthetic process	8.16	1369	1.15204	0.0365952	0.440313
GO:0043624~cellular protein complex disassembly	1.49333	195	1.48015	0.0371343	0.444558
GO:0010771~negative regulation of cell morphogenesis involved in differentiation	1.01333	119	1.64584	0.0379585	0.451284
GO:0006354~DNA-templated transcription, elongation	1.01333	119	1.64584	0.0379585	0.451284
GO:0000165~MAPK cascade	5.22667	841	1.20119	0.0380443	0.451429
GO:0044257~cellular protein catabolic process	4.37333	689	1.22681	0.0382069	0.452248
GO:0042474~middle ear morphogenesis	0.32	20	3.09245	0.0383847	0.453198
GO:0008406~gonad development	1.6	213	1.45185	0.0383929	0.452659
GO:1901216~positive regulation of neuron death	0.64	63	1.96346	0.0383951	0.452068
GO:0007565~female pregnancy	1.44	187	1.48834	0.0385003	0.452379
GO:1901028~regulation of mitochondrial outer membrane permeabilization involved in apoptotic signaling pathway	0.533333	48	2.14753	0.038922	0.455441
GO:0060070~canonical Wnt signaling pathway	2.02667	284	1.37926	0.0390176	0.45566
GO:0016051~carbohydrate biosynthetic process	1.49333	196	1.47259	0.0392416	0.456986
GO:0006400~tRNA modification	0.693333	71	1.88741	0.0393186	0.457042
GO:0071260~cellular response to mechanical stimulus	0.693333	71	1.88741	0.0393186	0.457042
GO:0030029~actin filament-based process	4.26667	672	1.22716	0.0393346	0.456573
GO:1901990~regulation of mitotic cell cycle phase transition	2.18667	312	1.3546	0.03955	0.457815
GO:0008625~extrinsic apoptotic signaling pathway via death domain receptors	0.746667	79	1.82676	0.0397654	0.459051
GO:0032506~cytokinetic process	0.266667	14	3.68149	0.0399302	0.459849
GO:2000105~positive regulation of DNA-dependent DNA replication	0.266667	14	3.68149	0.0399302	0.459849
GO:0043488~regulation of mRNA stability	1.17333	145	1.564	0.0403109	0.462471
GO:0045859~regulation of protein kinase activity	4.58667	730	1.21439	0.0404586	0.463112
GO:1990089~response to nerve growth factor	0.48	41	2.26277	0.0406248	0.463906
GO:0032869~cellular response to insulin stimulus	1.44	188	1.48043	0.0407186	0.464089
GO:0071822~protein complex subunit organization	9.81333	1674	1.13304	0.0411101	0.466757
GO:0046685~response to arsenic-containing substance	0.373333	27	2.67249	0.0412386	0.467222
GO:1901575~organic substance catabolic process	10.9867	1889	1.12413	0.0412857	0.46701
GO:0051254~positive regulation of RNA metabolic process	8.37333	1415	1.14373	0.0419302	0.471728
GO:0006520~cellular amino acid metabolic process	1.81333	250	1.40191	0.0420024	0.471717
GO:0010975~regulation of neuron projection development	2.77333	413	1.29788	0.042048	0.471489
GO:0015833~peptide transport	1.92	268	1.38468	0.0424249	0.473964
GO:0006278~RNA-dependent DNA biosynthetic process	0.64	64	1.93278	0.0424625	0.473668
GO:1903747~regulation of establishment of protein localization to mitochondrion	1.06667	129	1.59817	0.0426352	0.474469
GO:0048284~organelle fusion	1.28	163	1.51777	0.0427734	0.474988
GO:2000134~negative regulation of G1/S transition of mitotic cell cycle	0.853333	96	1.71803	0.042949	0.475805
GO:0008154~actin polymerization or depolymerization	1.44	189	1.47259	0.0430302	0.47586
GO:0007566~embryo implantation	0.533333	49	2.10371	0.0437374	0.480919
GO:0090068~positive regulation of cell cycle process	1.81333	251	1.39633	0.0440345	0.482678
GO:0006665~sphingolipid metabolic process	1.22667	155	1.5296	0.0442413	0.483713
GO:0034249~negative regulation of cellular amide metabolic process	1.22667	155	1.5296	0.0442413	0.483713
GO:0090305~nucleic acid phosphodiester bond hydrolysis	1.97333	278	1.37195	0.0445089	0.48522
GO:0042698~ovulation cycle	0.906667	105	1.66894	0.0456662	0.493635
GO:0034101~erythrocyte homeostasis	0.906667	105	1.66894	0.0456662	0.493635
GO:0070201~regulation of establishment of protein localization	5.06667	820	1.19424	0.0456977	0.493276
GO:0007045~cell-substrate adherens junction assembly	0.586667	57	1.98929	0.0456996	0.492689
GO:0048041~focal adhesion assembly	0.586667	57	1.98929	0.0456996	0.492689
GO:0032200~telomere organization	1.17333	147	1.54272	0.0457199	0.492245
GO:0008361~regulation of cell size	1.33333	173	1.48962	0.0463536	0.496505
GO:0001654~eye development	2.29333	334	1.3271	0.0468079	0.499359
GO:0030111~regulation of Wnt signaling pathway	2.18667	316	1.33745	0.0471748	0.501531
GO:1900744~regulation of p38MAPK cascade	0.373333	28	2.57704	0.0483369	0.509614
GO:0021800~cerebral cortex tangential migration	0.213333	9	4.58141	0.0489251	0.513349
GO:0032927~positive regulation of activin receptor signaling pathway	0.213333	9	4.58141	0.0489251	0.513349
GO:0072048~renal system pattern specification	0.213333	9	4.58141	0.0489251	0.513349
GO:0034982~mitochondrial protein processing	0.213333	9	4.58141	0.0489251	0.513349
GO:0030647~aminoglycoside antibiotic metabolic process	0.213333	9	4.58141	0.0489251	0.513349
GO:0061004~pattern specification involved in kidney development	0.213333	9	4.58141	0.0489251	0.513349
GO:0050819~negative regulation of coagulation	0.533333	50	2.06163	0.0489359	0.512823
GO:0071395~cellular response to jasmonic acid stimulus	0.16	4	7.73112	0.0493516	0.515262
GO:0060528~secretory columnal luminar epithelial cell differentiation involved in prostate glandular acinus development	0.16	4	7.73112	0.0493516	0.515262
GO:0042816~vitamin B6 metabolic process	0.16	4	7.73112	0.0493516	0.515262
GO:0009753~response to jasmonic acid	0.16	4	7.73112	0.0493516	0.515262
GO:0019058~viral life cycle	2.98667	455	1.2687	0.0494486	0.515365
GO:0043547~positive regulation of GTPase activity	4	634	1.21942	0.0502077	0.520259
GO:0043584~nose development	0.266667	15	3.43605	0.0503936	0.520992
GO:0006388~tRNA splicing, via endonucleolytic cleavage and ligation	0.266667	15	3.43605	0.0503936	0.520992
GO:0006999~nuclear pore organization	0.266667	15	3.43605	0.0503936	0.520992
GO:0097094~craniofacial suture morphogenesis	0.266667	15	3.43605	0.0503936	0.520992
GO:0002475~antigen processing and presentation via MHC class Ib	0.266667	15	3.43605	0.0503936	0.520992
GO:0016973~poly(A)+ mRNA export from nucleus	0.266667	15	3.43605	0.0503936	0.520992
GO:0034329~cell junction assembly	1.44	192	1.44959	0.0505446	0.521471
GO:0051881~regulation of mitochondrial membrane potential	0.586667	58	1.955	0.0506219	0.521422
GO:0006281~DNA repair	3.41333	530	1.24476	0.0506967	0.521355
GO:1901987~regulation of cell cycle phase transition	2.29333	336	1.3192	0.0507166	0.520897
GO:0071229~cellular response to acid chemical	1.28	166	1.49034	0.0509028	0.521624
GO:1901988~negative regulation of cell cycle phase transition	1.28	166	1.49034	0.0509028	0.521624
GO:0001892~embryonic placenta development	0.8	90	1.71803	0.0509215	0.521159
GO:0031401~positive regulation of protein modification process	6.82667	1143	1.15437	0.0511895	0.522463
GO:0032465~regulation of cytokinesis	0.64	66	1.87421	0.051466	0.523819
GO:1903076~regulation of protein localization to plasma membrane	0.64	66	1.87421	0.051466	0.523819
GO:2001234~negative regulation of apoptotic signaling pathway	1.54667	210	1.42351	0.0516246	0.52434
GO:0016331~morphogenesis of embryonic epithelium	1.17333	149	1.52201	0.0516347	0.523816
GO:0090559~regulation of membrane permeability	0.693333	74	1.81089	0.0516959	0.523651
GO:0060322~head development	4.48	720	1.20262	0.0519014	0.524498
GO:0031400~negative regulation of protein modification process	3.68	578	1.23056	0.0519086	0.523955
GO:0010565~regulation of cellular ketone metabolic process	1.22667	158	1.50056	0.052824	0.529721
GO:0051701~interaction with host	1.22667	158	1.50056	0.052824	0.529721
GO:0002262~myeloid cell homeostasis	1.01333	124	1.57948	0.0535295	0.533973
GO:0051252~regulation of RNA metabolic process	20.9067	3762	1.07411	0.054166	0.537709
GO:0001933~negative regulation of protein phosphorylation	2.61333	393	1.28524	0.0544815	0.539246
GO:0006383~transcription from RNA polymerase III promoter	0.533333	51	2.02121	0.0545261	0.538953
GO:0030334~regulation of cell migration	4.26667	685	1.20387	0.0547533	0.539887
GO:0006457~protein folding	1.65333	229	1.39543	0.0548816	0.540155
GO:0035295~tube development	3.68	580	1.22632	0.0549952	0.540324
GO:0000079~regulation of cyclin-dependent protein serine/threonine kinase activity	0.8	91	1.69915	0.055043	0.540054
GO:1903749~positive regulation of establishment of protein localization to mitochondrion	0.96	116	1.59954	0.0551234	0.540002
GO:0090103~cochlea morphogenesis	0.32	22	2.81132	0.0555332	0.542137
GO:0051156~glucose 6-phosphate metabolic process	0.32	22	2.81132	0.0555332	0.542137
GO:1904590~negative regulation of protein import	0.586667	59	1.92186	0.055885	0.543875
GO:0060135~maternal process involved in female pregnancy	0.586667	59	1.92186	0.055885	0.543875
GO:0042308~negative regulation of protein import into nucleus	0.586667	59	1.92186	0.055885	0.543875
GO:0031669~cellular response to nutrient levels	1.22667	159	1.49112	0.055932	0.543598
GO:0044248~cellular catabolic process	9.38667	1616	1.12267	0.0560068	0.543503
GO:1903729~regulation of plasma membrane organization	0.693333	75	1.78675	0.0563497	0.545169
GO:0034333~adherens junction assembly	0.64	67	1.84624	0.0564153	0.545013
GO:1904375~regulation of protein localization to cell periphery	0.64	67	1.84624	0.0564153	0.545013
GO:0071495~cellular response to endogenous stimulus	7.04	1185	1.14825	0.0565666	0.545417
GO:0051603~proteolysis involved in cellular protein catabolic process	4.10667	657	1.20811	0.0570344	0.547875
GO:0016239~positive regulation of macroautophagy	0.48	44	2.10849	0.0583872	0.555979
GO:0044743~intracellular protein transmembrane import	0.48	44	2.10849	0.0583872	0.555979
GO:0009069~serine family amino acid metabolic process	0.48	44	2.10849	0.0583872	0.555979
GO:1904029~regulation of cyclin-dependent protein kinase activity	0.8	92	1.68068	0.0593868	0.561711
GO:0042990~regulation of transcription factor import into nucleus	0.8	92	1.68068	0.0593868	0.561711
GO:0042593~glucose homeostasis	1.49333	204	1.41485	0.0594164	0.561312
GO:0051402~neuron apoptotic process	1.49333	204	1.41485	0.0594164	0.561312
GO:0033500~carbohydrate homeostasis	1.49333	204	1.41485	0.0594164	0.561312
GO:0045786~negative regulation of cell cycle	3.04	470	1.25014	0.0595087	0.561305
GO:0071560~cellular response to transforming growth factor beta stimulus	1.54667	213	1.40346	0.0597677	0.562341
GO:0051640~organelle localization	3.14667	489	1.24373	0.0598853	0.562492
GO:0043903~regulation of symbiosis, encompassing mutualism through parasitism	1.97333	285	1.33825	0.0600179	0.562735
GO:0043434~response to peptide hormone	2.66667	405	1.27261	0.0600421	0.562304
GO:0006352~DNA-templated transcription, initiation	1.65333	231	1.38335	0.0602126	0.562783
GO:0021537~telencephalon development	1.65333	231	1.38335	0.0602126	0.562783
GO:0043900~regulation of multi-organism process	2.50667	377	1.2851	0.0603239	0.562892
GO:0030193~regulation of blood coagulation	0.746667	84	1.71803	0.0604762	0.563255
GO:1900046~regulation of hemostasis	0.746667	84	1.71803	0.0604762	0.563255
GO:0001838~embryonic epithelial tube formation	1.01333	126	1.55441	0.0608606	0.565044
GO:0061045~negative regulation of wound healing	0.586667	60	1.88983	0.0614949	0.568345
GO:0006734~NADH metabolic process	0.426667	37	2.22879	0.0619373	0.570454
GO:0030225~macrophage differentiation	0.426667	37	2.22879	0.0619373	0.570454
GO:0030949~positive regulation of vascular endothelial growth factor receptor signaling pathway	0.266667	16	3.2213	0.0622068	0.571504
GO:0035855~megakaryocyte development	0.266667	16	3.2213	0.0622068	0.571504
GO:0032075~positive regulation of nuclease activity	0.266667	16	3.2213	0.0622068	0.571504
GO:0003159~morphogenesis of an endothelium	0.266667	16	3.2213	0.0622068	0.571504
GO:1900745~positive regulation of p38MAPK cascade	0.266667	16	3.2213	0.0622068	0.571504
GO:0016050~vesicle organization	2.02667	295	1.32783	0.0622742	0.571334
GO:0051301~cell division	3.62667	575	1.21905	0.0624094	0.571573
GO:1903508~positive regulation of nucleic acid-templated transcription	7.89333	1349	1.13092	0.062532	0.571735
GO:0045893~positive regulation of transcription, DNA-templated	7.89333	1349	1.13092	0.062532	0.571735
GO:0003206~cardiac chamber morphogenesis	0.96	118	1.57243	0.0629027	0.57338
GO:0060828~regulation of canonical Wnt signaling pathway	1.70667	241	1.36872	0.0630705	0.573808
GO:1902578~single-organism localization	20.0533	3614	1.07246	0.0634824	0.575681
GO:0048704~embryonic skeletal system morphogenesis	0.8	93	1.66261	0.0639564	0.577908
GO:0042991~transcription factor import into nucleus	0.8	93	1.66261	0.0639564	0.577908
GO:0048002~antigen processing and presentation of peptide antigen	1.33333	179	1.43969	0.0640953	0.578154
GO:0010810~regulation of cell-substrate adhesion	1.33333	179	1.43969	0.0640953	0.578154
GO:0032989~cellular component morphogenesis	7.73333	1321	1.13148	0.0643063	0.578821
GO:0098751~bone cell development	0.373333	30	2.40524	0.064661	0.580323
GO:1900740~positive regulation of protein insertion into mitochondrial membrane involved in apoptotic signaling pathway	0.373333	30	2.40524	0.064661	0.580323
GO:2000008~regulation of protein localization to cell surface	0.373333	30	2.40524	0.064661	0.580323
GO:1900739~regulation of protein insertion into mitochondrial membrane involved in apoptotic signaling pathway	0.373333	30	2.40524	0.064661	0.580323
GO:0072175~epithelial tube formation	1.01333	127	1.54217	0.0647739	0.580411
GO:0001765~membrane raft assembly	0.213333	10	4.12327	0.0649834	0.58106
GO:2000009~negative regulation of protein localization to cell surface	0.213333	10	4.12327	0.0649834	0.58106
GO:0014807~regulation of somitogenesis	0.213333	10	4.12327	0.0649834	0.58106
GO:0046185~aldehyde catabolic process	0.213333	10	4.12327	0.0649834	0.58106
GO:0003149~membranous septum morphogenesis	0.213333	10	4.12327	0.0649834	0.58106
GO:0048469~cell maturation	1.17333	153	1.48222	0.0650599	0.580937
GO:0000956~nuclear-transcribed mRNA catabolic process	1.49333	206	1.40111	0.0654427	0.582583
GO:0044706~multi-multicellular organism process	1.54667	215	1.3904	0.0656807	0.583387
GO:0071559~response to transforming growth factor beta	1.54667	215	1.3904	0.0656807	0.583387
GO:0030099~myeloid cell differentiation	2.29333	343	1.29228	0.0660586	0.584988
GO:0040012~regulation of locomotion	4.69333	768	1.18114	0.0665236	0.587074
GO:1903052~positive regulation of proteolysis involved in cellular protein catabolic process	1.28	171	1.44676	0.0668201	0.588192
GO:0001541~ovarian follicle development	0.533333	53	1.94494	0.0669085	0.588129
GO:0045600~positive regulation of fat cell differentiation	0.533333	53	1.94494	0.0669085	0.588129
GO:0032543~mitochondrial translation	0.96	119	1.55922	0.0670601	0.588422
GO:0008637~apoptotic mitochondrial changes	0.96	119	1.55922	0.0670601	0.588422
GO:0050772~positive regulation of axonogenesis	0.64	69	1.79272	0.067236	0.588852
GO:0006261~DNA-dependent DNA replication	1.12	145	1.49291	0.0676682	0.590717
GO:0006413~translational initiation	1.38667	189	1.41805	0.06796	0.591787
GO:0010562~positive regulation of phosphorus metabolic process	6.24	1049	1.14972	0.0686528	0.595072
GO:0045937~positive regulation of phosphate metabolic process	6.24	1049	1.14972	0.0686528	0.595072
GO:0000209~protein polyubiquitination	1.76	252	1.34988	0.0687114	0.594837
GO:1901991~negative regulation of mitotic cell cycle phase transition	1.17333	154	1.47259	0.0687609	0.594552
GO:1903829~positive regulation of cellular protein localization	2.4	363	1.27787	0.0687951	0.594183
GO:0005996~monosaccharide metabolic process	1.70667	243	1.35745	0.0688301	0.593819
GO:0061041~regulation of wound healing	1.01333	128	1.53012	0.0688554	0.593403
GO:0090066~regulation of anatomical structure size	3.09333	484	1.23528	0.0688783	0.592974
GO:0010817~regulation of hormone levels	3.04	475	1.23698	0.0695394	0.596045
GO:1901796~regulation of signal transduction by p53 class mediator	1.22667	163	1.45453	0.0696555	0.596125
GO:0070830~bicellular tight junction assembly	0.426667	38	2.17014	0.0698543	0.596654
GO:0042306~regulation of protein import into nucleus	1.28	172	1.43835	0.0703758	0.598928
GO:0007034~vacuolar transport	1.97333	289	1.31973	0.0704617	0.59884
GO:0042886~amide transport	1.97333	289	1.31973	0.0704617	0.59884
GO:0033157~regulation of intracellular protein transport	2.45333	373	1.27125	0.0710639	0.601526
GO:0050792~regulation of viral process	1.81333	262	1.3377	0.0714309	0.602936
GO:0014033~neural crest cell differentiation	0.693333	78	1.71803	0.0719634	0.605216
GO:0007050~cell cycle arrest	1.65333	235	1.3598	0.071964	0.60467
GO:0003205~cardiac chamber development	1.17333	155	1.46309	0.0726035	0.607493
GO:0046902~regulation of mitochondrial membrane permeability	0.64	70	1.76711	0.0731154	0.609625
GO:0060425~lung morphogenesis	0.533333	54	1.90892	0.0737102	0.61217
GO:0006521~regulation of cellular amino acid metabolic process	0.533333	54	1.90892	0.0737102	0.61217
GO:0061515~myeloid cell development	0.533333	54	1.90892	0.0737102	0.61217
GO:1904030~negative regulation of cyclin-dependent protein kinase activity	0.373333	31	2.32765	0.0738943	0.612577
GO:0042755~eating behavior	0.373333	31	2.32765	0.0738943	0.612577
GO:0006007~glucose catabolic process	0.373333	31	2.32765	0.0738943	0.612577
GO:0045736~negative regulation of cyclin-dependent protein serine/threonine kinase activity	0.373333	31	2.32765	0.0738943	0.612577
GO:0045598~regulation of fat cell differentiation	0.906667	112	1.56463	0.0739639	0.612391
GO:0035821~modification of morphology or physiology of other organism	0.906667	112	1.56463	0.0739639	0.612391
GO:0032434~regulation of proteasomal ubiquitin-dependent protein catabolic process	0.906667	112	1.56463	0.0739639	0.612391
GO:0031344~regulation of cell projection organization	3.57333	572	1.20742	0.0748234	0.616259
GO:0021700~developmental maturation	1.65333	236	1.35404	0.0751352	0.617305
GO:0045216~cell-cell junction organization	1.54667	218	1.37127	0.0753022	0.61761
GO:0046931~pore complex assembly	0.266667	17	3.03181	0.0753386	0.617253
GO:2000145~regulation of cell motility	4.48	736	1.17648	0.075496	0.617509
GO:1903533~regulation of protein targeting	2.02667	300	1.3057	0.0756263	0.617627
GO:0032800~receptor biosynthetic process	0.32	24	2.57704	0.0764317	0.62114
GO:0016242~negative regulation of macroautophagy	0.32	24	2.57704	0.0764317	0.62114
GO:0043408~regulation of MAPK cascade	4.16	678	1.1859	0.0767154	0.622019
GO:0072319~vesicle uncoating	0.16	5	6.1849	0.077034	0.623067
GO:0035672~oligopeptide transmembrane transport	0.16	5	6.1849	0.077034	0.623067
GO:0002568~somatic diversification of T cell receptor genes	0.16	5	6.1849	0.077034	0.623067
GO:0061551~trigeminal ganglion development	0.16	5	6.1849	0.077034	0.623067
GO:0090080~positive regulation of MAPKKK cascade by fibroblast growth factor receptor signaling pathway	0.16	5	6.1849	0.077034	0.623067
GO:0072081~specification of nephron tubule identity	0.16	5	6.1849	0.077034	0.623067
GO:0033153~T cell receptor V(D)J recombination	0.16	5	6.1849	0.077034	0.623067
GO:0002681~somatic recombination of T cell receptor gene segments	0.16	5	6.1849	0.077034	0.623067
GO:1990416~cellular response to brain-derived neurotrophic factor stimulus	0.16	5	6.1849	0.077034	0.623067
GO:0072047~proximal/distal pattern formation involved in nephron development	0.16	5	6.1849	0.077034	0.623067
GO:0003002~regionalization	2.18667	329	1.2846	0.0773681	0.624186
GO:0044344~cellular response to fibroblast growth factor stimulus	1.01333	130	1.50658	0.0775314	0.624456
GO:0030030~cell projection organization	7.57333	1301	1.1251	0.0775544	0.624033
GO:0006367~transcription initiation from RNA polymerase II promoter	1.28	174	1.42182	0.0778717	0.625061
GO:1901030~positive regulation of mitochondrial outer membrane permeabilization involved in apoptotic signaling pathway	0.426667	39	2.1145	0.0783461	0.626854
GO:0006378~mRNA polyadenylation	0.426667	39	2.1145	0.0783461	0.626854
GO:0009615~response to virus	2.08	311	1.29266	0.0787248	0.628168
GO:2001141~regulation of RNA biosynthetic process	20.1067	3644	1.06646	0.0788671	0.628327
GO:0045860~positive regulation of protein kinase activity	2.98667	470	1.22821	0.0791992	0.629405
GO:0048066~developmental pigmentation	0.48	47	1.9739	0.0803977	0.634635
GO:0002067~glandular epithelial cell differentiation	0.48	47	1.9739	0.0803977	0.634635
GO:0007599~hemostasis	2.34667	358	1.26693	0.0804419	0.634315
GO:0043901~negative regulation of multi-organism process	1.17333	157	1.44446	0.0807195	0.635106
GO:2001244~positive regulation of intrinsic apoptotic signaling pathway	0.533333	55	1.87421	0.0809225	0.635541
GO:0009056~catabolic process	11.4133	2012	1.0964	0.0813038	0.636816
GO:1904589~regulation of protein import	1.28	175	1.41369	0.0818145	0.638692
GO:0000075~cell cycle checkpoint	1.6	229	1.35041	0.0820321	0.639185
GO:0043523~regulation of neuron apoptotic process	1.38667	193	1.38866	0.0823123	0.639968
GO:0002064~epithelial cell development	1.49333	211	1.36791	0.0823506	0.63962
GO:0018193~peptidyl-amino acid modification	6.93333	1185	1.13085	0.0825086	0.639831
GO:0010870~positive regulation of receptor biosynthetic process	0.213333	11	3.74842	0.0831126	0.642109
GO:0061154~endothelial tube morphogenesis	0.213333	11	3.74842	0.0831126	0.642109
GO:0072070~loop of Henle development	0.213333	11	3.74842	0.0831126	0.642109
GO:0051292~nuclear pore complex assembly	0.213333	11	3.74842	0.0831126	0.642109
GO:0001569~patterning of blood vessels	0.373333	32	2.25491	0.083838	0.644924
GO:0002042~cell migration involved in sprouting angiogenesis	0.373333	32	2.25491	0.083838	0.644924
GO:0015991~ATP hydrolysis coupled proton transport	0.373333	32	2.25491	0.083838	0.644924
GO:0001844~protein insertion into mitochondrial membrane involved in apoptotic signaling pathway	0.373333	32	2.25491	0.083838	0.644924
GO:0015988~energy coupled proton transmembrane transport, against electrochemical gradient	0.373333	32	2.25491	0.083838	0.644924
GO:0045687~positive regulation of glial cell differentiation	0.373333	32	2.25491	0.083838	0.644924
GO:0006368~transcription elongation from RNA polymerase II promoter	0.8	97	1.59405	0.0845514	0.647658
GO:0070271~protein complex biogenesis	8.32	1446	1.11208	0.0853053	0.650547
GO:0014031~mesenchymal cell development	1.22667	167	1.41969	0.0855255	0.651017
GO:0048706~embryonic skeletal system development	0.96	123	1.50851	0.0855257	0.650498
GO:1903050~regulation of proteolysis involved in cellular protein catabolic process	1.6	230	1.34454	0.0855712	0.650183
GO:0006461~protein complex assembly	8.32	1445	1.11285	0.0858074	0.650724
GO:0031571~mitotic G1 DNA damage checkpoint	0.64	72	1.71803	0.0858259	0.650289
GO:0044819~mitotic G1/S transition checkpoint	0.64	72	1.71803	0.0858259	0.650289
GO:0006402~mRNA catabolic process	1.54667	221	1.35266	0.0858517	0.649888
GO:0032845~negative regulation of homeostatic process	1.28	176	1.40566	0.0858886	0.649536
GO:0030324~lung development	1.28	176	1.40566	0.0858886	0.649536
GO:0032870~cellular response to hormone stimulus	3.78667	616	1.18812	0.0858897	0.649025
GO:0065003~macromolecular complex assembly	9.76	1710	1.10315	0.0859839	0.648932
GO:0021987~cerebral cortex development	0.853333	106	1.55595	0.0870297	0.653067
GO:0050818~regulation of coagulation	0.746667	89	1.62151	0.0873886	0.654136
GO:0034605~cellular response to heat	0.426667	40	2.06163	0.0874107	0.65372
GO:0043631~RNA polyadenylation	0.426667	40	2.06163	0.0874107	0.65372
GO:0006369~termination of RNA polymerase II transcription	0.586667	64	1.77172	0.0874834	0.653528
GO:0032925~regulation of activin receptor signaling pathway	0.32	25	2.47396	0.0882623	0.656426
GO:0010719~negative regulation of epithelial to mesenchymal transition	0.32	25	2.47396	0.0882623	0.656426
GO:0071375~cellular response to peptide hormone stimulus	1.97333	295	1.29289	0.0884306	0.656648
GO:0032206~positive regulation of telomere maintenance	0.48	48	1.93278	0.0886928	0.657278
GO:0014015~positive regulation of gliogenesis	0.48	48	1.93278	0.0886928	0.657278
GO:0031503~protein complex localization	0.906667	115	1.52382	0.0890231	0.658199
GO:0007179~transforming growth factor beta receptor signaling pathway	1.17333	159	1.42629	0.0894182	0.659394
GO:0050687~negative regulation of defense response to virus	0.266667	18	2.86338	0.0897407	0.660271
GO:1905276~regulation of epithelial tube formation	0.266667	18	2.86338	0.0897407	0.660271
GO:0006450~regulation of translational fidelity	0.266667	18	2.86338	0.0897407	0.660271
GO:0055094~response to lipoprotein particle	0.266667	18	2.86338	0.0897407	0.660271
GO:1904950~negative regulation of establishment of protein localization	1.44	204	1.36432	0.090084	0.661234
GO:0031109~microtubule polymerization or depolymerization	0.693333	81	1.6544	0.0901203	0.660883
GO:0098781~ncRNA transcription	0.8	98	1.57778	0.0902894	0.661099
GO:0016197~endosomal transport	1.70667	250	1.31945	0.0918667	0.667254
GO:0000902~cell morphogenesis	7.2	1240	1.12226	0.0921658	0.668001
GO:0042326~negative regulation of phosphorylation	2.72	428	1.22831	0.0923838	0.668407
GO:0032436~positive regulation of proteasomal ubiquitin-dependent protein catabolic process	0.64	73	1.69449	0.0926594	0.669052
GO:0044783~G1 DNA damage checkpoint	0.64	73	1.69449	0.0926594	0.669052
GO:0035148~tube formation	1.06667	142	1.45185	0.0928014	0.66914
GO:0043410~positive regulation of MAPK cascade	3.04	485	1.21148	0.0928692	0.668921
GO:0051225~spindle assembly	0.746667	90	1.60349	0.0935454	0.67121
GO:0032507~maintenance of protein location in cell	0.746667	90	1.60349	0.0935454	0.67121
GO:0010632~regulation of epithelial cell migration	1.22667	169	1.40289	0.094291	0.673763
GO:0048762~mesenchymal cell differentiation	1.28	178	1.38986	0.0944345	0.67385
GO:0009913~epidermal cell differentiation	1.28	178	1.38986	0.0944345	0.67385
GO:1904358~positive regulation of telomere maintenance via telomere lengthening	0.373333	33	2.18658	0.0944825	0.673549
GO:0006370~7-methylguanosine mRNA capping	0.373333	33	2.18658	0.0944825	0.673549
GO:0044763~single-organism cellular process	64.64	12256	1.01938	0.0949778	0.675063
GO:0065009~regulation of molecular function	15.8933	2863	1.07294	0.0957285	0.677592
GO:0045596~negative regulation of cell differentiation	3.89333	640	1.17578	0.0964268	0.679888
GO:1903506~regulation of nucleic acid-templated transcription	19.8933	3625	1.06067	0.0965839	0.68002
GO:0010508~positive regulation of autophagy	0.693333	82	1.63422	0.0967452	0.680169
GO:0050919~negative chemotaxis	0.426667	41	2.01135	0.0970431	0.680858
GO:0043687~post-translational protein modification	0.426667	41	2.01135	0.0970431	0.680858
GO:0061640~cytoskeleton-dependent cytokinesis	0.426667	41	2.01135	0.0970431	0.680858
GO:0048286~lung alveolus development	0.426667	41	2.01135	0.0970431	0.680858
GO:0010563~negative regulation of phosphorus metabolic process	3.36	544	1.19378	0.0970467	0.680382
GO:0045936~negative regulation of phosphate metabolic process	3.36	544	1.19378	0.0970467	0.680382
GO:0030833~regulation of actin filament polymerization	1.12	152	1.42415	0.0983508	0.685014
GO:0048525~negative regulation of viral process	0.853333	108	1.52714	0.0984082	0.684749
GO:0008064~regulation of actin polymerization or depolymerization	1.22667	170	1.39463	0.0988843	0.686112
GO:0030182~neuron differentiation	7.09333	1226	1.11826	0.0989979	0.686066
GO:0006283~transcription-coupled nucleotide-excision repair	0.64	74	1.67159	0.0998118	0.688718
GO:0000731~DNA synthesis involved in DNA repair	0.64	74	1.67159	0.0998118	0.688718
GO:0033238~regulation of cellular amine metabolic process	0.64	74	1.67159	0.0998118	0.688718

## Sheet: DiffExp_SmVsAir_Day2_Down
Term	%	Pop Hits	Fold Enrichment	P Value	Benjamini
GO:0044237~cellular metabolic process	59.2152	10202	1.11068	1.4002e-08	0.00011614
GO:0044267~cellular protein metabolic process	31.2723	4900	1.22125	1.4346e-08	5.94984e-05
GO:0008152~metabolic process	63.3175	11075	1.09401	6.02041e-08	0.00016645
GO:0071704~organic substance metabolic process	61.2366	10707	1.09442	2.20614e-07	0.000457393
GO:0048522~positive regulation of cellular process	29.786	4744	1.20146	4.02724e-07	0.000667896
GO:0010941~regulation of cell death	11.1772	1509	1.41737	4.48007e-07	0.000619178
GO:0044260~cellular macromolecule metabolic process	49.2271	8387	1.12316	4.89196e-07	0.00057953
GO:0070887~cellular response to chemical stimulus	17.8954	2648	1.2932	5.90221e-07	0.000611799
GO:0043065~positive regulation of apoptotic process	5.11296	572	1.71048	9.5283e-07	0.000877807
GO:0048518~positive regulation of biological process	32.5208	5285	1.17749	1.23084e-06	0.00102047
GO:0008219~cell death	13.7337	1958	1.34219	1.25037e-06	0.000942448
GO:0048523~negative regulation of cellular process	27.1106	4300	1.20646	1.25478e-06	0.00086699
GO:0043068~positive regulation of programmed cell death	5.11296	577	1.69566	1.35175e-06	0.000862149
GO:0034645~cellular macromolecule biosynthetic process	30.975	5012	1.18261	1.56934e-06	0.000929402
GO:0006915~apoptotic process	12.4257	1747	1.36104	1.7504e-06	0.000967502
GO:0044238~primary metabolic process	58.4423	10243	1.0918	2.02758e-06	0.00105062
GO:0048519~negative regulation of biological process	28.7753	4623	1.19107	2.15869e-06	0.00105276
GO:0009058~biosynthetic process	37.9905	6320	1.15027	2.15951e-06	0.00099468
GO:1902531~regulation of intracellular signal transduction	12.1879	1714	1.36069	2.34288e-06	0.00102233
GO:0010942~positive regulation of cell death	5.23187	607	1.64934	3.22087e-06	0.00133497
GO:0044249~cellular biosynthetic process	36.8014	6118	1.15106	3.42309e-06	0.00135121
GO:0042981~regulation of apoptotic process	10.2259	1400	1.39771	3.63441e-06	0.0013694
GO:0043170~macromolecule metabolic process	52.6159	9130	1.10278	3.71912e-06	0.00134041
GO:0043067~regulation of programmed cell death	10.2854	1413	1.3929	4.17551e-06	0.00144212
GO:0019538~protein metabolic process	33.1748	5457	1.16331	4.5754e-06	0.00151697
GO:0009059~macromolecule biosynthetic process	31.629	5175	1.16955	4.65957e-06	0.00148548
GO:1901566~organonitrogen compound biosynthetic process	9.98811	1375	1.39003	6.66303e-06	0.00204494
GO:0012501~programmed cell death	12.8419	1852	1.32687	6.75767e-06	0.00199996
GO:1901576~organic substance biosynthetic process	37.2176	6227	1.1437	6.91163e-06	0.00197502
GO:0009893~positive regulation of metabolic process	19.7384	3052	1.23757	8.03955e-06	0.00222048
GO:0006796~phosphate-containing compound metabolic process	19.9168	3083	1.2362	8.43641e-06	0.00225488
GO:0010604~positive regulation of macromolecule metabolic process	18.6088	2856	1.24682	8.73321e-06	0.00226126
GO:0006412~translation	5.35077	641	1.59735	9.19883e-06	0.00230959
GO:0006793~phosphorus metabolic process	19.9168	3089	1.23379	9.3627e-06	0.00228163
GO:0010033~response to organic substance	18.371	2822	1.24571	1.11866e-05	0.00264773
GO:1902533~positive regulation of intracellular signal transduction	7.07491	915	1.47959	1.18279e-05	0.00272166
GO:0010467~gene expression	32.1046	5306	1.15782	1.32195e-05	0.00295929
GO:0043043~peptide biosynthetic process	5.46968	667	1.5692	1.45122e-05	0.00316288
GO:0044271~cellular nitrogen compound biosynthetic process	30.0832	4947	1.16366	1.73377e-05	0.00368084
GO:0071310~cellular response to organic substance	14.6254	2186	1.28027	1.84126e-05	0.00381107
GO:0006950~response to stress	23.0678	3677	1.20048	1.91909e-05	0.00387515
GO:0034097~response to cytokine	6.30202	802	1.50365	1.93395e-05	0.00381231
GO:0006614~SRP-dependent cotranslational protein targeting to membrane	1.36742	96	2.72567	2.29297e-05	0.00441359
GO:0006613~cotranslational protein targeting to membrane	1.42687	103	2.65088	2.35557e-05	0.004431
GO:0001704~formation of primary germ layer	1.54578	118	2.50673	2.75476e-05	0.00506514
GO:0006518~peptide metabolic process	6.36147	818	1.48815	2.75678e-05	0.00495893
GO:0045047~protein targeting to ER	1.42687	104	2.62539	2.77661e-05	0.00488851
GO:0035556~intracellular signal transduction	17.2414	2657	1.24172	2.97238e-05	0.00512354
GO:0009966~regulation of signal transduction	17.5981	2728	1.23442	3.57919e-05	0.00604085
GO:0006954~inflammatory response	5.17241	637	1.5538	3.71142e-05	0.00613843
GO:0070972~protein localization to endoplasmic reticulum	1.60523	128	2.39977	4.13955e-05	0.00671038
GO:0002683~negative regulation of immune system process	3.50773	388	1.72996	4.16168e-05	0.00661683
GO:0048584~positive regulation of response to stimulus	13.5553	2030	1.27778	4.68747e-05	0.00730965
GO:0060333~interferon-gamma-mediated signaling pathway	1.18906	80	2.84417	4.8204e-05	0.00737749
GO:0080134~regulation of response to stress	9.15577	1285	1.36343	4.84441e-05	0.0072798
GO:0072359~circulatory system development	7.07491	945	1.43262	5.11569e-05	0.00754917
GO:0072358~cardiovascular system development	7.07491	945	1.43262	5.11569e-05	0.00754917
GO:0072599~establishment of protein localization to endoplasmic reticulum	1.42687	108	2.52815	5.22159e-05	0.00757019
GO:0002682~regulation of immune system process	9.69084	1378	1.34572	5.61984e-05	0.00800534
GO:0009967~positive regulation of signal transduction	9.98811	1428	1.33843	5.62961e-05	0.00788384
GO:0000184~nuclear-transcribed mRNA catabolic process, nonsense-mediated decay	1.54578	123	2.40483	5.71096e-05	0.00786453
GO:0031325~positive regulation of cellular metabolic process	18.1332	2839	1.22222	5.89905e-05	0.00798989
GO:0031347~regulation of defense response	5.35077	676	1.51465	6.77629e-05	0.00902535
GO:0008285~negative regulation of cell proliferation	5.17241	651	1.52039	7.88865e-05	0.0103334
GO:0006952~defense response	10.4637	1518	1.31904	7.92153e-05	0.0102149
GO:0051338~regulation of transferase activity	7.07491	955	1.41762	8.06626e-05	0.0102414
GO:0043604~amide biosynthetic process	5.70749	736	1.48392	8.34363e-05	0.0104321
GO:0006807~nitrogen compound metabolic process	40.4281	6948	1.11344	8.39283e-05	0.0103375
GO:0044710~single-organism metabolic process	24.8514	4063	1.17043	9.35014e-05	0.0113415
GO:0034641~cellular nitrogen compound metabolic process	38.0499	6505	1.11931	9.53575e-05	0.0113987
GO:0043412~macromolecule modification	24.8514	4065	1.16985	9.76172e-05	0.0115015
GO:0032101~regulation of response to external stimulus	5.58859	721	1.48323	0.000102477	0.0119018
GO:0036211~protein modification process	23.4839	3818	1.177	0.000102922	0.0117881
GO:0006464~cellular protein modification process	23.4839	3818	1.177	0.000102922	0.0117881
GO:0048583~regulation of response to stimulus	22.4732	3636	1.18273	0.000103174	0.0116559
GO:1901362~organic cyclic compound biosynthetic process	27.4078	4535	1.15648	0.000106819	0.0119031
GO:0000956~nuclear-transcribed mRNA catabolic process	2.14031	206	1.98816	0.00011268	0.0123857
GO:0035335~peptidyl-tyrosine dephosphorylation	1.30797	99	2.52815	0.000115505	0.0125283
GO:0006414~translational elongation	1.60523	136	2.25861	0.00011979	0.0128225
GO:0060548~negative regulation of cell death	6.65874	897	1.4205	0.000122218	0.0129141
GO:0071345~cellular response to cytokine stimulus	5.46968	706	1.48252	0.00012331	0.0128649
GO:0032270~positive regulation of cellular protein metabolic process	9.80975	1420	1.32194	0.000124285	0.0128049
GO:0042127~regulation of cell proliferation	10.5826	1552	1.3048	0.000132846	0.0135132
GO:0010647~positive regulation of cell communication	10.5826	1555	1.30228	0.000141422	0.0142052
GO:1901137~carbohydrate derivative biosynthetic process	5.76694	756	1.45971	0.000142858	0.0141768
GO:0018130~heterocycle biosynthetic process	26.635	4411	1.15547	0.000152386	0.0149366
GO:0040012~regulation of locomotion	5.8264	768	1.45171	0.000158524	0.0153522
GO:0032496~response to lipopolysaccharide	2.79429	302	1.77055	0.000160052	0.0153203
GO:0051247~positive regulation of protein metabolic process	10.2854	1508	1.30515	0.000161159	0.0152495
GO:0019438~aromatic compound biosynthetic process	26.6944	4424	1.15464	0.000161729	0.0151304
GO:0048585~negative regulation of response to stimulus	9.45303	1369	1.32133	0.000169803	0.0157028
GO:0019221~cytokine-mediated signaling pathway	4.45898	554	1.54017	0.000174492	0.0159551
GO:0010646~regulation of cell communication	18.9061	3020	1.19794	0.0001819	0.0164456
GO:1901564~organonitrogen compound metabolic process	14.3876	2221	1.2396	0.000186358	0.0166637
GO:0023056~positive regulation of signaling	10.5826	1563	1.29562	0.000190585	0.0168569
GO:0044093~positive regulation of molecular function	12.1879	1840	1.26751	0.0001943	0.0170015
GO:0034654~nucleobase-containing compound biosynthetic process	26.2188	4357	1.15151	0.000241755	0.0208903
GO:0023051~regulation of signaling	19.0844	3070	1.18955	0.000258926	0.0221272
GO:0071346~cellular response to interferon-gamma	1.54578	135	2.19107	0.000269118	0.022754
GO:0002756~MyD88-independent toll-like receptor signaling pathway	0.653983	32	3.91074	0.00028228	0.0236131
GO:0006357~regulation of transcription from RNA polymerase II promoter	12.069	1835	1.25857	0.000299704	0.0248026
GO:0032268~regulation of cellular protein metabolic process	14.9822	2346	1.22205	0.000313699	0.0256897
GO:2000145~regulation of cell motility	5.52913	736	1.43754	0.000332106	0.0269112
GO:0019222~regulation of metabolic process	35.9096	6171	1.11352	0.000338629	0.0271673
GO:0048511~rhythmic process	2.79429	312	1.7138	0.000344498	0.0273671
GO:0006886~intracellular protein transport	7.25327	1020	1.36074	0.000353899	0.027837
GO:0002376~immune system process	15.6361	2465	1.21382	0.000358233	0.0279086
GO:1901701~cellular response to oxygen-containing compound	6.59929	912	1.38466	0.000361056	0.0278639
GO:0080090~regulation of primary metabolic process	33.8882	5798	1.11844	0.000371473	0.0283923
GO:0044764~multi-organism cellular process	6.956	973	1.36801	0.000386252	0.0292361
GO:0010557~positive regulation of macromolecule biosynthetic process	10.6421	1597	1.27516	0.000402194	0.0301497
GO:0009605~response to external stimulus	13.3769	2073	1.23481	0.000407841	0.0302929
GO:2000112~regulation of cellular macromolecule biosynthetic process	24.0785	3991	1.15449	0.000411454	0.0302861
GO:0043603~cellular amide metabolic process	7.07491	994	1.362	0.000411905	0.0300521
GO:0065009~regulation of molecular function	17.8359	2863	1.19211	0.000425739	0.0307754
GO:0016032~viral process	6.89655	966	1.36615	0.000431531	0.0309183
GO:0035666~TRIF-dependent toll-like receptor signaling pathway	0.59453	28	4.0631	0.000449488	0.0319089
GO:0030334~regulation of cell migration	5.17241	685	1.44492	0.000449993	0.0316732
GO:0006402~mRNA catabolic process	2.14031	221	1.85322	0.000450885	0.031468
GO:0002237~response to molecule of bacterial origin	2.79429	316	1.6921	0.000455682	0.0315323
GO:0031323~regulation of cellular metabolic process	34.0666	5844	1.11548	0.000481732	0.0330299
GO:0016070~RNA metabolic process	27.5862	4648	1.13571	0.000528431	0.035878
GO:0009607~response to biotic stimulus	6.30202	873	1.38136	0.00052918	0.0356364
GO:0019058~viral life cycle	3.68609	455	1.55023	0.00057093	0.0380854
GO:0019220~regulation of phosphate metabolic process	10.6421	1610	1.26486	0.000580801	0.0384224
GO:0009987~cellular process	83.1153	15558	1.02228	0.000583557	0.038296
GO:0043549~regulation of kinase activity	5.76694	788	1.40043	0.000589303	0.0383625
GO:0048534~hematopoietic or lymphoid organ development	5.70749	778	1.40381	0.000600425	0.0387683
GO:0006605~protein targeting	5.23187	701	1.42817	0.000604601	0.0387314
GO:0051174~regulation of phosphorus metabolic process	10.6421	1611	1.26408	0.00060886	0.0387003
GO:0060255~regulation of macromolecule metabolic process	33.8288	5815	1.11321	0.000617567	0.0389446
GO:0002224~toll-like receptor signaling pathway	1.36742	119	2.19886	0.000626068	0.0391726
GO:1901360~organic cyclic compound metabolic process	35.6124	6149	1.10825	0.000631995	0.0392403
GO:0006139~nucleobase-containing compound metabolic process	33.7099	5794	1.11332	0.000645517	0.0397657
GO:0002221~pattern recognition receptor signaling pathway	1.66468	159	2.00344	0.000657134	0.0401688
GO:0006355~regulation of transcription, DNA-templated	21.8193	3603	1.15883	0.000657577	0.0399015
GO:0051707~response to other organism	6.00476	829	1.38606	0.00065792	0.0396321
GO:0043207~response to external biotic stimulus	6.00476	829	1.38606	0.00065792	0.0396321
GO:0032774~RNA biosynthetic process	23.4839	3905	1.15078	0.000671955	0.040169
GO:0009891~positive regulation of biosynthetic process	11.4744	1760	1.24756	0.000682269	0.0404815
GO:0044403~symbiosis, encompassing mutualism through parasitism	7.01546	998	1.34514	0.00069047	0.0406675
GO:0044419~interspecies interaction between organisms	7.01546	998	1.34514	0.00069047	0.0406675
GO:0072594~establishment of protein localization to organelle	4.99405	666	1.4349	0.000703129	0.0411061
GO:0010468~regulation of gene expression	25.8621	4345	1.13898	0.000708522	0.0411253
GO:0010556~regulation of macromolecule biosynthetic process	24.5541	4107	1.14404	0.000720648	0.0415241
GO:1903707~negative regulation of hemopoiesis	1.48633	136	2.0913	0.000730734	0.0418029
GO:0014074~response to purine-containing compound	1.60523	152	2.02086	0.000732318	0.0416048
GO:0042698~ovulation cycle	1.24851	105	2.27534	0.00073377	0.0414022
GO:0048771~tissue remodeling	1.54578	144	2.05413	0.000734216	0.0411471
GO:0033554~cellular response to stress	11.5339	1773	1.24483	0.000760671	0.0423128
GO:0031326~regulation of cellular biosynthetic process	25.5054	4284	1.13926	0.000776311	0.0428768
GO:0046483~heterocycle metabolic process	34.3044	5919	1.10903	0.000777346	0.0426489
GO:0045944~positive regulation of transcription from RNA polymerase II promoter	7.25327	1041	1.33329	0.000777387	0.042371
GO:0010628~positive regulation of gene expression	11.0583	1692	1.25063	0.000798729	0.0432253
GO:0009889~regulation of biosynthetic process	25.8026	4339	1.13793	0.000801417	0.0430867
GO:0001816~cytokine production	4.75624	631	1.44237	0.000821708	0.0438696
GO:1903506~regulation of nucleic acid-templated transcription	21.8787	3625	1.15493	0.00084387	0.0447387
GO:0006351~transcription, DNA-templated	21.7598	3605	1.15503	0.000875453	0.0460803
GO:0030097~hemopoiesis	5.41023	739	1.40092	0.000885877	0.0463225
GO:0006468~protein phosphorylation	11.9501	1852	1.23473	0.000887773	0.0461288
GO:0023014~signal transduction by protein phosphorylation	6.24257	877	1.36209	0.000925435	0.0477402
GO:0043066~negative regulation of apoptotic process	5.88585	818	1.37689	0.000926218	0.0474846
GO:0007005~mitochondrion organization	4.87515	653	1.42862	0.000927472	0.0472555
GO:1901135~carbohydrate derivative metabolic process	8.44233	1247	1.2955	0.000934487	0.047314
GO:0043069~negative regulation of programmed cell death	5.9453	829	1.37234	0.000977812	0.0491541
GO:0045765~regulation of angiogenesis	2.08086	222	1.79362	0.000989745	0.0494397
GO:0050777~negative regulation of immune response	1.36742	123	2.12735	0.000991878	0.0492473
GO:0006725~cellular aromatic compound metabolic process	34.4828	5965	1.1062	0.000999553	0.049324
GO:0044033~multi-organism metabolic process	2.0214	214	1.80751	0.00103479	0.0507171
GO:0007369~gastrulation	1.72414	172	1.91816	0.00104176	0.0507506
GO:0002520~immune system development	5.88585	821	1.37185	0.00104653	0.0506798
GO:0051270~regulation of cellular component movement	5.76694	802	1.37598	0.00105862	0.0509532
GO:0000165~MAPK cascade	6.00476	841	1.36629	0.00106227	0.0508294
GO:1901700~response to oxygen-containing compound	9.69084	1466	1.26494	0.00108077	0.0513959
GO:0009615~response to virus	2.67539	311	1.64615	0.00108565	0.0513279
GO:0009888~tissue development	11.3555	1756	1.23744	0.00108972	0.051224
GO:0071260~cellular response to mechanical stimulus	0.951249	71	2.56376	0.00109665	0.0512511
GO:0048646~anatomical structure formation involved in morphogenesis	7.8478	1151	1.30471	0.00111433	0.0517644
GO:0070126~mitochondrial translational termination	1.07015	86	2.38117	0.00116242	0.0536385
GO:0001525~angiogenesis	3.32937	413	1.5426	0.00120158	0.05509
GO:2001141~regulation of RNA biosynthetic process	21.8787	3644	1.14891	0.00121587	0.0554206
GO:0031328~positive regulation of cellular biosynthetic process	11.1772	1729	1.23703	0.00122001	0.0553008
GO:0051347~positive regulation of transferase activity	4.75624	640	1.42209	0.0012311	0.0554865
GO:1902680~positive regulation of RNA biosynthetic process	9.09631	1369	1.27146	0.00124332	0.0557193
GO:1903508~positive regulation of nucleic acid-templated transcription	8.97741	1349	1.27345	0.00128768	0.0573413
GO:0045893~positive regulation of transcription, DNA-templated	8.97741	1349	1.27345	0.00128768	0.0573413
GO:0045859~regulation of protein kinase activity	5.29132	730	1.38702	0.0013658	0.0603911
GO:0045088~regulation of innate immune response	2.97265	360	1.5801	0.00136826	0.0601761
GO:0048514~blood vessel morphogenesis	3.80499	491	1.48291	0.00142995	0.0624738
GO:0051252~regulation of RNA metabolic process	22.4732	3762	1.14311	0.00144819	0.0629145
GO:0001817~regulation of cytokine production	4.34007	577	1.43934	0.00146928	0.0634695
GO:0016310~phosphorylation	13.9715	2229	1.19943	0.00149489	0.0642063
GO:0034655~nucleobase-containing compound catabolic process	3.09156	380	1.55681	0.00151484	0.064701
GO:0007507~heart development	3.9239	511	1.4694	0.00152085	0.0646169
GO:1901342~regulation of vasculature development	2.19976	245	1.71811	0.00152331	0.0643888
GO:0060099~regulation of phagocytosis, engulfment	0.356718	11	6.20547	0.00152794	0.0642512
GO:1902582~single-organism intracellular transport	5.05351	695	1.39139	0.00163315	0.0681793
GO:0046683~response to organophosphorus	1.42687	136	2.00765	0.00168261	0.069821
GO:0051239~regulation of multicellular organismal process	16.3496	2659	1.1766	0.00169431	0.06994
GO:0051246~regulation of protein metabolic process	15.5172	2512	1.18205	0.00170692	0.0700941
GO:1904019~epithelial cell apoptotic process	1.07015	89	2.3009	0.00172251	0.0703637
GO:0034341~response to interferon-gamma	1.60523	161	1.90789	0.00173634	0.0705616
GO:0048598~embryonic morphogenesis	4.28062	571	1.43454	0.00176601	0.0713753
GO:0050764~regulation of phagocytosis	0.891795	67	2.54702	0.00177311	0.0713049
GO:0014812~muscle cell migration	0.891795	67	2.54702	0.00177311	0.0713049
GO:0006470~protein dephosphorylation	2.25922	256	1.68873	0.00178076	0.0712566
GO:0051272~positive regulation of cellular component movement	3.32937	420	1.51689	0.0017964	0.0715158
GO:0014910~regulation of smooth muscle cell migration	0.772889	53	2.79051	0.00180219	0.0713958
GO:0043408~regulation of MAPK cascade	4.9346	678	1.39272	0.00181009	0.0713571
GO:0001944~vasculature development	4.51843	610	1.41742	0.00181027	0.071027
GO:0090304~nucleic acid metabolic process	29.9643	5158	1.11164	0.00184072	0.0718395
GO:0048660~regulation of smooth muscle cell proliferation	1.24851	113	2.11425	0.00187849	0.0729172
GO:0097190~apoptotic signaling pathway	4.34007	583	1.42453	0.00195186	0.075306
GO:0070727~cellular macromolecule localization	10.4043	1613	1.2343	0.00197446	0.0757929
GO:0040011~locomotion	9.92866	1530	1.24177	0.00199899	0.0763455
GO:0006401~RNA catabolic process	2.19976	249	1.69051	0.00202564	0.0769702
GO:0007166~cell surface receptor signaling pathway	16.3496	2669	1.1722	0.00205175	0.0775692
GO:0001706~endoderm formation	0.772889	54	2.73883	0.00213523	0.0802332
GO:0006413~translational initiation	1.78359	189	1.80582	0.00217907	0.081445
GO:0071214~cellular response to abiotic stimulus	2.31867	268	1.65556	0.00220093	0.0818602
GO:0001568~blood vessel development	4.28062	576	1.42209	0.0022019	0.08153
GO:0019083~viral transcription	1.72414	181	1.82279	0.00227786	0.0838507
GO:0046849~bone remodeling	0.891795	69	2.47319	0.00237483	0.0868798
GO:0060349~bone morphogenesis	1.0107	84	2.30243	0.00239337	0.0871448
GO:1905153~regulation of membrane invagination	0.356718	12	5.68835	0.00243081	0.088062
GO:0002758~innate immune response-activating signal transduction	2.14031	243	1.68544	0.00247097	0.0890637
GO:0042221~response to chemical	24.2568	4117	1.12744	0.00253976	0.0910348
GO:0001932~regulation of protein phosphorylation	8.56124	1300	1.26019	0.00257232	0.0917524
GO:0006914~autophagy	3.26992	418	1.49693	0.00260184	0.09236
GO:0045087~innate immune response	5.8264	836	1.33363	0.00265352	0.0937079
GO:0032147~activation of protein kinase activity	2.49703	298	1.60343	0.0026599	0.0935253
GO:2000147~positive regulation of cell motility	3.21046	409	1.50206	0.00267614	0.0936734
GO:0070125~mitochondrial translational elongation	1.0107	85	2.27534	0.00271322	0.0945116
GO:0071900~regulation of protein serine/threonine kinase activity	3.62663	476	1.45794	0.00278627	0.0965282
GO:2000113~negative regulation of cellular macromolecule biosynthetic process	8.68014	1324	1.25453	0.00279559	0.0964335
GO:0045638~negative regulation of myeloid cell differentiation	1.07015	93	2.20194	0.00280765	0.0964294
GO:0031327~negative regulation of cellular biosynthetic process	9.57194	1480	1.2376	0.00283749	0.0970033
GO:0006611~protein export from nucleus	0.772889	56	2.64102	0.00295229	0.100318
GO:0048513~animal organ development	18.7872	3129	1.14894	0.00302159	0.102134
GO:0016477~cell migration	7.8478	1184	1.26835	0.00310662	0.104432
GO:0008283~cell proliferation	11.7122	1861	1.2043	0.00314023	0.105077
GO:0051607~defense response to virus	2.0214	229	1.68912	0.00320104	0.106574
GO:0040017~positive regulation of locomotion	3.26992	422	1.48274	0.00326861	0.108267
GO:0051674~localization of cell	8.68014	1330	1.24887	0.003341	0.110093
GO:0048870~cell motility	8.68014	1330	1.24887	0.003341	0.110093
GO:0016043~cellular component organization	34.8395	6109	1.0913	0.00335786	0.110182
GO:0071822~protein complex subunit organization	10.6421	1674	1.2165	0.00336571	0.109991
GO:0019439~aromatic compound catabolic process	3.26992	423	1.47924	0.00338045	0.110014
GO:0042325~regulation of phosphorylation	9.03686	1393	1.24139	0.00341054	0.110506
GO:0030335~positive regulation of cell migration	3.09156	395	1.49769	0.00341379	0.110176
GO:0014909~smooth muscle cell migration	0.772889	57	2.59468	0.00344675	0.110751
GO:0051254~positive regulation of RNA metabolic process	9.15577	1415	1.23817	0.00346889	0.110994
GO:0001819~positive regulation of cytokine production	3.0321	386	1.50314	0.00349021	0.11121
GO:0042089~cytokine biosynthetic process	1.12961	103	2.09861	0.0035623	0.112943
GO:0055098~response to low-density lipoprotein particle	0.356718	13	5.25078	0.00366647	0.115613
GO:0002831~regulation of response to biotic stimulus	1.36742	136	1.924	0.00369214	0.115935
GO:0032102~negative regulation of response to external stimulus	2.25922	267	1.61915	0.00369493	0.115582
GO:0046907~intracellular transport	10.1665	1594	1.22046	0.00370812	0.115536
GO:0051241~negative regulation of multicellular organismal process	6.8371	1017	1.28645	0.00374553	0.116198
GO:0050790~regulation of catalytic activity	14.4471	2357	1.1729	0.0038479	0.11874
GO:0045937~positive regulation of phosphate metabolic process	7.01546	1049	1.27974	0.00392653	0.120571
GO:0010562~positive regulation of phosphorus metabolic process	7.01546	1049	1.27974	0.00392653	0.120571
GO:0006415~translational termination	1.07015	96	2.13313	0.0039514	0.120843
GO:0002218~activation of innate immune response	2.14031	250	1.63824	0.00395184	0.120413
GO:0097659~nucleic acid-templated transcription	22.2354	3771	1.12832	0.0039625	0.120278
GO:0015031~protein transport	11.6528	1860	1.19883	0.0040111	0.12122
GO:0009890~negative regulation of biosynthetic process	9.63139	1504	1.22542	0.00404935	0.121862
GO:0034613~cellular protein localization	10.1665	1600	1.21588	0.00421233	0.125999
GO:1902578~single-organism localization	21.3436	3614	1.13011	0.0042929	0.127793
GO:0019219~regulation of nucleobase-containing compound metabolic process	24.019	4104	1.11993	0.00436089	0.129223
GO:0042107~cytokine metabolic process	1.12961	105	2.05864	0.00439993	0.129841
GO:2001237~negative regulation of extrinsic apoptotic signaling pathway	1.12961	105	2.05864	0.00439993	0.129841
GO:0033002~muscle cell proliferation	1.48633	155	1.83495	0.00445143	0.130797
GO:0051171~regulation of nitrogen compound metabolic process	25.6243	4404	1.11339	0.00446129	0.130606
GO:0071357~cellular response to type I interferon	0.891795	74	2.30609	0.00464041	0.135016
GO:0060337~type I interferon signaling pathway	0.891795	74	2.30609	0.00464041	0.135016
GO:0051716~cellular response to stimulus	39.0606	6927	1.07904	0.00464249	0.134602
GO:0046700~heterocycle catabolic process	3.15101	411	1.46707	0.00476022	0.137299
GO:0002685~regulation of leukocyte migration	1.48633	156	1.82319	0.00483451	0.13881
GO:0031349~positive regulation of defense response	3.09156	402	1.47161	0.00488135	0.139579
GO:0044265~cellular macromolecule catabolic process	6.53983	976	1.28221	0.00510278	0.144946
GO:0061024~membrane organization	6.8371	1027	1.27392	0.00514579	0.14558
GO:0051098~regulation of binding	2.43757	300	1.55481	0.00515265	0.145267
GO:0010558~negative regulation of macromolecule biosynthetic process	9.09631	1418	1.22753	0.00515467	0.14483
GO:0060100~positive regulation of phagocytosis, engulfment	0.297265	9	6.32039	0.00520872	0.145744
GO:1905155~positive regulation of membrane invagination	0.297265	9	6.32039	0.00520872	0.145744
GO:0045184~establishment of protein localization	12.4851	2021	1.18214	0.00524084	0.146085
GO:0031399~regulation of protein modification process	10.4637	1664	1.2033	0.00528687	0.146782
GO:0042476~odontogenesis	1.18906	115	1.97856	0.00529161	0.146416
GO:0019080~viral gene expression	1.72414	192	1.71835	0.00532339	0.146742
GO:0010574~regulation of vascular endothelial growth factor production	0.535077	32	3.1997	0.00539718	0.148133
GO:0071222~cellular response to lipopolysaccharide	1.42687	149	1.83249	0.00549269	0.150059
GO:0043085~positive regulation of catalytic activity	9.8692	1559	1.21137	0.00568672	0.154436
GO:0045453~bone resorption	0.653983	46	2.72051	0.00576185	0.155807
GO:0044085~cellular component biogenesis	17.4197	2914	1.14392	0.00587935	0.158214
GO:0044281~small molecule metabolic process	12.069	1951	1.18374	0.005892	0.158017
GO:0006488~dolichol-linked oligosaccharide biosynthetic process	0.416171	20	3.98184	0.00599764	0.160103
GO:0006490~oligosaccharide-lipid intermediate biosynthetic process	0.416171	20	3.98184	0.00599764	0.160103
GO:1901361~organic cyclic compound catabolic process	3.32937	445	1.43167	0.00606739	0.161295
GO:0002062~chondrocyte differentiation	1.0107	92	2.10222	0.00608506	0.161213
GO:0071496~cellular response to external stimulus	2.14031	257	1.59362	0.00612797	0.161741
GO:0003007~heart morphogenesis	1.96195	230	1.63231	0.00622686	0.163615
GO:0033365~protein localization to organelle	6.06421	902	1.2865	0.00634111	0.16584
GO:0071840~cellular component organization or biogenesis	35.434	6265	1.08228	0.00645662	0.168074
GO:0034508~centromere complex assembly	0.713436	54	2.52815	0.00649894	0.168554
GO:0006336~DNA replication-independent nucleosome assembly	0.713436	54	2.52815	0.00649894	0.168554
GO:0048659~smooth muscle cell proliferation	1.12961	109	1.98309	0.00656266	0.169536
GO:0002687~positive regulation of leukocyte migration	1.12961	109	1.98309	0.00656266	0.169536
GO:0044270~cellular nitrogen compound catabolic process	3.15101	418	1.4425	0.00657926	0.169403
GO:0031055~chromatin remodeling at centromere	0.653983	47	2.66263	0.0067559	0.173014
GO:0006366~transcription from RNA polymerase II promoter	11.2961	1820	1.18768	0.00676136	0.172612
GO:0032502~developmental process	32.0452	5632	1.08879	0.00685282	0.174205
GO:0009719~response to endogenous stimulus	9.7503	1548	1.20528	0.0070308	0.177775
GO:0046822~regulation of nucleocytoplasmic transport	1.84304	214	1.64803	0.0071036	0.178904
GO:1902589~single-organism organelle organization	10.107	1612	1.19978	0.00724368	0.181555
GO:0051172~negative regulation of nitrogen compound metabolic process	9.51249	1506	1.20868	0.00742151	0.185032
GO:0034724~DNA replication-independent nucleosome organization	0.713436	55	2.48219	0.00749445	0.18612
GO:0034340~response to type I interferon	0.891795	78	2.18783	0.00750205	0.185739
GO:0015992~proton transport	1.42687	153	1.78458	0.00757778	0.186879
GO:0051179~localization	33.2937	5872	1.08497	0.00764917	0.187914
GO:0032543~mitochondrial translation	1.18906	119	1.91205	0.00767387	0.18791
GO:0007165~signal transduction	32.7586	5775	1.08546	0.0076874	0.187659
GO:0044248~cellular catabolic process	10.107	1616	1.19681	0.00794694	0.192801
GO:0046825~regulation of protein export from nucleus	0.535077	34	3.01148	0.00796384	0.192611
GO:0002684~positive regulation of immune system process	6.36147	960	1.26803	0.008026	0.193405
GO:0010528~regulation of transposition	0.297265	10	5.68835	0.00808239	0.194068
GO:0010529~negative regulation of transposition	0.297265	10	5.68835	0.00808239	0.194068
GO:0050896~response to stimulus	46.195	8329	1.06131	0.00821612	0.196389
GO:0051704~multi-organism process	14.1498	2341	1.15662	0.00835947	0.198894
GO:0050688~regulation of defense response to virus	0.951249	87	2.09227	0.00840401	0.199278
GO:1903706~regulation of hemopoiesis	2.55648	328	1.49146	0.00850847	0.200927
GO:0042327~positive regulation of phosphorylation	6.18312	932	1.2695	0.00854429	0.201117
GO:0050678~regulation of epithelial cell proliferation	2.37812	300	1.51689	0.0086037	0.201801
GO:0006612~protein targeting to membrane	1.66468	190	1.67657	0.00862312	0.201644
GO:0010629~negative regulation of gene expression	9.33413	1485	1.20279	0.00865305	0.201707
GO:0032479~regulation of type I interferon production	1.12961	112	1.92997	0.00869485	0.202016
GO:0071219~cellular response to molecule of bacterial origin	1.42687	155	1.76155	0.00884076	0.204479
GO:0006818~hydrogen transport	1.42687	155	1.76155	0.00884076	0.204479
GO:0045862~positive regulation of proteolysis	2.73484	358	1.46181	0.00912679	0.209795
GO:0045089~positive regulation of innate immune response	2.31867	292	1.51949	0.00925875	0.211912
GO:0051726~regulation of cell cycle	6.42093	976	1.2589	0.00940158	0.214231
GO:0044763~single-organism cellular process	66.3496	12256	1.03593	0.00944608	0.214548
GO:1902600~hydrogen ion transmembrane transport	1.12961	113	1.9129	0.00951788	0.215412
GO:0010631~epithelial cell migration	1.9025	228	1.59673	0.00969595	0.218393
GO:0043410~positive regulation of MAPK cascade	3.50773	485	1.38397	0.00971806	0.218248
GO:0048731~system development	24.7325	4291	1.10294	0.00972951	0.217892
GO:0009628~response to abiotic stimulus	6.71819	1029	1.24934	0.00983196	0.219338
GO:0009612~response to mechanical stimulus	1.72414	201	1.64141	0.00986152	0.219338
GO:0044765~single-organism transport	19.9762	3415	1.11935	0.00993283	0.220157
GO:0044711~single-organism biosynthetic process	8.50178	1340	1.21408	0.0100119	0.221123
GO:0022603~regulation of anatomical structure morphogenesis	6.8371	1051	1.24483	0.0100819	0.221905
GO:0009653~anatomical structure morphogenesis	15.6956	2631	1.14156	0.0101703	0.22304
GO:0009100~glycoprotein metabolic process	2.97265	399	1.42565	0.0102497	0.223991
GO:0071216~cellular response to biotic stimulus	1.54578	175	1.69025	0.0104873	0.22797
GO:0006911~phagocytosis, engulfment	0.653983	50	2.50287	0.0105463	0.228507
GO:0051173~positive regulation of nitrogen compound metabolic process	10.8799	1767	1.17823	0.0108265	0.233236
GO:0050727~regulation of inflammatory response	2.43757	314	1.48549	0.0109808	0.235544
GO:0001934~positive regulation of protein phosphorylation	5.88585	890	1.2655	0.0110427	0.236103
GO:0051176~positive regulation of sulfur metabolic process	0.237812	6	7.58446	0.0110433	0.235516
GO:0015985~energy coupled proton transport, down electrochemical gradient	0.475624	29	3.1384	0.011078	0.235565
GO:0097421~liver regeneration	0.475624	29	3.1384	0.011078	0.235565
GO:0015986~ATP synthesis coupled proton transport	0.475624	29	3.1384	0.011078	0.235565
GO:0061641~CENP-A containing chromatin organization	0.59453	43	2.64574	0.0110982	0.235346
GO:0034080~CENP-A containing nucleosome assembly	0.59453	43	2.64574	0.0110982	0.235346
GO:0042035~regulation of cytokine biosynthetic process	1.0107	98	1.97351	0.0111455	0.235629
GO:0051591~response to cAMP	1.0107	98	1.97351	0.0111455	0.235629
GO:0050793~regulation of developmental process	12.9013	2129	1.15958	0.0112409	0.2368
GO:0070201~regulation of establishment of protein localization	5.46968	820	1.27641	0.0114198	0.239494
GO:1904035~regulation of epithelial cell apoptotic process	0.772889	66	2.24086	0.0115542	0.241353
GO:0009968~negative regulation of signal transduction	7.01546	1089	1.23274	0.0115627	0.240907
GO:0090132~epithelium migration	1.9025	231	1.57599	0.0116006	0.240999
GO:0002697~regulation of immune effector process	2.49703	325	1.47022	0.0117718	0.243499
GO:0009101~glycoprotein biosynthetic process	2.67539	354	1.44619	0.0119833	0.2467
GO:0010506~regulation of autophagy	2.14031	269	1.52253	0.0121633	0.249309
GO:0006996~organelle organization	21.7598	3753	1.10948	0.0121671	0.24877
GO:0048856~anatomical structure development	30.975	5473	1.083	0.0122194	0.249092
GO:0022607~cellular component assembly	15.5767	2618	1.13854	0.0122211	0.248521
GO:0045892~negative regulation of transcription, DNA-templated	7.25327	1130	1.22828	0.012223	0.247954
GO:0031401~positive regulation of protein modification process	7.31272	1143	1.22426	0.0127688	0.256907
GO:0043933~macromolecular complex subunit organization	14.6849	2461	1.14183	0.0128478	0.257664
GO:1904837~beta-catenin-TCF complex assembly	0.59453	44	2.58561	0.0128933	0.257837
GO:0032879~regulation of localization	14.7444	2473	1.14089	0.012906	0.257444
GO:0032606~type I interferon production	1.07015	108	1.89612	0.0129127	0.25695
GO:0022411~cellular component disassembly	3.56718	502	1.35976	0.0129755	0.257422
GO:0045913~positive regulation of carbohydrate metabolic process	0.832342	75	2.12365	0.0130174	0.257532
GO:0044849~estrous cycle	0.356718	17	4.0153	0.0131113	0.258529
GO:0010888~negative regulation of lipid storage	0.356718	17	4.0153	0.0131113	0.258529
GO:0016311~dephosphorylation	3.09156	424	1.39525	0.013213	0.259651
GO:0010573~vascular endothelial growth factor production	0.475624	30	3.03379	0.0133798	0.261864
GO:0098586~cellular response to virus	0.535077	37	2.7673	0.0133961	0.261531
GO:0046129~purine ribonucleoside biosynthetic process	1.0107	100	1.93404	0.0134229	0.261374
GO:0042451~purine nucleoside biosynthetic process	1.0107	100	1.93404	0.0134229	0.261374
GO:0002698~negative regulation of immune effector process	1.0107	100	1.93404	0.0134229	0.261374
GO:0031324~negative regulation of cellular metabolic process	14.0309	2345	1.14495	0.0135361	0.262666
GO:0097191~extrinsic apoptotic signaling pathway	1.84304	225	1.56746	0.014007	0.269876
GO:0019915~lipid storage	0.713436	60	2.27534	0.014362	0.275089
GO:0033674~positive regulation of kinase activity	3.56718	505	1.35169	0.0145924	0.278218
GO:0051223~regulation of protein transport	4.99405	746	1.28102	0.0147814	0.280649
GO:0032880~regulation of protein localization	6.24257	962	1.24174	0.0148014	0.28034
GO:0035987~endodermal cell differentiation	0.59453	45	2.52815	0.0148952	0.28122
GO:0006984~ER-nucleus signaling pathway	0.59453	45	2.52815	0.0148952	0.28122
GO:1903146~regulation of mitophagy	0.59453	45	2.52815	0.0148952	0.28122
GO:0045123~cellular extravasation	0.59453	45	2.52815	0.0148952	0.28122
GO:0001503~ossification	2.67539	359	1.42605	0.0150176	0.282551
GO:0044723~single-organism carbohydrate metabolic process	4.45898	656	1.30069	0.0151983	0.2848
GO:0009314~response to radiation	3.0321	418	1.38807	0.0153381	0.286383
GO:0061448~connective tissue development	1.9025	236	1.5426	0.0154437	0.287416
GO:0045935~positive regulation of nucleobase-containing compound metabolic process	10.1665	1658	1.17335	0.0154494	0.286874
GO:0033993~response to lipid	5.64804	860	1.25673	0.0155415	0.287688
GO:0044699~single-organism process	71.8193	13377	1.02736	0.0156831	0.289272
GO:0045824~negative regulation of innate immune response	0.535077	38	2.69448	0.015697	0.288857
GO:0010243~response to organonitrogen compound	5.23187	789	1.26888	0.0157312	0.28876
GO:0042455~ribonucleoside biosynthetic process	1.12961	119	1.81645	0.0158481	0.289943
GO:0050776~regulation of immune response	5.9453	912	1.24744	0.0159108	0.290284
GO:0009056~catabolic process	12.1284	2012	1.1535	0.0159945	0.290945
GO:0007492~endoderm development	0.832342	77	2.06849	0.0160628	0.291367
GO:2001233~regulation of apoptotic signaling pathway	2.79429	380	1.40712	0.0161285	0.291747
GO:0090130~tissue migration	1.9025	237	1.53609	0.0163229	0.294081
GO:2000026~regulation of multicellular organismal development	10.5232	1721	1.17006	0.0163952	0.294551
GO:0055094~response to lipoprotein particle	0.356718	18	3.79223	0.0168676	0.30103
GO:0045930~negative regulation of mitotic cell cycle	1.78359	219	1.55845	0.0169	0.300881
GO:2001234~negative regulation of apoptotic signaling pathway	1.72414	210	1.57107	0.0171587	0.304096
GO:0007249~I-kappaB kinase/NF-kappaB signaling	2.0214	257	1.50509	0.0174347	0.307535
GO:0045786~negative regulation of cell cycle	3.32937	470	1.35552	0.0174497	0.307116
GO:0045596~negative regulation of cell differentiation	4.34007	640	1.29765	0.0174977	0.307182
GO:0009163~nucleoside biosynthetic process	1.18906	129	1.76383	0.0175173	0.306833
GO:0002526~acute inflammatory response	1.24851	138	1.73124	0.0177577	0.309702
GO:0051216~cartilage development	1.54578	183	1.61636	0.0177595	0.309092
GO:0002753~cytoplasmic pattern recognition receptor signaling pathway	0.653983	54	2.31747	0.0178729	0.310099
GO:0007346~regulation of mitotic cell cycle	3.44828	491	1.34389	0.0178769	0.309523
GO:0051090~regulation of sequence-specific DNA binding transcription factor activity	2.73484	373	1.40302	0.0180487	0.311363
GO:0008104~protein localization	14.5065	2448	1.13395	0.0180624	0.310926
GO:0036462~TRAIL-activated apoptotic signaling pathway	0.237812	7	6.50097	0.018073	0.310447
GO:0061626~pharyngeal arch artery morphogenesis	0.237812	7	6.50097	0.018073	0.310447
GO:1903507~negative regulation of nucleic acid-templated transcription	7.43163	1177	1.20823	0.0184712	0.315486
GO:1903827~regulation of cellular protein localization	3.86445	562	1.31581	0.0187715	0.319091
GO:0042254~ribosome biogenesis	2.49703	335	1.42633	0.0187918	0.318737
GO:2000142~regulation of DNA-templated transcription, initiation	0.475624	32	2.84417	0.0189753	0.32067
GO:1901800~positive regulation of proteasomal protein catabolic process	0.891795	87	1.9615	0.0190055	0.320453
GO:0006493~protein O-linked glycosylation	1.0107	104	1.85965	0.0190528	0.320476
GO:0065003~macromolecular complex assembly	10.4043	1710	1.16428	0.0195158	0.326245
GO:0016236~macroautophagy	1.66468	203	1.5692	0.019563	0.326253
GO:0072577~endothelial cell apoptotic process	0.59453	47	2.42057	0.0195708	0.325719
GO:0060350~endochondral bone morphogenesis	0.59453	47	2.42057	0.0195708	0.325719
GO:0006352~DNA-templated transcription, initiation	1.84304	231	1.52674	0.0196087	0.325601
GO:0006955~immune response	9.51249	1551	1.17361	0.0196582	0.32564
GO:0006364~rRNA processing	2.08086	269	1.48024	0.0198368	0.327437
GO:0009119~ribonucleoside metabolic process	2.79429	385	1.38884	0.0198925	0.327556
GO:0072593~reactive oxygen species metabolic process	1.78359	222	1.53739	0.0200004	0.328381
GO:0051129~negative regulation of cellular component organization	4.22117	624	1.29446	0.0200028	0.32778
GO:0009617~response to bacterium	3.74554	544	1.31752	0.0201434	0.329038
GO:0043405~regulation of MAP kinase activity	2.43757	327	1.42644	0.0201972	0.329128
GO:0009145~purine nucleoside triphosphate biosynthetic process	0.713436	63	2.16699	0.0202993	0.329862
GO:1901659~glycosyl compound biosynthetic process	1.18906	131	1.7369	0.0203308	0.329651
GO:0051099~positive regulation of binding	1.24851	140	1.7065	0.0204939	0.33119
GO:0007275~multicellular organism development	27.5862	4877	1.08238	0.0206439	0.332545
GO:2001235~positive regulation of apoptotic signaling pathway	1.48633	177	1.60688	0.0215882	0.344262
GO:0051091~positive regulation of sequence-specific DNA binding transcription factor activity	1.84304	233	1.51364	0.0218266	0.346697
GO:0097529~myeloid leukocyte migration	1.36742	159	1.64569	0.0219266	0.347337
GO:0051240~positive regulation of multicellular organismal process	8.79905	1431	1.17663	0.022	0.347633
GO:0071902~positive regulation of protein serine/threonine kinase activity	2.25922	300	1.44105	0.0221275	0.348617
GO:1903203~regulation of oxidative stress-induced neuron death	0.297265	13	4.37565	0.0222417	0.349428
GO:0030213~hyaluronan biosynthetic process	0.297265	13	4.37565	0.0222417	0.349428
GO:0050872~white fat cell differentiation	0.297265	13	4.37565	0.0222417	0.349428
GO:0039535~regulation of RIG-I signaling pathway	0.297265	13	4.37565	0.0222417	0.349428
GO:0009263~deoxyribonucleotide biosynthetic process	0.297265	13	4.37565	0.0222417	0.349428
GO:1904951~positive regulation of establishment of protein localization	3.56718	517	1.32031	0.0223377	0.350002
GO:0007169~transmembrane receptor protein tyrosine kinase signaling pathway	4.34007	648	1.28163	0.0226348	0.353111
GO:0050996~positive regulation of lipid catabolic process	0.416171	26	3.06296	0.0226476	0.352627
GO:0071108~protein K48-linked deubiquitination	0.416171	26	3.06296	0.0226476	0.352627
GO:0031331~positive regulation of cellular catabolic process	2.08086	272	1.46391	0.0229859	0.356218
GO:0010632~regulation of epithelial cell migration	1.42687	169	1.61563	0.0231976	0.358206
GO:0044700~single organism signaling	34.6017	6207	1.06674	0.0233183	0.359054
GO:0006928~movement of cell or subcellular component	10.8205	1795	1.15351	0.0234595	0.360149
GO:0044236~multicellular organism metabolic process	1.18906	133	1.71078	0.0234799	0.359754
GO:0023052~signaling	34.8395	6260	1.06497	0.0236187	0.360812
GO:0045444~fat cell differentiation	1.60523	197	1.55924	0.0236336	0.36035
GO:0022602~ovulation cycle process	0.832342	81	1.96634	0.023741	0.36102
GO:0033673~negative regulation of kinase activity	1.96195	254	1.47807	0.0242497	0.366548
GO:0010605~negative regulation of macromolecule metabolic process	13.7337	2326	1.12984	0.0248562	0.373175
GO:0051222~positive regulation of protein transport	3.21046	460	1.33552	0.0248981	0.373019
GO:2001236~regulation of extrinsic apoptotic signaling pathway	1.36742	161	1.62524	0.024924	0.372675
GO:0050679~positive regulation of epithelial cell proliferation	1.36742	161	1.62524	0.024924	0.372675
GO:0001959~regulation of cytokine-mediated signaling pathway	1.24851	143	1.6707	0.0251947	0.375231
GO:1904018~positive regulation of vasculature development	1.24851	143	1.6707	0.0251947	0.375231
GO:0045860~positive regulation of protein kinase activity	3.26992	470	1.33132	0.025208	0.374736
GO:0060249~anatomical structure homeostasis	2.55648	352	1.38977	0.0257081	0.379952
GO:1903047~mitotic cell cycle process	5.70749	890	1.22715	0.0259323	0.381908
GO:0010508~positive regulation of autophagy	0.832342	82	1.94236	0.0260258	0.382337
GO:0045124~regulation of bone resorption	0.475624	34	2.67687	0.0260302	0.381734
GO:0032094~response to food	0.475624	34	2.67687	0.0260302	0.381734
GO:0044767~single-organism developmental process	30.6778	5475	1.07221	0.0260638	0.38147
GO:0010648~negative regulation of cell communication	7.37218	1182	1.19349	0.0261792	0.38215
GO:0006935~chemotaxis	3.74554	552	1.29843	0.0262648	0.382484
GO:0042762~regulation of sulfur metabolic process	0.356718	20	3.41301	0.0263658	0.382992
GO:0030099~myeloid cell differentiation	2.49703	343	1.39306	0.0265551	0.384506
GO:0090407~organophosphate biosynthetic process	3.86445	572	1.29281	0.0265996	0.384364
GO:1902679~negative regulation of RNA biosynthetic process	7.43163	1194	1.19103	0.0267319	0.38522
GO:0010575~positive regulation of vascular endothelial growth factor production	0.416171	27	2.94951	0.0270171	0.387796
GO:0033157~regulation of intracellular protein transport	2.67539	373	1.37252	0.0270227	0.387212
GO:0048661~positive regulation of smooth muscle cell proliferation	0.772889	74	1.99861	0.0270463	0.386832
GO:0015939~pantothenate metabolic process	0.237812	8	5.68835	0.0270514	0.386245
GO:0023057~negative regulation of signaling	7.37218	1186	1.18947	0.0272425	0.387743
GO:0051130~positive regulation of cellular component organization	7.37218	1183	1.19249	0.0272565	0.387258
GO:0007154~cell communication	34.8989	6275	1.06424	0.0272624	0.386683
GO:0009116~nucleoside metabolic process	2.9132	413	1.34978	0.0272734	0.386167
GO:0042330~taxis	3.74554	553	1.29608	0.0272978	0.385802
GO:0006812~cation transport	6.18312	975	1.21351	0.0273895	0.386186
GO:0010883~regulation of lipid storage	0.535077	42	2.43786	0.0277798	0.389862
GO:0070265~necrotic cell death	0.535077	42	2.43786	0.0277798	0.389862
GO:0016072~rRNA metabolic process	2.08086	276	1.4427	0.0277819	0.389249
GO:0042306~regulation of protein import into nucleus	1.42687	172	1.58745	0.0278537	0.389401
GO:0043281~regulation of cysteine-type endopeptidase activity involved in apoptotic process	1.60523	200	1.53585	0.0279629	0.389964
GO:1902580~single-organism cellular localization	6.89655	1102	1.19755	0.0282158	0.392089
GO:1901796~regulation of signal transduction by p53 class mediator	1.36742	163	1.6053	0.0282256	0.391562
GO:0010324~membrane invagination	0.653983	58	2.15765	0.0283951	0.392768
GO:0002762~negative regulation of myeloid leukocyte differentiation	0.59453	50	2.27534	0.0284455	0.392681
GO:0090303~positive regulation of wound healing	0.59453	50	2.27534	0.0284455	0.392681
GO:0031348~negative regulation of defense response	1.30797	154	1.62524	0.0285316	0.392979
GO:0032103~positive regulation of response to external stimulus	2.0214	267	1.44872	0.0286124	0.39322
GO:0051592~response to calcium ion	1.07015	118	1.73543	0.0287517	0.394086
GO:0051253~negative regulation of RNA metabolic process	7.66944	1240	1.18354	0.0288084	0.394065
GO:0033036~macromolecule localization	16.3496	2817	1.11061	0.0288313	0.393683
GO:0045766~positive regulation of angiogenesis	1.12961	127	1.70203	0.0288903	0.393687
GO:1901532~regulation of hematopoietic progenitor cell differentiation	0.297265	14	4.0631	0.0290204	0.394448
GO:0036475~neuron death in response to oxidative stress	0.297265	14	4.0631	0.0290204	0.394448
GO:0006768~biotin metabolic process	0.297265	14	4.0631	0.0290204	0.394448
GO:0051783~regulation of nuclear division	1.36742	164	1.59551	0.0299959	0.404094
GO:2000826~regulation of heart morphogenesis	0.475624	35	2.60039	0.0301512	0.405081
GO:0043277~apoptotic cell clearance	0.475624	35	2.60039	0.0301512	0.405081
GO:0097300~programmed necrotic cell death	0.475624	35	2.60039	0.0301512	0.405081
GO:0045934~negative regulation of nucleobase-containing compound metabolic process	8.38288	1371	1.17003	0.0303437	0.406448
GO:0048871~multicellular organismal homeostasis	2.31867	317	1.39966	0.0305602	0.408054
GO:0000187~activation of MAPK activity	1.24851	146	1.63637	0.0306741	0.408595
GO:0014070~response to organic cyclic compound	5.76694	906	1.21803	0.0308486	0.409756
GO:0061041~regulation of wound healing	1.12961	128	1.68873	0.0309621	0.410287
GO:0009411~response to UV	1.12961	128	1.68873	0.0309621	0.410287
GO:0006461~protein complex assembly	8.79905	1445	1.16523	0.0313213	0.413313
GO:0051348~negative regulation of transferase activity	2.55648	357	1.3703	0.0314393	0.413878
GO:0031329~regulation of cellular catabolic process	2.67539	377	1.35796	0.0314817	0.413676
GO:0046850~regulation of bone remodeling	0.535077	43	2.38117	0.0315928	0.414167
GO:0043486~histone exchange	0.653983	59	2.12108	0.0315965	0.413577
GO:0006656~phosphatidylcholine biosynthetic process	0.416171	28	2.84417	0.0319098	0.416093
GO:0070271~protein complex biogenesis	8.79905	1446	1.16442	0.032143	0.417793
GO:0039528~cytoplasmic pattern recognition receptor signaling pathway in response to virus	0.356718	21	3.25048	0.032173	0.417463
GO:0042776~mitochondrial ATP synthesis coupled proton transport	0.356718	21	3.25048	0.032173	0.417463
GO:0031664~regulation of lipopolysaccharide-mediated signaling pathway	0.356718	21	3.25048	0.032173	0.417463
GO:0070085~glycosylation	2.14031	289	1.41717	0.0322778	0.417878
GO:0051641~cellular localization	14.8038	2541	1.11484	0.032484	0.419293
GO:0009127~purine nucleoside monophosphate biosynthetic process	0.772889	76	1.94601	0.0325759	0.419574
GO:0009168~purine ribonucleoside monophosphate biosynthetic process	0.772889	76	1.94601	0.0325759	0.419574
GO:1903034~regulation of response to wounding	1.24851	147	1.62524	0.0326855	0.420028
GO:0090150~establishment of protein localization to membrane	2.61593	368	1.36026	0.0330714	0.423182
GO:1904589~regulation of protein import	1.42687	175	1.56023	0.0331895	0.423707
GO:0006606~protein import into nucleus	2.08086	280	1.42209	0.0333215	0.424365
GO:0044744~protein targeting to nucleus	2.08086	280	1.42209	0.0333215	0.424365
GO:0060326~cell chemotaxis	1.9025	251	1.45042	0.0333423	0.423944
GO:0072331~signal transduction by p53 class mediator	1.36742	166	1.57629	0.0337864	0.427607
GO:0018108~peptidyl-tyrosine phosphorylation	2.49703	349	1.36912	0.0338758	0.427841
GO:0098609~cell-cell adhesion	7.19382	1164	1.18263	0.0342058	0.430374
GO:0001667~ameboidal-type cell migration	2.31867	320	1.38653	0.0346766	0.43422
GO:0071548~response to dexamethasone	0.475624	36	2.52815	0.034689	0.433711
GO:0010464~regulation of mesenchymal cell proliferation	0.475624	36	2.52815	0.034689	0.433711
GO:0006974~cellular response to DNA damage stimulus	5.17241	807	1.22648	0.0347639	0.433793
GO:0044087~regulation of cellular component biogenesis	5.17241	807	1.22648	0.0347639	0.433793
GO:1902593~single-organism nuclear import	2.08086	281	1.41703	0.0348302	0.433794
GO:0000209~protein polyubiquitination	1.9025	252	1.44466	0.0349428	0.43423
GO:0008284~positive regulation of cell proliferation	5.41023	849	1.21941	0.0349477	0.433654
GO:0002244~hematopoietic progenitor cell differentiation	0.951249	103	1.76725	0.0352407	0.435775
GO:0009892~negative regulation of metabolic process	14.6849	2522	1.11421	0.0354772	0.437355
GO:0071824~protein-DNA complex subunit organization	1.96195	262	1.43294	0.0354839	0.436797
GO:0050714~positive regulation of protein secretion	1.66468	214	1.48854	0.0355518	0.436807
GO:0051291~protein heterooligomerization	1.07015	121	1.6924	0.0355572	0.43624
GO:0009409~response to cold	0.535077	44	2.32705	0.0357482	0.437388
GO:0033627~cell adhesion mediated by integrin	0.535077	44	2.32705	0.0357482	0.437388
GO:0014031~mesenchymal cell development	1.36742	167	1.56685	0.0358108	0.437348
GO:0050920~regulation of chemotaxis	1.48633	186	1.52913	0.0363407	0.441587
GO:0042060~wound healing	3.62663	542	1.2804	0.0364279	0.441765
GO:0018212~peptidyl-tyrosine modification	2.49703	351	1.36131	0.0366538	0.4432
GO:0032196~transposition	0.297265	15	3.79223	0.0368915	0.444733
GO:0010878~cholesterol storage	0.297265	15	3.79223	0.0368915	0.444733
GO:0039531~regulation of viral-induced cytoplasmic pattern recognition receptor signaling pathway	0.297265	15	3.79223	0.0368915	0.444733
GO:0001946~lymphangiogenesis	0.297265	15	3.79223	0.0368915	0.444733
GO:0060759~regulation of response to cytokine stimulus	1.24851	149	1.60343	0.0370008	0.445102
GO:0042493~response to drug	2.85375	411	1.32866	0.0370291	0.444742
GO:0051649~establishment of localization in cell	11.8312	2004	1.12972	0.0371237	0.444978
GO:0040029~regulation of gene expression, epigenetic	1.96195	263	1.42749	0.037128	0.444404
GO:0042036~negative regulation of cytokine biosynthetic process	0.416171	29	2.7461	0.0373441	0.445726
GO:0061614~pri-miRNA transcription from RNA polymerase II promoter	0.416171	29	2.7461	0.0373441	0.445726
GO:0007088~regulation of mitotic nuclear division	1.18906	140	1.62524	0.0374749	0.446281
GO:0030036~actin cytoskeleton organization	3.68609	553	1.27551	0.0376205	0.446965
GO:0002480~antigen processing and presentation of exogenous peptide antigen via MHC class I, TAP-independent	0.237812	9	5.05631	0.0379728	0.449473
GO:0042108~positive regulation of cytokine biosynthetic process	0.653983	61	2.05153	0.0387435	0.455619
GO:0065004~protein-DNA complex assembly	1.78359	235	1.45234	0.0388999	0.456366
GO:1901698~response to nitrogen compound	5.64804	895	1.20758	0.0389166	0.455898
GO:0030162~regulation of proteolysis	4.57788	708	1.2373	0.0391554	0.457355
GO:0043393~regulation of protein binding	1.42687	178	1.53394	0.039258	0.457629
GO:0009057~macromolecule catabolic process	7.37218	1201	1.17461	0.0392685	0.457109
GO:0009144~purine nucleoside triphosphate metabolic process	2.0214	274	1.41171	0.0392781	0.456582
GO:0009896~positive regulation of catabolic process	2.37812	333	1.36657	0.0393172	0.456311
GO:0000278~mitotic cell cycle	6.06421	968	1.19878	0.0393211	0.455739
GO:1901575~organic substance catabolic process	11.1772	1889	1.13225	0.0394285	0.456055
GO:0045595~regulation of cell differentiation	9.27467	1544	1.14946	0.0394624	0.455743
GO:2001240~negative regulation of extrinsic apoptotic signaling pathway in absence of ligand	0.475624	37	2.45983	0.0396574	0.456806
GO:1901099~negative regulation of signal transduction in absence of ligand	0.475624	37	2.45983	0.0396574	0.456806
GO:0009416~response to light stimulus	2.08086	284	1.40206	0.0396698	0.45631
GO:0009887~organ morphogenesis	6.18312	992	1.19272	0.0402286	0.460449
GO:0043388~positive regulation of DNA binding	0.535077	45	2.27534	0.040257	0.460086
GO:0002521~leukocyte differentiation	3.21046	474	1.29608	0.0403519	0.460285
GO:0010634~positive regulation of epithelial cell migration	0.951249	105	1.73359	0.0408459	0.463827
GO:0046209~nitric oxide metabolic process	0.713436	70	1.95029	0.0408734	0.463456
GO:0043620~regulation of DNA-templated transcription in response to stress	0.713436	70	1.95029	0.0408734	0.463456
GO:0060018~astrocyte fate commitment	0.178359	4	8.53252	0.041032	0.464176
GO:1903121~regulation of TRAIL-activated apoptotic signaling pathway	0.178359	4	8.53252	0.041032	0.464176
GO:0035910~ascending aorta morphogenesis	0.178359	4	8.53252	0.041032	0.464176
GO:0035905~ascending aorta development	0.178359	4	8.53252	0.041032	0.464176
GO:0034248~regulation of cellular amide metabolic process	2.61593	374	1.33843	0.041177	0.464782
GO:0060348~bone development	1.42687	179	1.52537	0.0414525	0.466463
GO:0051050~positive regulation of transport	5.76694	920	1.1995	0.0419526	0.469977
GO:0042475~odontogenesis of dentin-containing tooth	0.772889	79	1.87211	0.0423174	0.472356
GO:1901654~response to ketone	1.36742	170	1.5392	0.0424245	0.472627
GO:0009206~purine ribonucleoside triphosphate biosynthetic process	0.653983	62	2.01845	0.042704	0.474293
GO:0006469~negative regulation of protein kinase activity	1.78359	237	1.44009	0.0427162	0.473792
GO:0035725~sodium ion transmembrane transport	1.12961	133	1.62524	0.0430051	0.475523
GO:0009156~ribonucleoside monophosphate biosynthetic process	0.832342	88	1.80993	0.0432259	0.476698
GO:1902106~negative regulation of leukocyte differentiation	0.832342	88	1.80993	0.0432259	0.476698
GO:1900180~regulation of protein localization to nucleus	1.66468	218	1.46123	0.0433215	0.476865
GO:0016241~regulation of macroautophagy	1.07015	124	1.65146	0.0434707	0.477459
GO:0009124~nucleoside monophosphate biosynthetic process	0.891795	97	1.75928	0.0437152	0.478809
GO:0051101~regulation of DNA binding	0.891795	97	1.75928	0.0437152	0.478809
GO:0044259~multicellular organismal macromolecule metabolic process	1.0107	115	1.68177	0.0437751	0.478689
GO:0019079~viral genome replication	0.951249	106	1.71724	0.043875	0.478884
GO:0034599~cellular response to oxidative stress	1.72414	228	1.44704	0.0440686	0.479821
GO:0010676~positive regulation of cellular carbohydrate metabolic process	0.59453	54	2.1068	0.0442052	0.480303
GO:0050900~leukocyte migration	2.61593	376	1.33132	0.0442868	0.480351
GO:0051128~regulation of cellular component organization	13.4958	2323	1.11171	0.04433	0.480099
GO:0006909~phagocytosis	2.0214	277	1.39642	0.0446717	0.482181
GO:0032481~positive regulation of type I interferon production	0.713436	71	1.92282	0.0446859	0.481702
GO:0043122~regulation of I-kappaB kinase/NF-kappaB signaling	1.78359	238	1.43404	0.0447254	0.48142
GO:0097035~regulation of membrane lipid distribution	0.475624	38	2.39509	0.0450678	0.483491
GO:0010463~mesenchymal cell proliferation	0.535077	46	2.22587	0.0451286	0.483373
GO:0009141~nucleoside triphosphate metabolic process	2.14031	297	1.37899	0.0452525	0.483743
GO:0030728~ovulation	0.356718	23	2.96783	0.0460158	0.489014
GO:0042506~tyrosine phosphorylation of Stat5 protein	0.356718	23	2.96783	0.0460158	0.489014
GO:0001945~lymph vessel development	0.356718	23	2.96783	0.0460158	0.489014
GO:0009299~mRNA transcription	0.356718	23	2.96783	0.0460158	0.489014
GO:0071396~cellular response to lipid	3.38882	509	1.27401	0.0463341	0.490848
GO:0048469~cell maturation	1.24851	153	1.56151	0.0468663	0.494285
GO:2000377~regulation of reactive oxygen species metabolic process	1.24851	153	1.56151	0.0468663	0.494285
GO:0006805~xenobiotic metabolic process	0.891795	98	1.74133	0.0470525	0.495096
GO:0043413~macromolecule glycosylation	2.0214	279	1.38641	0.0485617	0.505722
GO:0097193~intrinsic apoptotic signaling pathway	2.0214	279	1.38641	0.0485617	0.505722
GO:0006486~protein glycosylation	2.0214	279	1.38641	0.0485617	0.505722
GO:0043407~negative regulation of MAP kinase activity	0.713436	72	1.89612	0.0487348	0.506399
GO:0032612~interleukin-1 production	0.713436	72	1.89612	0.0487348	0.506399
GO:0051170~nuclear import	2.14031	299	1.36977	0.048807	0.506334
GO:0019933~cAMP-mediated signaling	0.59453	55	2.06849	0.048906	0.506466
GO:1902041~regulation of extrinsic apoptotic signaling pathway via death domain receptors	0.59453	55	2.06849	0.048906	0.506466
GO:2001244~positive regulation of intrinsic apoptotic signaling pathway	0.59453	55	2.06849	0.048906	0.506466
GO:0044707~single-multicellular organism process	32.8775	5943	1.05861	0.0490029	0.506583
GO:0014911~positive regulation of smooth muscle cell migration	0.416171	31	2.56893	0.0498945	0.512454
GO:0006275~regulation of DNA replication	1.0107	117	1.65302	0.0499971	0.5126
GO:0055086~nucleobase-containing small molecule metabolic process	4.63734	728	1.21893	0.0501525	0.513124
GO:0070936~protein K48-linked ubiquitination	0.535077	47	2.17852	0.0503712	0.514099
GO:0021545~cranial nerve development	0.535077	47	2.17852	0.0503712	0.514099
GO:0034113~heterotypic cell-cell adhesion	0.535077	47	2.17852	0.0503712	0.514099
GO:0030282~bone mineralization	0.832342	90	1.76971	0.0504064	0.513761
GO:0051093~negative regulation of developmental process	4.69679	739	1.21618	0.0506449	0.514871
GO:0071404~cellular response to low-density lipoprotein particle stimulus	0.237812	10	4.55068	0.050783	0.515263
GO:0030853~negative regulation of granulocyte differentiation	0.237812	10	4.55068	0.050783	0.515263
GO:0039692~single stranded viral RNA replication via double stranded DNA intermediate	0.237812	10	4.55068	0.050783	0.515263
GO:0006260~DNA replication	2.08086	290	1.37305	0.0508454	0.515118
GO:1903533~regulation of protein targeting	2.14031	300	1.3652	0.0510155	0.515735
GO:0008544~epidermis development	2.14031	300	1.3652	0.0510155	0.515735
GO:0006810~transport	26.0404	4663	1.06862	0.0516383	0.519531
GO:0010608~posttranscriptional regulation of gene expression	3.15101	472	1.27747	0.0521601	0.522585
GO:0034249~negative regulation of cellular amide metabolic process	1.24851	155	1.54136	0.0524514	0.524018
GO:0010952~positive regulation of peptidase activity	1.24851	155	1.54136	0.0524514	0.524018
GO:0051234~establishment of localization	26.6944	4790	1.06642	0.0524624	0.523508
GO:0071901~negative regulation of protein serine/threonine kinase activity	1.07015	127	1.61244	0.0525713	0.523675
GO:0032436~positive regulation of proteasomal ubiquitin-dependent protein catabolic process	0.713436	73	1.87014	0.0530251	0.526214
GO:0072521~purine-containing compound metabolic process	3.74554	575	1.24649	0.0537527	0.530594
GO:0022904~respiratory electron transport chain	0.951249	109	1.66997	0.0539082	0.531063
GO:2000027~regulation of organ morphogenesis	1.84304	252	1.39951	0.0539228	0.530578
GO:0061726~mitochondrion disassembly	0.59453	56	2.03155	0.053925	0.530009
GO:1903036~positive regulation of response to wounding	0.59453	56	2.03155	0.053925	0.530009
GO:0000422~mitophagy	0.59453	56	2.03155	0.053925	0.530009
GO:0051784~negative regulation of nuclear division	0.59453	56	2.03155	0.053925	0.530009
GO:2000144~positive regulation of DNA-templated transcription, initiation	0.356718	24	2.84417	0.0540758	0.530446
GO:0035308~negative regulation of protein dephosphorylation	0.356718	24	2.84417	0.0540758	0.530446
GO:0044772~mitotic cell cycle phase transition	3.38882	514	1.26162	0.0540795	0.529889
GO:0002688~regulation of leukocyte chemotaxis	0.891795	100	1.7065	0.0542513	0.530467
GO:0042775~mitochondrial ATP synthesis coupled electron transport	0.832342	91	1.75026	0.0542869	0.530127
GO:0097164~ammonium ion metabolic process	0.832342	91	1.75026	0.0542869	0.530127
GO:0050792~regulation of viral process	1.9025	262	1.38952	0.0543037	0.529661
GO:0050708~regulation of protein secretion	2.67539	392	1.306	0.0545574	0.530785
GO:0042157~lipoprotein metabolic process	1.12961	137	1.57779	0.0548221	0.531976
GO:0030595~leukocyte chemotaxis	1.48633	194	1.46607	0.05485	0.531586
GO:0006066~alcohol metabolic process	2.0214	282	1.37166	0.0548569	0.531057
GO:0009611~response to wounding	4.16171	649	1.22707	0.055482	0.534627
GO:1904950~negative regulation of establishment of protein localization	1.54578	204	1.44997	0.0557668	0.535929
GO:0046034~ATP metabolic process	1.78359	243	1.40453	0.055829	0.535763
GO:0009259~ribonucleotide metabolic process	3.50773	535	1.25463	0.0558541	0.535355
GO:0036303~lymph vessel morphogenesis	0.297265	17	3.34609	0.0559465	0.535389
GO:2000811~negative regulation of anoikis	0.297265	17	3.34609	0.0559465	0.535389
GO:0061323~cell proliferation involved in heart morphogenesis	0.297265	17	3.34609	0.0559465	0.535389
GO:0016233~telomere capping	0.535077	48	2.13313	0.0559916	0.535113
GO:0019935~cyclic-nucleotide-mediated signaling	0.653983	65	1.92529	0.0562089	0.535963
GO:0043618~regulation of transcription from RNA polymerase II promoter in response to stress	0.653983	65	1.92529	0.0562089	0.535963
GO:0006163~purine nucleotide metabolic process	3.56718	547	1.2479	0.0565944	0.537902
GO:0034612~response to tumor necrosis factor	1.9025	263	1.38424	0.0565987	0.537361
GO:0017148~negative regulation of translation	1.18906	147	1.54785	0.0567853	0.538001
GO:0061136~regulation of proteasomal protein catabolic process	1.18906	147	1.54785	0.0567853	0.538001
GO:0006338~chromatin remodeling	1.30797	166	1.50775	0.0569341	0.538395
GO:0034504~protein localization to nucleus	2.49703	363	1.31631	0.0569962	0.538229
GO:1900026~positive regulation of substrate adhesion-dependent cell spreading	0.416171	32	2.48865	0.0570297	0.537879
GO:0061418~regulation of transcription from RNA polymerase II promoter in response to hypoxia	0.416171	32	2.48865	0.0570297	0.537879
GO:2000116~regulation of cysteine-type endopeptidase activity	1.66468	224	1.42209	0.0572284	0.538592
GO:0000819~sister chromatid segregation	1.66468	224	1.42209	0.0572284	0.538592
GO:0006417~regulation of translation	2.37812	343	1.32673	0.057236	0.538077
GO:2001057~reactive nitrogen species metabolic process	0.713436	74	1.84487	0.0575611	0.539596
GO:0001649~osteoblast differentiation	1.48633	195	1.45855	0.0575651	0.539059
GO:0032963~collagen metabolic process	0.951249	110	1.65479	0.057578	0.538579
GO:0050728~negative regulation of inflammatory response	0.951249	110	1.65479	0.057578	0.538579
GO:0007224~smoothened signaling pathway	0.951249	110	1.65479	0.057578	0.538579
GO:0051262~protein tetramerization	1.12961	138	1.56636	0.0580996	0.541337
GO:0042752~regulation of circadian rhythm	0.891795	101	1.68961	0.0581193	0.540901
GO:0042773~ATP synthesis coupled electron transport	0.832342	92	1.73124	0.0583656	0.5419
GO:0015672~monovalent inorganic cation transport	3.21046	486	1.26408	0.0586235	0.542966
GO:1901657~glycosyl compound metabolic process	2.9132	435	1.28151	0.0586785	0.542753
GO:0098655~cation transmembrane transport	4.45898	703	1.21373	0.0590599	0.544586
GO:0035195~gene silencing by miRNA	0.59453	57	1.99591	0.0592677	0.545326
GO:0019693~ribose phosphate metabolic process	3.56718	549	1.24335	0.0606004	0.553006
GO:0009152~purine ribonucleotide biosynthetic process	1.78359	245	1.39306	0.0607842	0.553573
GO:0051047~positive regulation of secretion	2.43757	355	1.31393	0.0612126	0.555626
GO:0006809~nitric oxide biosynthetic process	0.653983	66	1.89612	0.0612688	0.55541
GO:0022900~electron transport chain	0.951249	111	1.63988	0.061415	0.55574
GO:0009167~purine ribonucleoside monophosphate metabolic process	2.0214	285	1.35722	0.0617253	0.557061
GO:0006754~ATP biosynthetic process	0.535077	49	2.0896	0.0619951	0.55813
GO:0035272~exocrine system development	0.535077	49	2.0896	0.0619951	0.55813
GO:0005975~carbohydrate metabolic process	4.87515	778	1.19909	0.062164	0.55859
GO:0016525~negative regulation of angiogenesis	0.713436	75	1.82027	0.0623466	0.559129
GO:0030593~neutrophil chemotaxis	0.772889	84	1.76068	0.0627469	0.560964
GO:1904037~positive regulation of epithelial cell apoptotic process	0.356718	25	2.73041	0.0628998	0.56132
GO:0000027~ribosomal large subunit assembly	0.356718	25	2.73041	0.0628998	0.56132
GO:0060964~regulation of gene silencing by miRNA	0.356718	25	2.73041	0.0628998	0.56132
GO:0032365~intracellular lipid transport	0.356718	25	2.73041	0.0628998	0.56132
GO:2000209~regulation of anoikis	0.356718	25	2.73041	0.0628998	0.56132
GO:0071634~regulation of transforming growth factor beta production	0.356718	25	2.73041	0.0628998	0.56132
GO:0046128~purine ribonucleoside metabolic process	2.43757	356	1.31024	0.0630495	0.561655
GO:0043409~negative regulation of MAPK cascade	1.18906	149	1.52707	0.0633893	0.563112
GO:0080135~regulation of cellular response to stress	3.74554	581	1.23362	0.0634905	0.563157
GO:0019637~organophosphate metabolic process	6.71819	1108	1.16026	0.0636916	0.56379
GO:0009126~purine nucleoside monophosphate metabolic process	2.0214	286	1.35247	0.0641459	0.5659
GO:0009150~purine ribonucleotide metabolic process	3.38882	520	1.24706	0.0641959	0.565642
GO:0006897~endocytosis	4.22117	665	1.21465	0.0643132	0.565778
GO:0048762~mesenchymal cell differentiation	1.36742	178	1.47002	0.0643505	0.565448
GO:1902308~regulation of peptidyl-serine dephosphorylation	0.178359	5	6.82602	0.064449	0.565474
GO:0045053~protein retention in Golgi apparatus	0.178359	5	6.82602	0.064449	0.565474
GO:0060916~mesenchymal cell proliferation involved in lung development	0.178359	5	6.82602	0.064449	0.565474
GO:0046898~response to cycloheximide	0.178359	5	6.82602	0.064449	0.565474
GO:0043313~regulation of neutrophil degranulation	0.178359	5	6.82602	0.064449	0.565474
GO:1902036~regulation of hematopoietic stem cell differentiation	0.178359	5	6.82602	0.064449	0.565474
GO:0031087~deadenylation-independent decapping of nuclear-transcribed mRNA	0.178359	5	6.82602	0.064449	0.565474
GO:0043900~regulation of multi-organism process	2.55648	377	1.29761	0.0644562	0.56497
GO:0043406~positive regulation of MAP kinase activity	1.60523	217	1.41553	0.0647256	0.565987
GO:0071364~cellular response to epidermal growth factor stimulus	0.416171	33	2.41324	0.064745	0.565555
GO:0007435~salivary gland morphogenesis	0.416171	33	2.41324	0.064745	0.565555
GO:0072666~establishment of protein localization to vacuole	0.416171	33	2.41324	0.064745	0.565555
GO:0007093~mitotic cell cycle checkpoint	1.24851	159	1.50258	0.0650039	0.566506
GO:0046133~pyrimidine ribonucleoside catabolic process	0.237812	11	4.13698	0.0653912	0.568191
GO:0043619~regulation of transcription from RNA polymerase II promoter in response to oxidative stress	0.237812	11	4.13698	0.0653912	0.568191
GO:0018065~protein-cofactor linkage	0.237812	11	4.13698	0.0653912	0.568191
GO:0048715~negative regulation of oligodendrocyte differentiation	0.237812	11	4.13698	0.0653912	0.568191
GO:0002764~immune response-regulating signaling pathway	3.44828	531	1.24265	0.0654792	0.568153
GO:0050673~epithelial cell proliferation	2.37812	347	1.31143	0.0658577	0.569775
GO:0022613~ribonucleoprotein complex biogenesis	3.15101	480	1.25618	0.0659275	0.569631
GO:0009725~response to hormone	5.29132	854	1.18563	0.0660244	0.569643
GO:1901214~regulation of neuron death	1.84304	257	1.37229	0.0663008	0.570672
GO:0071466~cellular response to xenobiotic stimulus	0.891795	103	1.6568	0.0664061	0.57073
GO:0044802~single-organism membrane organization	5.35077	866	1.18234	0.0664204	0.570272
GO:0009205~purine ribonucleoside triphosphate metabolic process	1.9025	267	1.3635	0.0664794	0.570069
GO:0071495~cellular response to endogenous stimulus	7.13436	1185	1.15207	0.0665172	0.569746
GO:0070997~neuron death	1.96195	277	1.35535	0.066588	0.56961
GO:0009161~ribonucleoside monophosphate metabolic process	2.08086	297	1.34069	0.0665896	0.569084
GO:0042273~ribosomal large subunit biogenesis	0.653983	67	1.86782	0.0666144	0.56869
GO:1901798~positive regulation of signal transduction by p53 class mediator	0.297265	18	3.16019	0.0671119	0.570953
GO:0007250~activation of NF-kappaB-inducing kinase activity	0.297265	18	3.16019	0.0671119	0.570953
GO:1990266~neutrophil migration	0.832342	94	1.6944	0.0671292	0.570517
GO:0048709~oligodendrocyte differentiation	0.713436	76	1.79632	0.0673847	0.571413
GO:0030154~cell differentiation	20.5113	3652	1.07474	0.0678206	0.573308
GO:0009260~ribonucleotide biosynthetic process	1.84304	258	1.36697	0.0689987	0.57927
GO:0006814~sodium ion transport	1.48633	199	1.42923	0.0693775	0.580806
GO:0048736~appendage development	1.30797	170	1.47228	0.0697619	0.582364
GO:0060173~limb development	1.30797	170	1.47228	0.0697619	0.582364
GO:0042278~purine nucleoside metabolic process	2.43757	359	1.29929	0.070144	0.5839
GO:0045936~negative regulation of phosphate metabolic process	3.50773	544	1.23387	0.0704067	0.584785
GO:0010563~negative regulation of phosphorus metabolic process	3.50773	544	1.23387	0.0704067	0.584785
GO:0072329~monocarboxylic acid catabolic process	0.891795	104	1.64087	0.0708297	0.586524
GO:0030323~respiratory tube development	1.36742	180	1.45369	0.0708763	0.586245
GO:0002718~regulation of cytokine production involved in immune response	0.59453	59	1.92825	0.0709396	0.586055
GO:1904888~cranial skeletal system development	0.59453	59	1.92825	0.0709396	0.586055
GO:0060429~epithelium development	6.42093	1060	1.15913	0.0712308	0.58708
GO:0007167~enzyme linked receptor protein signaling pathway	5.8264	954	1.16868	0.0712475	0.586642
GO:0051290~protein heterotetramerization	0.475624	42	2.16699	0.0712858	0.58632
GO:0034103~regulation of tissue remodeling	0.653983	68	1.84035	0.0722487	0.590884
GO:0046823~negative regulation of nucleocytoplasmic transport	0.653983	68	1.84035	0.0722487	0.590884
GO:0009201~ribonucleoside triphosphate biosynthetic process	0.653983	68	1.84035	0.0722487	0.590884
GO:0038066~p38MAPK cascade	0.356718	26	2.62539	0.0724837	0.591593
GO:0000188~inactivation of MAPK activity	0.356718	26	2.62539	0.0724837	0.591593
GO:0071604~transforming growth factor beta production	0.356718	26	2.62539	0.0724837	0.591593
GO:0048246~macrophage chemotaxis	0.356718	26	2.62539	0.0724837	0.591593
GO:0040036~regulation of fibroblast growth factor receptor signaling pathway	0.356718	26	2.62539	0.0724837	0.591593
GO:0034470~ncRNA processing	2.73484	411	1.2733	0.0726169	0.591766
GO:2000181~negative regulation of blood vessel morphogenesis	0.713436	77	1.77299	0.072678	0.591562
GO:0006903~vesicle targeting	0.713436	77	1.77299	0.072678	0.591562
GO:0099587~inorganic ion import into cell	0.416171	34	2.34226	0.073041	0.592932
GO:0060795~cell fate commitment involved in formation of primary germ layer	0.416171	34	2.34226	0.073041	0.592932
GO:0009262~deoxyribonucleotide metabolic process	0.416171	34	2.34226	0.073041	0.592932
GO:1902042~negative regulation of extrinsic apoptotic signaling pathway via death domain receptors	0.416171	34	2.34226	0.073041	0.592932
GO:0046131~pyrimidine ribonucleoside metabolic process	0.416171	34	2.34226	0.073041	0.592932
GO:1902930~regulation of alcohol biosynthetic process	0.416171	34	2.34226	0.073041	0.592932
GO:0002707~negative regulation of lymphocyte mediated immunity	0.416171	34	2.34226	0.073041	0.592932
GO:0098659~inorganic cation import into cell	0.416171	34	2.34226	0.073041	0.592932
GO:1903052~positive regulation of proteolysis involved in cellular protein catabolic process	1.30797	171	1.46367	0.0732543	0.593518
GO:0070555~response to interleukin-1	0.951249	114	1.59673	0.0739508	0.596596
GO:0097530~granulocyte migration	0.951249	114	1.59673	0.0739508	0.596596
GO:0098542~defense response to other organism	3.21046	494	1.24361	0.0744493	0.598633
GO:0051092~positive regulation of NF-kappaB transcription factor activity	1.07015	133	1.5397	0.0745952	0.598858
GO:0048565~digestive tract development	1.07015	133	1.5397	0.0745952	0.598858
GO:0044770~cell cycle phase transition	3.50773	547	1.2271	0.0750407	0.600607
GO:0010803~regulation of tumor necrosis factor-mediated signaling pathway	0.535077	51	2.00765	0.0751651	0.600719
GO:0034121~regulation of toll-like receptor signaling pathway	0.535077	51	2.00765	0.0751651	0.600719
GO:0072665~protein localization to vacuole	0.535077	51	2.00765	0.0751651	0.600719
GO:2001239~regulation of extrinsic apoptotic signaling pathway in absence of ligand	0.535077	51	2.00765	0.0751651	0.600719
GO:0045637~regulation of myeloid cell differentiation	1.42687	191	1.42953	0.0751682	0.600216
GO:0034101~erythrocyte homeostasis	0.891795	105	1.62524	0.0754425	0.601087
GO:0071897~DNA biosynthetic process	1.48633	201	1.41501	0.0758705	0.602727
GO:0051094~positive regulation of developmental process	6.53983	1089	1.14916	0.0759227	0.602473
GO:1902532~negative regulation of intracellular signal transduction	2.97265	454	1.25294	0.0762358	0.603528
GO:0048705~skeletal system morphogenesis	1.54578	211	1.40187	0.0764286	0.603976
GO:0009123~nucleoside monophosphate metabolic process	2.14031	311	1.31692	0.0767047	0.604838
GO:0006790~sulfur compound metabolic process	2.49703	372	1.28447	0.0768832	0.605212
GO:0042255~ribosome assembly	0.59453	60	1.89612	0.0772742	0.606637
GO:0016266~O-glycan processing	0.59453	60	1.89612	0.0772742	0.606637
GO:0046390~ribose phosphate biosynthetic process	1.84304	261	1.35125	0.0775514	0.607492
GO:0043123~positive regulation of I-kappaB kinase/NF-kappaB signaling	1.36742	182	1.43771	0.0778406	0.608403
GO:0030278~regulation of ossification	1.36742	182	1.43771	0.0778406	0.608403
GO:0006913~nucleocytoplasmic transport	3.0321	465	1.24777	0.0778945	0.608156
GO:0036473~cell death in response to oxidative stress	0.653983	69	1.81368	0.0781735	0.609013
GO:0001707~mesoderm formation	0.653983	69	1.81368	0.0781735	0.609013
GO:0070301~cellular response to hydrogen peroxide	0.713436	78	1.75026	0.0782286	0.608772
GO:0001709~cell fate determination	0.475624	43	2.11659	0.0790038	0.612036
GO:0030100~regulation of endocytosis	1.48633	202	1.40801	0.0792672	0.612801
GO:0014912~negative regulation of smooth muscle cell migration	0.297265	19	2.99387	0.0793354	0.612622
GO:0034104~negative regulation of tissue remodeling	0.297265	19	2.99387	0.0793354	0.612622
GO:0030330~DNA damage response, signal transduction by p53 class mediator	0.891795	106	1.60991	0.0802463	0.616489
GO:0050709~negative regulation of protein secretion	0.891795	106	1.60991	0.0802463	0.616489
GO:0030155~regulation of cell adhesion	4.04281	643	1.20313	0.0803184	0.616326
GO:0051403~stress-activated MAPK cascade	1.72414	242	1.36332	0.080518	0.616771
GO:0032984~macromolecular complex disassembly	1.84304	262	1.3461	0.0805576	0.616453
GO:0043241~protein complex disassembly	1.78359	252	1.35437	0.0805778	0.616044
GO:0006164~purine nucleotide biosynthetic process	1.78359	252	1.35437	0.0805778	0.616044
GO:0018193~peptidyl-amino acid modification	7.07491	1185	1.14247	0.0809721	0.617411
GO:0071402~cellular response to lipoprotein particle stimulus	0.237812	12	3.79223	0.0816795	0.620245
GO:0070262~peptidyl-serine dephosphorylation	0.237812	12	3.79223	0.0816795	0.620245
GO:0045779~negative regulation of bone resorption	0.237812	12	3.79223	0.0816795	0.620245
GO:0071417~cellular response to organonitrogen compound	3.09156	477	1.24023	0.0818461	0.620524
GO:1900408~negative regulation of cellular response to oxidative stress	0.416171	35	2.27534	0.0819148	0.620343
GO:2000736~regulation of stem cell differentiation	0.416171	35	2.27534	0.0819148	0.620343
GO:1903202~negative regulation of oxidative stress-induced cell death	0.416171	35	2.27534	0.0819148	0.620343
GO:1902883~negative regulation of response to oxidative stress	0.416171	35	2.27534	0.0819148	0.620343
GO:0051224~negative regulation of protein transport	1.42687	193	1.41472	0.0822075	0.621211
GO:0032663~regulation of interleukin-2 production	0.535077	52	1.96904	0.0823346	0.621303
GO:0003407~neural retina development	0.535077	52	1.96904	0.0823346	0.621303
GO:0032446~protein modification by small protein conjugation	5.41023	887	1.16717	0.0824432	0.621308
GO:0034622~cellular macromolecular complex assembly	6.06421	1004	1.1558	0.0825168	0.621151
GO:0046685~response to arsenic-containing substance	0.356718	27	2.52815	0.082817	0.622046
GO:0015949~nucleobase-containing small molecule interconversion	0.356718	27	2.52815	0.082817	0.622046
GO:1902893~regulation of pri-miRNA transcription from RNA polymerase II promoter	0.356718	27	2.52815	0.082817	0.622046
GO:0008299~isoprenoid biosynthetic process	0.356718	27	2.52815	0.082817	0.622046
GO:0071347~cellular response to interleukin-1	0.772889	88	1.68065	0.0831271	0.622983
GO:0051053~negative regulation of DNA metabolic process	0.951249	116	1.5692	0.0831798	0.622729
GO:0001818~negative regulation of cytokine production	1.60523	223	1.37745	0.083472	0.623579
GO:0009199~ribonucleoside triphosphate metabolic process	1.9025	273	1.33353	0.0834882	0.623156
GO:0060341~regulation of cellular localization	5.11296	834	1.17314	0.0835422	0.622909
GO:0048207~vesicle targeting, rough ER to cis-Golgi	0.59453	61	1.86503	0.083943	0.624253
GO:0006826~iron ion transport	0.59453	61	1.86503	0.083943	0.624253
GO:0035194~posttranscriptional gene silencing by RNA	0.59453	61	1.86503	0.083943	0.624253
GO:0048208~COPII vesicle coating	0.59453	61	1.86503	0.083943	0.624253
GO:0016441~posttranscriptional gene silencing	0.59453	61	1.86503	0.083943	0.624253
GO:0008625~extrinsic apoptotic signaling pathway via death domain receptors	0.713436	79	1.72811	0.0840378	0.624192
GO:0043161~proteasome-mediated ubiquitin-dependent protein catabolic process	2.49703	375	1.27419	0.0841718	0.624311
GO:0030198~extracellular matrix organization	2.25922	334	1.29435	0.0843025	0.624414
GO:0002040~sprouting angiogenesis	0.653983	70	1.78777	0.0843902	0.624321
GO:0003151~outflow tract morphogenesis	0.653983	70	1.78777	0.0843902	0.624321
GO:0014032~neural crest cell development	0.653983	70	1.78777	0.0843902	0.624321
GO:0045333~cellular respiration	1.30797	174	1.43843	0.0844351	0.624034
GO:0044774~mitotic DNA integrity checkpoint	0.891795	107	1.59486	0.0852422	0.627201
GO:0038061~NIK/NF-kappaB signaling	0.891795	107	1.59486	0.0852422	0.627201
GO:0072657~protein localization to membrane	3.15101	489	1.23306	0.0856472	0.628535
GO:0044272~sulfur compound biosynthetic process	1.48633	204	1.3942	0.0863648	0.631256
GO:0043632~modification-dependent macromolecule catabolic process	3.74554	593	1.20865	0.086564	0.631653
GO:0031098~stress-activated protein kinase signaling cascade	1.78359	254	1.3437	0.0869584	0.632915
GO:0043062~extracellular structure organization	2.25922	335	1.29049	0.0870211	0.632704
GO:0071356~cellular response to tumor necrosis factor	1.72414	244	1.35215	0.0870343	0.632275
GO:0009117~nucleotide metabolic process	4.16171	667	1.19396	0.0871605	0.632346
GO:0014075~response to amine	0.475624	44	2.06849	0.0871873	0.631979
GO:0045839~negative regulation of mitotic nuclear division	0.475624	44	2.06849	0.0871873	0.631979
GO:0050766~positive regulation of phagocytosis	0.475624	44	2.06849	0.0871873	0.631979
GO:0010035~response to inorganic substance	3.0321	469	1.23712	0.0872461	0.631752
GO:0001501~skeletal system development	3.15101	490	1.23054	0.0879115	0.634195
GO:0046824~positive regulation of nucleocytoplasmic transport	0.951249	117	1.55579	0.0880596	0.634359
GO:0048869~cellular developmental process	22.176	3992	1.063	0.088394	0.635336
GO:1903901~negative regulation of viral life cycle	0.772889	89	1.66176	0.0888009	0.636623
GO:0043903~regulation of symbiosis, encompassing mutualism through parasitism	1.96195	285	1.3173	0.0894158	0.638801
GO:0043624~cellular protein complex disassembly	1.42687	195	1.40021	0.0896744	0.639433
GO:0051603~proteolysis involved in cellular protein catabolic process	4.10226	657	1.19481	0.0897689	0.639358
GO:1903201~regulation of oxidative stress-induced cell death	0.535077	53	1.93189	0.0898934	0.639412
GO:0006120~mitochondrial electron transport, NADH to ubiquinone	0.535077	53	1.93189	0.0898934	0.639412
GO:0002181~cytoplasmic translation	0.535077	53	1.93189	0.0898934	0.639412
GO:0009142~nucleoside triphosphate biosynthetic process	0.713436	80	1.7065	0.0901062	0.639845
GO:0043044~ATP-dependent chromatin remodeling	0.713436	80	1.7065	0.0901062	0.639845
GO:0044706~multi-multicellular organism process	1.54578	215	1.37579	0.0903228	0.640292
GO:0048525~negative regulation of viral process	0.891795	108	1.5801	0.090431	0.640275
GO:0006119~oxidative phosphorylation	0.891795	108	1.5801	0.090431	0.640275
GO:0098657~import into cell	0.653983	71	1.76259	0.0908991	0.641789
GO:0048332~mesoderm morphogenesis	0.653983	71	1.76259	0.0908991	0.641789
GO:0051289~protein homotetramerization	0.59453	62	1.83495	0.0909459	0.64151
GO:0071321~cellular response to cGMP	0.178359	6	5.68835	0.0911519	0.641906
GO:1902563~regulation of neutrophil activation	0.178359	6	5.68835	0.0911519	0.641906
GO:1990000~amyloid fibril formation	0.178359	6	5.68835	0.0911519	0.641906
GO:0003062~regulation of heart rate by chemical signal	0.178359	6	5.68835	0.0911519	0.641906
GO:0032730~positive regulation of interleukin-1 alpha production	0.178359	6	5.68835	0.0911519	0.641906
GO:0010887~negative regulation of cholesterol storage	0.178359	6	5.68835	0.0911519	0.641906
GO:0031086~nuclear-transcribed mRNA catabolic process, deadenylation-independent decay	0.178359	6	5.68835	0.0911519	0.641906
GO:0009261~ribonucleotide catabolic process	0.416171	36	2.21213	0.09136	0.64231
GO:0090503~RNA phosphodiester bond hydrolysis, exonucleolytic	0.416171	36	2.21213	0.09136	0.64231
GO:0010718~positive regulation of epithelial to mesenchymal transition	0.416171	36	2.21213	0.09136	0.64231
GO:0002820~negative regulation of adaptive immune response	0.416171	36	2.21213	0.09136	0.64231
GO:0070647~protein modification by small protein conjugation or removal	6.18312	1032	1.14649	0.0916219	0.64294
GO:0030324~lung development	1.30797	176	1.42209	0.0924836	0.646079
GO:0035584~calcium-mediated signaling using intracellular calcium source	0.297265	20	2.84417	0.0925778	0.645998
GO:0043586~tongue development	0.297265	20	2.84417	0.0925778	0.645998
GO:1902932~positive regulation of alcohol biosynthetic process	0.297265	20	2.84417	0.0925778	0.645998
GO:0048562~embryonic organ morphogenesis	1.96195	286	1.3127	0.0925994	0.645614
GO:1903364~positive regulation of cellular protein catabolic process	1.36742	186	1.4068	0.0931143	0.647282
GO:0019941~modification-dependent protein catabolic process	3.68609	585	1.20574	0.0935154	0.64847
GO:0071398~cellular response to fatty acid	0.356718	28	2.43786	0.0938838	0.649517
GO:0060147~regulation of posttranscriptional gene silencing	0.356718	28	2.43786	0.0938838	0.649517
GO:0060966~regulation of gene silencing by RNA	0.356718	28	2.43786	0.0938838	0.649517
GO:0043276~anoikis	0.356718	28	2.43786	0.0938838	0.649517
GO:0002053~positive regulation of mesenchymal cell proliferation	0.356718	28	2.43786	0.0938838	0.649517
GO:0051482~positive regulation of cytosolic calcium ion concentration involved in phospholipase C-activating G-protein coupled signaling pathway	0.356718	28	2.43786	0.0938838	0.649517
GO:0032507~maintenance of protein location in cell	0.772889	90	1.6433	0.0947077	0.65242
GO:0048010~vascular endothelial growth factor receptor signaling pathway	0.772889	90	1.6433	0.0947077	0.65242
GO:0043901~negative regulation of multi-organism process	1.18906	157	1.44926	0.095008	0.653173
GO:0007062~sister chromatid cohesion	1.0107	128	1.51097	0.0953008	0.653892
GO:2001056~positive regulation of cysteine-type endopeptidase activity	1.0107	128	1.51097	0.0953008	0.653892
GO:1901615~organic hydroxy compound metabolic process	2.67539	410	1.24866	0.0955197	0.65431
GO:0006511~ubiquitin-dependent protein catabolic process	3.62663	577	1.20274	0.0957475	0.654762
GO:0090329~regulation of DNA-dependent DNA replication	0.475624	45	2.02252	0.0958324	0.654637
GO:0042503~tyrosine phosphorylation of Stat3 protein	0.475624	45	2.02252	0.0958324	0.654637
GO:0070542~response to fatty acid	0.475624	45	2.02252	0.0958324	0.654637
GO:0045840~positive regulation of mitotic nuclear division	0.475624	45	2.02252	0.0958324	0.654637
GO:0042516~regulation of tyrosine phosphorylation of Stat3 protein	0.475624	45	2.02252	0.0958324	0.654637
GO:0002704~negative regulation of leukocyte mediated immunity	0.475624	45	2.02252	0.0958324	0.654637
GO:0032648~regulation of interferon-beta production	0.475624	45	2.02252	0.0958324	0.654637
GO:0034446~substrate adhesion-dependent cell spreading	0.713436	81	1.68544	0.0964341	0.656588
GO:1903900~regulation of viral life cycle	1.30797	177	1.41405	0.0966883	0.657139
GO:0030029~actin filament-based process	4.16171	672	1.18507	0.0969085	0.657552
GO:0055072~iron ion homeostasis	0.653983	72	1.73811	0.0976998	0.660229
GO:0010038~response to metal ion	2.08086	308	1.29281	0.0979024	0.660566
GO:0051169~nuclear transport	3.0321	473	1.22666	0.0979464	0.660276
GO:0006901~vesicle coating	0.59453	63	1.80582	0.0982816	0.661133
GO:1900407~regulation of cellular response to oxidative stress	0.59453	63	1.80582	0.0982816	0.661133
GO:1901216~positive regulation of neuron death	0.59453	63	1.80582	0.0982816	0.661133
GO:0008637~apoptotic mitochondrial changes	0.951249	119	1.52964	0.0983535	0.660953
GO:0043280~positive regulation of cysteine-type endopeptidase activity involved in apoptotic process	0.951249	119	1.52964	0.0983535	0.660953
GO:0042770~signal transduction in response to DNA damage	0.951249	119	1.52964	0.0983535	0.660953
GO:0045727~positive regulation of translation	0.832342	100	1.59274	0.0984127	0.660724
GO:0007155~cell adhesion	9.80975	1699	1.10486	0.0984749	0.660507
GO:0043254~regulation of protein complex assembly	2.49703	381	1.25412	0.0994688	0.663927
GO:0043517~positive regulation of DNA damage response, signal transduction by p53 class mediator	0.237812	13	3.50052	0.0995108	0.663631
GO:0045351~type I interferon biosynthetic process	0.237812	13	3.50052	0.0995108	0.663631
GO:0010745~negative regulation of macrophage derived foam cell differentiation	0.237812	13	3.50052	0.0995108	0.663631
GO:0071243~cellular response to arsenic-containing substance	0.237812	13	3.50052	0.0995108	0.663631
GO:0010885~regulation of cholesterol storage	0.237812	13	3.50052	0.0995108	0.663631
GO:0021781~glial cell fate commitment	0.237812	13	3.50052	0.0995108	0.663631
GO:0002921~negative regulation of humoral immune response	0.237812	13	3.50052	0.0995108	0.663631
GO:0031570~DNA integrity checkpoint	1.18906	158	1.44009	0.0995624	0.663372
GO:0098602~single organism cell adhesion	4.75624	779	1.16834	0.0996443	0.663231
GO:0090305~nucleic acid phosphodiester bond hydrolysis	1.9025	278	1.30955	0.099753	0.663195

## Sheet: DiffExp_SmVsAir_Day4_Up
Term	%	Pop Hits	Fold Enrichment	P Value	Benjamini
GO:0044237~cellular metabolic process	60.9739	10202	1.13859	9.36995e-11	7.1324e-07
GO:0048519~negative regulation of biological process	30.7692	4623	1.26795	2.31477e-09	8.80996e-06
GO:0008152~metabolic process	64.5025	11075	1.10954	8.08276e-09	2.05085e-05
GO:0048523~negative regulation of cellular process	28.6521	4300	1.2694	1.12359e-08	2.13817e-05
GO:0071704~organic substance metabolic process	62.597	10707	1.11377	1.23349e-08	1.87784e-05
GO:0044238~primary metabolic process	60.2682	10243	1.12091	1.27518e-08	1.61776e-05
GO:0060255~regulation of macromolecule metabolic process	36.8384	5815	1.20687	3.43249e-08	3.73252e-05
GO:0019222~regulation of metabolic process	38.7438	6171	1.19607	4.01335e-08	3.81863e-05
GO:0009968~negative regulation of signal transduction	9.10374	1089	1.59258	9.82775e-08	8.31175e-05
GO:0046907~intracellular transport	12.2089	1594	1.45914	2.07159e-07	0.000157677
GO:0031323~regulation of cellular metabolic process	36.5561	5844	1.19168	2.64088e-07	0.000182732
GO:0010467~gene expression	33.5921	5306	1.20609	2.84894e-07	0.000180701
GO:0010468~regulation of gene expression	28.2287	4345	1.23769	3.26708e-07	0.000191282
GO:0048585~negative regulation of response to stimulus	10.7269	1369	1.49273	3.60865e-07	0.000196188
GO:0080090~regulation of primary metabolic process	36.0621	5798	1.1849	7.48032e-07	0.000379529
GO:0051169~nuclear transport	4.65773	473	1.87596	1.00714e-06	0.000479032
GO:0034641~cellular nitrogen compound metabolic process	39.8024	6505	1.16566	1.08091e-06	0.000483878
GO:0010648~negative regulation of cell communication	9.38603	1182	1.51277	1.11508e-06	0.000471443
GO:0006913~nucleocytoplasmic transport	4.58716	465	1.87932	1.15654e-06	0.000463239
GO:0044249~cellular biosynthetic process	37.6853	6118	1.17347	1.22299e-06	0.00046536
GO:0023057~negative regulation of signaling	9.38603	1186	1.50767	1.33751e-06	0.000484699
GO:0044260~cellular macromolecule metabolic process	49.6824	8387	1.12851	1.58969e-06	0.000549881
GO:0010608~posttranscriptional regulation of gene expression	4.51658	472	1.82296	3.92188e-06	0.00129713
GO:0032268~regulation of cellular protein metabolic process	16.2315	2346	1.31807	4.4311e-06	0.00140441
GO:0071363~cellular response to growth factor stimulus	5.43402	610	1.69707	5.5634e-06	0.00169252
GO:0070848~response to growth factor	5.57516	634	1.67524	6.6632e-06	0.00194888
GO:0051641~cellular localization	17.29	2541	1.29629	6.81151e-06	0.00191851
GO:0006139~nucleobase-containing compound metabolic process	35.4975	5794	1.16716	6.95876e-06	0.00189001
GO:0051649~establishment of localization in cell	14.1143	2004	1.34175	7.37212e-06	0.00193319
GO:0009719~response to endogenous stimulus	11.362	1548	1.39828	7.40543e-06	0.00187725
GO:0043170~macromolecule metabolic process	53.1404	9130	1.10883	7.40669e-06	0.00181706
GO:0009893~positive regulation of metabolic process	20.1835	3052	1.25986	8.82963e-06	0.00209815
GO:0006807~nitrogen compound metabolic process	41.6373	6948	1.14165	9.04413e-06	0.00208401
GO:1901360~organic cyclic compound metabolic process	37.3324	6149	1.15662	9.97388e-06	0.0022305
GO:0009058~biosynthetic process	38.2498	6320	1.15298	1.00328e-05	0.00217962
GO:0007264~small GTPase mediated signal transduction	4.79887	527	1.73476	1.02859e-05	0.00217254
GO:0051246~regulation of protein metabolic process	17.0078	2512	1.28984	1.18331e-05	0.00243148
GO:0016331~morphogenesis of embryonic epithelium	1.97601	149	2.52646	1.29627e-05	0.00259329
GO:0046483~heterocycle metabolic process	35.9915	5919	1.15841	1.39667e-05	0.00272231
GO:0071495~cellular response to endogenous stimulus	9.03317	1185	1.45222	1.45984e-05	0.00277424
GO:0031325~positive regulation of cellular metabolic process	18.8426	2839	1.2644	1.54222e-05	0.0028592
GO:0006725~cellular aromatic compound metabolic process	36.2032	5965	1.15624	1.61262e-05	0.00291843
GO:0090092~regulation of transmembrane receptor protein serine/threonine kinase signaling pathway	2.47001	212	2.21959	1.64874e-05	0.00291443
GO:0071426~ribonucleoprotein complex export from nucleus	1.69372	118	2.73445	1.65244e-05	0.00285467
GO:0010604~positive regulation of macromolecule metabolic process	18.9132	2856	1.26159	1.73171e-05	0.00292503
GO:0014020~primary neural tube formation	1.482	95	2.97191	1.78989e-05	0.00295753
GO:0048522~positive regulation of cellular process	29.4989	4744	1.1846	1.87253e-05	0.00302813
GO:0072175~epithelial tube formation	1.76429	127	2.64653	1.87715e-05	0.00297245
GO:0010629~negative regulation of gene expression	10.7975	1485	1.38518	2.15015e-05	0.00333466
GO:0016070~RNA metabolic process	28.9344	4648	1.18593	2.15847e-05	0.0032807
GO:0051170~nuclear import	3.10515	299	1.97843	2.23554e-05	0.00333113
GO:0017038~protein import	3.31687	329	1.92062	2.43182e-05	0.00355353
GO:0007167~enzyme linked receptor protein signaling pathway	7.48059	954	1.49382	2.71027e-05	0.00388505
GO:1901576~organic substance biosynthetic process	37.4735	6227	1.14645	2.76326e-05	0.00388765
GO:0009966~regulation of signal transduction	18.0663	2728	1.26164	2.89375e-05	0.003997
GO:0044271~cellular nitrogen compound biosynthetic process	30.4869	4947	1.17404	3.01831e-05	0.0040944
GO:0015931~nucleobase-containing compound transport	2.39944	211	2.16639	3.67719e-05	0.00489871
GO:0080135~regulation of cellular response to stress	5.01059	581	1.64294	3.9124e-05	0.00512162
GO:0043412~macromolecule modification	25.5469	4065	1.19726	4.17848e-05	0.00537655
GO:0071166~ribonucleoprotein complex localization	1.69372	125	2.58132	4.3203e-05	0.00546614
GO:0001838~embryonic epithelial tube formation	1.69372	126	2.56083	4.91976e-05	0.00612055
GO:1902593~single-organism nuclear import	2.89344	281	1.96163	5.38589e-05	0.00659085
GO:0009892~negative regulation of metabolic process	16.7255	2522	1.26341	5.87863e-05	0.00707792
GO:0033036~macromolecule localization	18.4192	2817	1.24564	5.92728e-05	0.00702517
GO:0090287~regulation of cellular response to growth factor stimulus	2.54058	235	2.05956	6.12197e-05	0.00714388
GO:0051171~regulation of nitrogen compound metabolic process	27.3112	4404	1.18142	6.44191e-05	0.00740238
GO:0001841~neural tube formation	1.482	104	2.71473	7.03272e-05	0.00795845
GO:0071702~organic substance transport	17.4312	2657	1.24981	7.99238e-05	0.00890722
GO:0010605~negative regulation of macromolecule metabolic process	15.5258	2326	1.27161	8.01646e-05	0.00880503
GO:0001843~neural tube closure	1.34086	89	2.87014	8.07999e-05	0.00874827
GO:0009059~macromolecule biosynthetic process	31.4749	5175	1.15868	8.14177e-05	0.00869126
GO:0051640~organelle localization	4.30487	489	1.67711	8.29065e-05	0.00872711
GO:0048568~embryonic organ development	3.81087	417	1.741	8.52585e-05	0.00885122
GO:0006914~autophagy	3.81087	418	1.73683	9.06759e-05	0.00928442
GO:0060606~tube closure	1.34086	90	2.83825	9.40904e-05	0.00950454
GO:0031326~regulation of cellular biosynthetic process	26.5349	4284	1.17999	9.71384e-05	0.00968247
GO:0043009~chordate embryonic development	4.86944	577	1.60773	9.95332e-05	0.0097918
GO:0051168~nuclear export	2.11715	185	2.18017	0.00010209	0.00991396
GO:0006886~intracellular protein transport	7.69231	1020	1.4367	0.000103264	0.00990111
GO:0044744~protein targeting to nucleus	2.82287	280	1.92062	0.000106888	0.0101194
GO:0006606~protein import into nucleus	2.82287	280	1.92062	0.000106888	0.0101194
GO:0034645~cellular macromolecule biosynthetic process	30.4869	5012	1.15881	0.000110588	0.0103393
GO:0035148~tube formation	1.76429	142	2.36696	0.000121094	0.0111788
GO:1903844~regulation of cellular response to transforming growth factor beta stimulus	1.41143	100	2.68887	0.000125125	0.0114104
GO:0017015~regulation of transforming growth factor beta receptor signaling pathway	1.41143	100	2.68887	0.000125125	0.0114104
GO:2000112~regulation of cellular macromolecule biosynthetic process	24.8412	3991	1.18577	0.000125566	0.0113149
GO:0009792~embryo development ending in birth or egg hatching	4.86944	583	1.59118	0.000137143	0.0122073
GO:0021915~neural tube development	1.90543	161	2.25464	0.000139592	0.0122804
GO:0035556~intracellular signal transduction	17.29	2657	1.23969	0.000145986	0.0126926
GO:0006997~nucleus organization	1.76429	144	2.33409	0.000151326	0.0130053
GO:0010646~regulation of cell communication	19.3366	3020	1.21979	0.000159927	0.0135862
GO:1902580~single-organism cellular localization	8.11574	1102	1.403	0.000170404	0.0143103
GO:0071496~cellular response to external stimulus	2.61115	257	1.93557	0.000172585	0.014334
GO:0090304~nucleic acid metabolic process	31.1221	5158	1.14947	0.000188394	0.0154681
GO:0051656~establishment of organelle localization	3.7403	420	1.69655	0.000192528	0.0156363
GO:0060429~epithelium development	7.83345	1060	1.40785	0.000199425	0.016021
GO:0034613~cellular protein localization	11.0797	1600	1.31923	0.000201835	0.0160438
GO:0070727~cellular macromolecule localization	11.1503	1613	1.31693	0.000206901	0.0162733
GO:0010556~regulation of macromolecule biosynthetic process	25.3352	4107	1.17519	0.000208755	0.0162501
GO:0009889~regulation of biosynthetic process	26.6055	4339	1.16813	0.000223918	0.017244
GO:1902532~negative regulation of intracellular signal transduction	3.95201	454	1.65833	0.000225664	0.0172033
GO:0031324~negative regulation of cellular metabolic process	15.3846	2345	1.24984	0.000244575	0.0184471
GO:0050658~RNA transport	1.97601	176	2.13887	0.000250359	0.018694
GO:0050657~nucleic acid transport	1.97601	176	2.13887	0.000250359	0.018694
GO:0030855~epithelial cell differentiation	4.65773	563	1.57607	0.000251461	0.0185932
GO:0007178~transmembrane receptor protein serine/threonine kinase signaling pathway	3.03458	322	1.79536	0.000257081	0.0188221
GO:0006417~regulation of translation	3.17572	343	1.76384	0.000268451	0.0194593
GO:0006405~RNA export from nucleus	1.55258	123	2.40468	0.000272197	0.0195422
GO:0034248~regulation of cellular amide metabolic process	3.38744	374	1.72548	0.000273015	0.0194173
GO:0090101~negative regulation of transmembrane receptor protein serine/threonine kinase signaling pathway	1.41143	106	2.53667	0.000276214	0.0194608
GO:0006796~phosphate-containing compound metabolic process	19.5483	3083	1.20794	0.000291659	0.0203496
GO:0007565~female pregnancy	2.04658	187	2.08495	0.000293054	0.0202604
GO:0006793~phosphorus metabolic process	19.5483	3089	1.2056	0.000302215	0.0206992
GO:0006366~transcription from RNA polymerase II promoter	12.2795	1820	1.28534	0.000314471	0.0213378
GO:0016050~vesicle organization	2.82287	295	1.82296	0.000320141	0.0215266
GO:0051236~establishment of RNA localization	1.97601	179	2.10303	0.000330681	0.022033
GO:0023051~regulation of signaling	19.4072	3070	1.2043	0.000343352	0.0226693
GO:0043487~regulation of RNA stability	1.76429	152	2.21124	0.000350012	0.0229054
GO:0010256~endomembrane system organization	4.58716	559	1.5633	0.00035221	0.0228512
GO:0032270~positive regulation of cellular protein metabolic process	9.88003	1420	1.3255	0.000371157	0.0238625
GO:0044265~cellular macromolecule catabolic process	7.19831	976	1.40505	0.000394216	0.0251145
GO:0097190~apoptotic signaling pathway	4.7283	583	1.54506	0.000397068	0.0250841
GO:0010942~positive regulation of cell death	4.86944	607	1.52827	0.000430889	0.0269683
GO:0007265~Ras protein signal transduction	2.96401	320	1.76457	0.000439085	0.0272503
GO:0002064~epithelial cell development	2.18772	211	1.97524	0.000449478	0.027661
GO:0060393~regulation of pathway-restricted SMAD protein phosphorylation	0.988003	61	3.08559	0.000451178	0.0275416
GO:0044248~cellular catabolic process	11.0092	1616	1.29785	0.000452558	0.027405
GO:0051028~mRNA transport	1.69372	146	2.21003	0.000475881	0.02857
GO:0010033~response to organic substance	17.9252	2822	1.21009	0.000493459	0.0293784
GO:0043068~positive regulation of programmed cell death	4.65773	577	1.53783	0.00049478	0.0292273
GO:0016310~phosphorylation	14.5378	2229	1.2425	0.000501667	0.0294002
GO:0044267~cellular protein metabolic process	29.4284	4900	1.14414	0.000503809	0.0292983
GO:0031400~negative regulation of protein modification process	4.65773	578	1.53517	0.000521031	0.0300554
GO:1901575~organic substance catabolic process	12.5618	1889	1.26686	0.000530851	0.0303832
GO:0060389~pathway-restricted SMAD protein phosphorylation	0.988003	62	3.03582	0.000532633	0.0302562
GO:0048608~reproductive structure development	3.59915	418	1.64034	0.000566233	0.0318967
GO:0019752~carboxylic acid metabolic process	6.2103	826	1.43233	0.000567668	0.0317414
GO:0048518~positive regulation of biological process	31.4749	5285	1.13457	0.00058136	0.0322579
GO:0050794~regulation of cellular process	58.8567	10489	1.06899	0.000598968	0.0329786
GO:0006464~cellular protein modification process	23.4298	3818	1.16907	0.000604777	0.0330542
GO:0036211~protein modification process	23.4298	3818	1.16907	0.000604777	0.0330542
GO:0071310~cellular response to organic substance	14.2555	2186	1.24234	0.000610678	0.0331336
GO:0071427~mRNA-containing ribonucleoprotein complex export from nucleus	1.34086	104	2.45618	0.00061277	0.03301
GO:0006406~mRNA export from nucleus	1.34086	104	2.45618	0.00061277	0.03301
GO:0048598~embryonic morphogenesis	4.58716	571	1.53044	0.000623494	0.0333423
GO:0051247~positive regulation of protein metabolic process	10.3035	1508	1.30164	0.000640434	0.0339942
GO:0044710~single-organism metabolic process	24.7706	4063	1.16145	0.000642042	0.0338422
GO:0043065~positive regulation of apoptotic process	4.58716	572	1.52777	0.000651385	0.0340904
GO:0051248~negative regulation of protein metabolic process	7.55116	1049	1.37135	0.000667251	0.0346682
GO:0007179~transforming growth factor beta receptor signaling pathway	1.76429	159	2.11389	0.000683908	0.0352778
GO:0031669~cellular response to nutrient levels	1.76429	159	2.11389	0.000683908	0.0352778
GO:0043436~oxoacid metabolic process	6.2103	831	1.42371	0.000694842	0.0355908
GO:0032269~negative regulation of cellular protein metabolic process	7.19831	992	1.38238	0.000695544	0.0353881
GO:0019220~regulation of phosphate metabolic process	10.868	1610	1.28598	0.000724328	0.0365816
GO:0051174~regulation of phosphorus metabolic process	10.868	1611	1.28518	0.00074022	0.0371232
GO:0061458~reproductive system development	3.59915	423	1.62095	0.000741824	0.0369588
GO:0009267~cellular response to starvation	1.41143	115	2.33815	0.000792559	0.039181
GO:0031399~regulation of protein modification process	11.1503	1664	1.27657	0.000812089	0.0398686
GO:0019219~regulation of nucleobase-containing compound metabolic process	24.9118	4104	1.1564	0.000851262	0.0414847
GO:0033554~cellular response to stress	11.7855	1773	1.26633	0.000861535	0.0417081
GO:0006082~organic acid metabolic process	6.63373	907	1.39335	0.000869687	0.0418286
GO:0034504~protein localization to nucleus	3.17572	363	1.66666	0.000888485	0.0424456
GO:0051129~negative regulation of cellular component organization	4.86944	624	1.48664	0.000915911	0.043455
GO:0009790~embryo development	6.91602	954	1.38108	0.000918752	0.0433171
GO:0042594~response to starvation	1.69372	153	2.10892	0.000927003	0.0434289
GO:0045184~establishment of protein localization	13.1969	2021	1.24399	0.000929301	0.0432681
GO:0006403~RNA localization	2.11715	211	1.91152	0.000963146	0.0445368
GO:0034654~nucleobase-containing compound biosynthetic process	26.2526	4357	1.14788	0.000975685	0.0448315
GO:0019438~aromatic compound biosynthetic process	26.6055	4424	1.14569	0.000983512	0.0449122
GO:0018130~heterocycle biosynthetic process	26.5349	4411	1.14602	0.00101512	0.0460465
GO:0043488~regulation of mRNA stability	1.62315	145	2.13255	0.00104617	0.0471412
GO:1902582~single-organism intracellular transport	5.29287	695	1.45083	0.00108191	0.0484265
GO:0090288~negative regulation of cellular response to growth factor stimulus	1.482	127	2.22308	0.00108653	0.0483443
GO:0016236~macroautophagy	2.04658	203	1.92062	0.00110499	0.0488604
GO:0006357~regulation of transcription from RNA polymerase II promoter	12.0677	1835	1.25285	0.00112414	0.0493997
GO:2000113~negative regulation of cellular macromolecule biosynthetic process	9.10374	1324	1.30991	0.0011334	0.0495108
GO:0060394~negative regulation of pathway-restricted SMAD protein phosphorylation	0.42343	12	6.72218	0.00114435	0.0496924
GO:0031098~stress-activated protein kinase signaling cascade	2.39944	254	1.79964	0.0012007	0.0517809
GO:0008637~apoptotic mitochondrial changes	1.41143	119	2.25956	0.00121016	0.0518848
GO:2001233~regulation of apoptotic signaling pathway	3.24629	380	1.62747	0.00128282	0.0546079
GO:0009056~catabolic process	13.0558	2012	1.23619	0.00129942	0.054988
GO:0043254~regulation of protein complex assembly	3.24629	381	1.6232	0.00135475	0.0569469
GO:0098609~cell-cell adhesion	8.11574	1164	1.32827	0.00135925	0.0568171
GO:0009057~macromolecule catabolic process	8.32745	1201	1.32093	0.0013778	0.0572562
GO:0042325~regulation of phosphorylation	9.4566	1393	1.29328	0.00138804	0.057357
GO:0010827~regulation of glucose transport	1.27029	103	2.3495	0.00147954	0.0606946
GO:0006979~response to oxidative stress	3.31687	394	1.60377	0.00152662	0.062231
GO:1990090~cellular response to nerve growth factor stimulus	0.705716	38	3.53799	0.00152751	0.0619348
GO:1903201~regulation of oxidative stress-induced cell death	0.84686	53	3.04401	0.0015298	0.0616963
GO:0048207~vesicle targeting, rough ER to cis-Golgi	0.917431	61	2.86519	0.00155379	0.0623042
GO:0048208~COPII vesicle coating	0.917431	61	2.86519	0.00155379	0.0623042
GO:0031668~cellular response to extracellular stimulus	1.90543	188	1.93084	0.00157028	0.0626154
GO:0032787~monocarboxylic acid metabolic process	4.37544	559	1.49114	0.00158479	0.0628467
GO:0097659~nucleic acid-templated transcription	22.8652	3771	1.15512	0.00162197	0.0639415
GO:0010506~regulation of autophagy	2.47001	269	1.74927	0.00163912	0.0642636
GO:0008286~insulin receptor signaling pathway	1.34086	113	2.26056	0.00165218	0.0644277
GO:0051234~establishment of localization	28.4404	4790	1.13112	0.00166023	0.064402
GO:0051252~regulation of RNA metabolic process	22.7946	3762	1.15431	0.0017421	0.0671298
GO:0090005~negative regulation of establishment of protein localization to plasma membrane	0.42343	13	6.20509	0.00174636	0.0669498
GO:0036498~IRE1-mediated unfolded protein response	0.988003	70	2.68887	0.00174983	0.0667427
GO:0010717~regulation of epithelial to mesenchymal transition	0.988003	70	2.68887	0.00174983	0.0667427
GO:0051254~positive regulation of RNA metabolic process	9.52717	1415	1.28268	0.00175226	0.0664995
GO:0006468~protein phosphorylation	12.0677	1852	1.24135	0.00180196	0.0679833
GO:1901362~organic cyclic compound biosynthetic process	27.0289	4535	1.13543	0.00181937	0.0682796
GO:0050789~regulation of biological process	60.6916	10922	1.05861	0.00182756	0.0682408
GO:0032872~regulation of stress-activated MAPK cascade	1.97601	200	1.88221	0.0018454	0.0685482
GO:0090002~establishment of protein localization to plasma membrane	1.55258	142	2.08293	0.00186366	0.0688676
GO:0006409~tRNA export from nucleus	0.635145	32	3.78122	0.00191165	0.0702383
GO:0071431~tRNA-containing ribonucleoprotein complex export from nucleus	0.635145	32	3.78122	0.00191165	0.0702383
GO:0070302~regulation of stress-activated protein kinase signaling cascade	1.97601	201	1.87285	0.00198481	0.07248
GO:0030514~negative regulation of BMP signaling pathway	0.776288	47	3.14655	0.00203351	0.0738388
GO:0042306~regulation of protein import into nucleus	1.76429	172	1.95412	0.00206581	0.0746126
GO:0006901~vesicle coating	0.917431	63	2.77423	0.0020748	0.0745719
GO:0051403~stress-activated MAPK cascade	2.25829	242	1.77777	0.00208052	0.0744189
GO:0032774~RNA biosynthetic process	23.5004	3905	1.14647	0.00224087	0.0795536
GO:1902531~regulation of intracellular signal transduction	11.2209	1714	1.24717	0.00225944	0.0798146
GO:0071560~cellular response to transforming growth factor beta stimulus	2.04658	213	1.83045	0.00228603	0.0803442
GO:0009987~cellular process	83.4157	15558	1.02142	0.00232063	0.0811368
GO:0008104~protein localization	15.3846	2448	1.19725	0.00233046	0.0810948
GO:0031328~positive regulation of cellular biosynthetic process	11.2915	1729	1.24413	0.00233185	0.0807726
GO:0065009~regulation of molecular function	17.7135	2863	1.17867	0.00239801	0.0825942
GO:0048562~embryonic organ morphogenesis	2.54058	286	1.6923	0.00245289	0.0840255
GO:0001892~embryonic placenta development	1.12915	90	2.39011	0.0024844	0.0846787
GO:0001933~negative regulation of protein phosphorylation	3.24629	393	1.57364	0.00248885	0.0844466
GO:0097191~extrinsic apoptotic signaling pathway	2.11715	225	1.79258	0.00259632	0.0875439
GO:1904589~regulation of protein import	1.76429	175	1.92062	0.00260539	0.0874496
GO:0044706~multi-multicellular organism process	2.04658	215	1.81342	0.00262132	0.0875754
GO:0071559~response to transforming growth factor beta	2.04658	215	1.81342	0.00262132	0.0875754
GO:0006397~mRNA processing	3.7403	471	1.51285	0.00263709	0.087695
GO:0032502~developmental process	32.8158	5632	1.11002	0.00265408	0.0878523
GO:0010558~negative regulation of macromolecule biosynthetic process	9.4566	1418	1.27048	0.00266047	0.0876741
GO:1990089~response to nerve growth factor	0.705716	41	3.27911	0.00268462	0.0880543
GO:0030510~regulation of BMP signaling pathway	1.05857	82	2.45933	0.0027121	0.0885349
GO:0048259~regulation of receptor-mediated endocytosis	1.05857	82	2.45933	0.0027121	0.0885349
GO:0048199~vesicle targeting, to, from or within Golgi	0.917431	65	2.68887	0.00273062	0.088733
GO:0090114~COPII-coated vesicle budding	0.917431	65	2.68887	0.00273062	0.088733
GO:0001701~in utero embryonic development	2.82287	331	1.6247	0.00284884	0.0920055
GO:0001932~regulation of protein phosphorylation	8.75088	1300	1.28238	0.00285268	0.0917354
GO:0051031~tRNA transport	0.635145	34	3.5588	0.0028901	0.0924932
GO:0070887~cellular response to chemical stimulus	16.4432	2648	1.18298	0.00290815	0.0926552
GO:0046685~response to arsenic-containing substance	0.564573	27	3.98351	0.00291713	0.0925418
GO:0051128~regulation of cellular component organization	14.6083	2323	1.19801	0.00295183	0.0932034
GO:0016192~vesicle-mediated transport	9.88003	1494	1.25985	0.00295939	0.0930461
GO:0043161~proteasome-mediated ubiquitin-dependent protein catabolic process	3.10515	375	1.57747	0.00301439	0.0943049
GO:0009953~dorsal/ventral pattern formation	1.19972	101	2.26291	0.00308925	0.0961399
GO:0032446~protein modification by small protein conjugation	6.28088	887	1.34898	0.00310991	0.0963587
GO:0000122~negative regulation of transcription from RNA polymerase II promoter	5.43402	748	1.38398	0.00323764	0.0997134
GO:0044093~positive regulation of molecular function	11.856	1840	1.22753	0.00325922	0.0999413
GO:0006351~transcription, DNA-templated	21.7361	3605	1.14864	0.00327053	0.0998694
GO:1903828~negative regulation of cellular protein localization	1.482	139	2.03116	0.00327102	0.0994856
GO:0031329~regulation of cellular catabolic process	3.10515	377	1.5691	0.00330299	0.100011
GO:0009725~response to hormone	6.06916	854	1.35388	0.00336096	0.101275
GO:0046700~heterocycle catabolic process	3.31687	411	1.53743	0.00348896	0.104517
GO:1903202~negative regulation of oxidative stress-induced cell death	0.635145	35	3.45712	0.00350656	0.104606
GO:1902883~negative regulation of response to oxidative stress	0.635145	35	3.45712	0.00350656	0.104606
GO:1900408~negative regulation of cellular response to oxidative stress	0.635145	35	3.45712	0.00350656	0.104606
GO:0009891~positive regulation of biosynthetic process	11.362	1760	1.22985	0.00351708	0.104495
GO:0007169~transmembrane receptor protein tyrosine kinase signaling pathway	4.79887	648	1.41083	0.00366187	0.108142
GO:0019439~aromatic compound catabolic process	3.38744	423	1.5256	0.00366231	0.107737
GO:1902680~positive regulation of RNA biosynthetic process	9.10374	1369	1.26685	0.00367413	0.107651
GO:0044085~cellular component biogenesis	17.8546	2914	1.16727	0.00371958	0.108494
GO:1904590~negative regulation of protein import	0.84686	59	2.73445	0.00373294	0.108448
GO:0042308~negative regulation of protein import into nucleus	0.84686	59	2.73445	0.00373294	0.108448
GO:0031327~negative regulation of cellular biosynthetic process	9.73888	1480	1.2536	0.00374449	0.108353
GO:0070534~protein K63-linked ubiquitination	0.705716	43	3.12659	0.00378009	0.108914
GO:0034655~nucleobase-containing compound catabolic process	3.10515	380	1.55671	0.00381463	0.109441
GO:0006352~DNA-templated transcription, initiation	2.11715	231	1.74602	0.00381767	0.109114
GO:0006810~transport	27.4524	4663	1.12156	0.0039156	0.111339
GO:0046823~negative regulation of nucleocytoplasmic transport	0.917431	68	2.57024	0.00402077	0.113735
GO:0044767~single-organism developmental process	31.8278	5475	1.10747	0.00402631	0.113462
GO:0001837~epithelial to mesenchymal transition	1.19972	104	2.19764	0.00416022	0.116585
GO:0010628~positive regulation of gene expression	10.9386	1692	1.2316	0.00417692	0.116597
GO:0006903~vesicle targeting	0.988003	77	2.44443	0.00418331	0.11634
GO:0048583~regulation of response to stimulus	21.8066	3636	1.14255	0.00427614	0.118337
GO:0045935~positive regulation of nucleobase-containing compound metabolic process	10.7269	1658	1.23253	0.00441069	0.121393
GO:0036473~cell death in response to oxidative stress	0.917431	69	2.53299	0.00454584	0.12443
GO:0042326~negative regulation of phosphorylation	3.38744	428	1.50778	0.00457759	0.124797
GO:0002262~myeloid cell homeostasis	1.34086	124	2.06002	0.0046471	0.126122
GO:0009408~response to heat	1.05857	87	2.31799	0.0047232	0.127601
GO:0046822~regulation of nucleocytoplasmic transport	1.97601	214	1.75907	0.00479139	0.128867
GO:0051186~cofactor metabolic process	3.10515	385	1.5365	0.00483718	0.129562
GO:0065007~biological regulation	63.5145	11548	1.04779	0.00501572	0.133553
GO:0006900~membrane budding	1.19972	106	2.15617	0.00503018	0.133448
GO:0042992~negative regulation of transcription factor import into nucleus	0.635145	37	3.27025	0.00504034	0.133236
GO:0006511~ubiquitin-dependent protein catabolic process	4.30487	577	1.42133	0.00510125	0.134273
GO:0009894~regulation of catabolic process	3.88144	509	1.45273	0.00510586	0.133925
GO:1900181~negative regulation of protein localization to nucleus	0.917431	70	2.49681	0.00512433	0.133917
GO:0003006~developmental process involved in reproduction	4.65773	636	1.39517	0.00526332	0.13683
GO:0051172~negative regulation of nitrogen compound metabolic process	9.80946	1506	1.24088	0.00528019	0.136773
GO:0045893~positive regulation of transcription, DNA-templated	8.89203	1349	1.25574	0.0054081	0.13938
GO:1903508~positive regulation of nucleic acid-templated transcription	8.89203	1349	1.25574	0.0054081	0.13938
GO:0015804~neutral amino acid transport	0.564573	30	3.58516	0.00550012	0.141107
GO:0010941~regulation of cell death	9.80946	1509	1.23841	0.00561871	0.143446
GO:1901361~organic cyclic compound catabolic process	3.45801	445	1.48039	0.00588163	0.149152
GO:0061024~membrane organization	6.98659	1027	1.296	0.00589541	0.148982
GO:0043632~modification-dependent macromolecule catabolic process	4.37544	593	1.40565	0.00600435	0.151024
GO:1900180~regulation of protein localization to nucleus	1.97601	218	1.7268	0.00614132	0.153695
GO:0006396~RNA processing	6.28088	910	1.31489	0.00617073	0.15387
GO:0015031~protein transport	11.7855	1860	1.2071	0.00617611	0.153493
GO:0030041~actin filament polymerization	1.55258	157	1.88392	0.00622507	0.154114
GO:1900407~regulation of cellular response to oxidative stress	0.84686	63	2.56083	0.00626173	0.154451
GO:0009890~negative regulation of biosynthetic process	9.73888	1504	1.23359	0.00634111	0.155752
GO:0032869~cellular response to insulin stimulus	1.76429	188	1.78781	0.006521	0.1593
GO:0071840~cellular component organization or biogenesis	35.8504	6265	1.09014	0.00652146	0.158804
GO:0015858~nucleoside transport	0.42343	17	4.74507	0.00653982	0.15871
GO:1901642~nucleoside transmembrane transport	0.352858	11	6.11107	0.00655788	0.15861
GO:0038127~ERBB signaling pathway	1.482	148	1.90765	0.00667613	0.160728
GO:0051701~interaction with host	1.55258	158	1.872	0.00669146	0.160562
GO:0044257~cellular protein catabolic process	4.94001	689	1.3659	0.00676461	0.161666
GO:0019941~modification-dependent protein catabolic process	4.30487	585	1.40189	0.00684361	0.162889
GO:0006355~regulation of transcription, DNA-templated	21.4538	3603	1.13436	0.00690379	0.163692
GO:0032364~oxygen homeostasis	0.282287	6	8.9629	0.00690467	0.163206
GO:0002138~retinoic acid biosynthetic process	0.282287	6	8.9629	0.00690467	0.163206
GO:0061097~regulation of protein tyrosine kinase activity	0.84686	64	2.52082	0.00706646	0.166193
GO:1903825~organic acid transmembrane transport	0.84686	64	2.52082	0.00706646	0.166193
GO:2001234~negative regulation of apoptotic signaling pathway	1.90543	210	1.72856	0.0071066	0.166546
GO:0010557~positive regulation of macromolecule biosynthetic process	10.2329	1597	1.22068	0.0071524	0.167017
GO:0009888~tissue development	11.1503	1756	1.20969	0.007197	0.167459
GO:0050790~regulation of catalytic activity	14.5378	2357	1.17503	0.0072078	0.167181
GO:0010508~positive regulation of autophagy	0.988003	82	2.29538	0.00720799	0.16668
GO:0045892~negative regulation of transcription, DNA-templated	7.55116	1130	1.27305	0.00724981	0.16706
GO:2001141~regulation of RNA biosynthetic process	21.6655	3644	1.13266	0.0073199	0.168031
GO:0051650~establishment of vesicle localization	2.11715	242	1.66666	0.00732274	0.167589
GO:0051603~proteolysis involved in cellular protein catabolic process	4.7283	657	1.37104	0.00742996	0.169325
GO:0044270~cellular nitrogen compound catabolic process	3.24629	418	1.47952	0.00772897	0.175009
GO:0042990~regulation of transcription factor import into nucleus	1.05857	92	2.19201	0.00779719	0.175895
GO:0051648~vesicle localization	2.18772	254	1.64085	0.00789856	0.177452
GO:0048856~anatomical structure development	31.5455	5473	1.09805	0.00791885	0.177346
GO:0060711~labyrinthine layer development	0.705716	48	2.80091	0.00805587	0.179608
GO:0045936~negative regulation of phosphate metabolic process	4.02258	544	1.40869	0.00812784	0.180539
GO:0010563~negative regulation of phosphorus metabolic process	4.02258	544	1.40869	0.00812784	0.180539
GO:1903573~negative regulation of response to endoplasmic reticulum stress	0.635145	40	3.02498	0.00824035	0.182277
GO:0042327~positive regulation of phosphorylation	6.35145	932	1.29827	0.00828304	0.182606
GO:0042991~transcription factor import into nucleus	1.05857	93	2.16844	0.0085692	0.187767
GO:0060669~embryonic placenta morphogenesis	0.494001	25	3.76442	0.00864501	0.188728
GO:0032535~regulation of cellular component size	2.82287	354	1.51914	0.00885415	0.192295
GO:0051173~positive regulation of nitrogen compound metabolic process	11.1503	1767	1.20216	0.00888222	0.1923
GO:0030968~endoplasmic reticulum unfolded protein response	1.34086	132	1.93517	0.00889316	0.191972
GO:0097192~extrinsic apoptotic signaling pathway in absence of ligand	0.917431	75	2.33035	0.00895106	0.192556
GO:0038034~signal transduction in absence of ligand	0.917431	75	2.33035	0.00895106	0.192556
GO:0019538~protein metabolic process	31.4044	5457	1.09634	0.00908349	0.194575
GO:0070647~protein modification by small protein conjugation or removal	6.91602	1032	1.27669	0.00910624	0.19447
GO:0090003~regulation of establishment of protein localization to plasma membrane	0.705716	49	2.74375	0.00923413	0.196379
GO:0060670~branching involved in labyrinthine layer morphogenesis	0.352858	12	5.60181	0.00926465	0.196418
GO:0022411~cellular component disassembly	3.7403	502	1.41942	0.00930953	0.19673
GO:2001243~negative regulation of intrinsic apoptotic signaling pathway	1.05857	94	2.14538	0.00940034	0.197909
GO:0008380~RNA splicing	3.10515	400	1.47888	0.00942442	0.197822
GO:0015849~organic acid transport	1.27029	123	1.96747	0.00949576	0.198623
GO:0043085~positive regulation of catalytic activity	9.9506	1559	1.21594	0.0095199	0.198536
GO:1903506~regulation of nucleic acid-templated transcription	21.4538	3625	1.12747	0.0097266	0.20185
GO:0006605~protein targeting	4.94001	701	1.34252	0.00988663	0.204269
GO:0051253~negative regulation of RNA metabolic process	8.11574	1240	1.24686	0.00993088	0.204537
GO:0006367~transcription initiation from RNA polymerase II promoter	1.62315	174	1.77713	0.0099576	0.204481
GO:1903845~negative regulation of cellular response to transforming growth factor beta stimulus	0.84686	67	2.40794	0.00997129	0.204187
GO:0030512~negative regulation of transforming growth factor beta receptor signaling pathway	0.84686	67	2.40794	0.00997129	0.204187
GO:0031401~positive regulation of protein modification process	7.55116	1143	1.25857	0.0100335	0.204781
GO:0007015~actin filament organization	2.68172	335	1.52503	0.0100588	0.204698
GO:1903827~regulation of cellular protein localization	4.09315	562	1.3875	0.0102198	0.207076
GO:0071822~protein complex subunit organization	10.5857	1674	1.20469	0.0103526	0.208926
GO:0007165~signal transduction	33.0275	5775	1.08952	0.0104441	0.21002
GO:0010498~proteasomal protein catabolic process	3.10515	403	1.46787	0.0104703	0.209941
GO:0034101~erythrocyte homeostasis	1.12915	105	2.04866	0.0106931	0.213358
GO:0060438~trachea development	0.42343	19	4.24559	0.0108545	0.21566
GO:0001890~placenta development	1.41143	145	1.85439	0.0110818	0.219097
GO:0034620~cellular response to unfolded protein	1.34086	135	1.89217	0.0111236	0.219266
GO:0030218~erythrocyte differentiation	1.05857	96	2.10068	0.011252	0.220941
GO:0016043~cellular component organization	34.7918	6109	1.08497	0.0115918	0.226251
GO:0051179~localization	33.5215	5872	1.08755	0.0116163	0.226102
GO:0016071~mRNA metabolic process	4.7283	672	1.34043	0.0117242	0.227378
GO:0045859~regulation of protein kinase activity	5.08116	730	1.32602	0.0117256	0.226831
GO:1903362~regulation of cellular protein catabolic process	2.11715	251	1.6069	0.0118783	0.228857
GO:0043933~macromolecular complex subunit organization	14.9612	2461	1.15815	0.0118976	0.228614
GO:0008219~cell death	12.1383	1958	1.18102	0.0119733	0.229322
GO:0006888~ER to Golgi vesicle-mediated transport	1.62315	177	1.74701	0.0120373	0.22983
GO:0044700~single organism signaling	35.2858	6207	1.083	0.0120571	0.229593
GO:0007041~lysosomal transport	0.917431	78	2.24073	0.0121386	0.230391
GO:0003007~heart morphogenesis	1.97601	230	1.6367	0.0121963	0.230786
GO:1902882~regulation of response to oxidative stress	0.84686	69	2.33815	0.0123664	0.233041
GO:0000209~protein polyubiquitination	2.11715	252	1.60052	0.0125021	0.234712
GO:0022604~regulation of cell morphogenesis	4.09315	568	1.37284	0.0126249	0.236159
GO:0006915~apoptotic process	10.9386	1747	1.19283	0.0126462	0.235934
GO:0042981~regulation of apoptotic process	8.9626	1400	1.2196	0.0126795	0.235908
GO:0071773~cellular response to BMP stimulus	1.41143	147	1.82916	0.012725	0.236081
GO:0071772~response to BMP	1.41143	147	1.82916	0.012725	0.236081
GO:0017148~negative regulation of translation	1.41143	147	1.82916	0.012725	0.236081
GO:0061136~regulation of proteasomal protein catabolic process	1.41143	147	1.82916	0.012725	0.236081
GO:1903507~negative regulation of nucleic acid-templated transcription	7.69231	1177	1.24506	0.0127473	0.235877
GO:0045806~negative regulation of endocytosis	0.635145	43	2.81393	0.0127622	0.235552
GO:0032870~cellular response to hormone stimulus	4.37544	616	1.35317	0.0130584	0.239763
GO:0022607~cellular component assembly	15.808	2618	1.15032	0.0132175	0.241739
GO:0048193~Golgi vesicle transport	2.54058	319	1.51723	0.0132691	0.241989
GO:0016567~protein ubiquitination	5.29287	770	1.30952	0.0132869	0.241702
GO:0044281~small molecule metabolic process	12.0677	1951	1.17836	0.013335	0.241897
GO:1903077~negative regulation of protein localization to plasma membrane	0.42343	20	4.03331	0.0136046	0.245582
GO:0003151~outflow tract morphogenesis	0.84686	70	2.30475	0.0137166	0.246766
GO:1905039~carboxylic acid transmembrane transport	0.776288	61	2.42439	0.0138165	0.247752
GO:1902679~negative regulation of RNA biosynthetic process	7.76288	1194	1.23859	0.0139016	0.248503
GO:0060562~epithelial tube morphogenesis	2.47001	309	1.52282	0.0139277	0.248333
GO:0032989~cellular component morphogenesis	8.4686	1321	1.22129	0.0139697	0.24841
GO:0006897~endocytosis	4.65773	665	1.33433	0.0139915	0.248176
GO:0044087~regulation of cellular component biogenesis	5.50459	807	1.29945	0.0141992	0.250801
GO:0032868~response to insulin	2.04658	244	1.59789	0.0144344	0.253823
GO:0043409~negative regulation of MAPK cascade	1.41143	149	1.80461	0.0145553	0.255083
GO:0016239~positive regulation of macroautophagy	0.635145	44	2.74998	0.0146104	0.255341
GO:0000377~RNA splicing, via transesterification reactions with bulged adenosine as nucleophile	2.39944	299	1.52879	0.0146139	0.254817
GO:0000398~mRNA splicing, via spliceosome	2.39944	299	1.52879	0.0146139	0.254817
GO:0043484~regulation of RNA splicing	1.12915	109	1.97348	0.014813	0.25724
GO:0032387~negative regulation of intracellular transport	1.12915	109	1.97348	0.014813	0.25724
GO:0006461~protein complex assembly	9.17431	1445	1.20953	0.015181	0.262162
GO:0009636~response to toxic substance	1.76429	202	1.66391	0.0151967	0.261811
GO:0030163~protein catabolic process	5.50459	811	1.29305	0.015212	0.261456
GO:0003333~amino acid transmembrane transport	0.705716	53	2.53667	0.0152819	0.26191
GO:0001541~ovarian follicle development	0.705716	53	2.53667	0.0152819	0.26191
GO:0031076~embryonic camera-type eye development	0.564573	36	2.98763	0.0152949	0.261522
GO:0001101~response to acid chemical	2.25829	278	1.54755	0.0153516	0.261779
GO:0000045~autophagosome assembly	0.776288	62	2.38529	0.0154099	0.262059
GO:0070271~protein complex biogenesis	9.17431	1446	1.20869	0.015649	0.264976
GO:0043549~regulation of kinase activity	5.36344	788	1.29666	0.0156724	0.264738
GO:0006714~sesquiterpenoid metabolic process	0.211715	3	13.4444	0.0157394	0.265131
GO:0007049~cell cycle	10.4446	1672	1.19005	0.0158855	0.266667
GO:0009653~anatomical structure morphogenesis	15.808	2631	1.14464	0.0159373	0.266836
GO:0065003~macromolecular complex assembly	10.6563	1710	1.18719	0.0160127	0.267342
GO:1901214~regulation of neuron death	2.11715	257	1.56938	0.0160308	0.267025
GO:0007173~epidermal growth factor receptor signaling pathway	1.19972	120	1.90462	0.0160642	0.266929
GO:0031623~receptor internalization	0.917431	81	2.15774	0.0161319	0.267322
GO:0022602~ovulation cycle process	0.917431	81	2.15774	0.0161319	0.267322
GO:0043067~regulation of programmed cell death	8.9626	1413	1.20837	0.0164332	0.271022
GO:0065008~regulation of biological quality	20.8186	3548	1.11784	0.0165346	0.271875
GO:0060627~regulation of vesicle-mediated transport	3.31687	449	1.40732	0.0166065	0.27231
GO:0034308~primary alcohol metabolic process	0.635145	45	2.68887	0.0166456	0.272283
GO:0043523~regulation of neuron apoptotic process	1.69372	193	1.67184	0.0166522	0.271801
GO:0090066~regulation of anatomical structure size	3.52858	484	1.38888	0.016743	0.272495
GO:0006986~response to unfolded protein	1.55258	172	1.71963	0.0167693	0.27229
GO:0060713~labyrinthine layer morphogenesis	0.42343	21	3.84124	0.0167874	0.271972
GO:1904376~negative regulation of protein localization to cell periphery	0.42343	21	3.84124	0.0167874	0.271972
GO:0007548~sex differentiation	2.18772	269	1.54935	0.0168407	0.272142
GO:0007154~cell communication	35.4975	6275	1.07769	0.016844	0.27162
GO:0051402~neuron apoptotic process	1.76429	204	1.64759	0.0169663	0.272742
GO:1901216~positive regulation of neuron death	0.776288	63	2.34743	0.017136	0.274506
GO:0007254~JNK cascade	1.62315	183	1.68973	0.017233	0.275264
GO:0044597~daunorubicin metabolic process	0.282287	8	6.72218	0.0172704	0.275209
GO:0044598~doxorubicin metabolic process	0.282287	8	6.72218	0.0172704	0.275209
GO:0030638~polyketide metabolic process	0.282287	8	6.72218	0.0172704	0.275209
GO:0000375~RNA splicing, via transesterification reactions	2.39944	303	1.50861	0.0174754	0.277427
GO:2001242~regulation of intrinsic apoptotic signaling pathway	1.41143	152	1.76899	0.0176814	0.279642
GO:0048869~cellular developmental process	23.2181	3992	1.10801	0.01784	0.281205
GO:1901653~cellular response to peptide	2.47001	315	1.49382	0.0181171	0.284338
GO:0048284~organelle fusion	1.482	163	1.73209	0.0183337	0.286643
GO:0046328~regulation of JNK cascade	1.482	163	1.73209	0.0183337	0.286643
GO:0043525~positive regulation of neuron apoptotic process	0.635145	46	2.63042	0.0188773	0.293231
GO:1905037~autophagosome organization	0.776288	64	2.31075	0.0190007	0.294261
GO:0010562~positive regulation of phosphorus metabolic process	6.84545	1049	1.24319	0.0190247	0.293988
GO:0045937~positive regulation of phosphate metabolic process	6.84545	1049	1.24319	0.0190247	0.293988
GO:0006446~regulation of translational initiation	0.917431	83	2.10574	0.0192979	0.296953
GO:0031331~positive regulation of cellular catabolic process	2.18772	272	1.53226	0.0193527	0.297074
GO:0071417~cellular response to organonitrogen compound	3.45801	477	1.38108	0.01958	0.299418
GO:1903311~regulation of mRNA metabolic process	1.27029	133	1.81954	0.0196458	0.299674
GO:0072659~protein localization to plasma membrane	1.76429	207	1.62371	0.0199213	0.302606
GO:0071375~cellular response to peptide hormone stimulus	2.32886	295	1.50394	0.020069	0.303892
GO:0006950~response to stress	21.4538	3677	1.11153	0.020091	0.303581
GO:0045137~development of primary sexual characteristics	1.83486	218	1.60346	0.0201144	0.303287
GO:0007155~cell adhesion	10.5152	1699	1.17905	0.0203966	0.306255
GO:0023052~signaling	35.2858	6260	1.07383	0.0211164	0.314641
GO:0007162~negative regulation of cell adhesion	1.83486	219	1.59613	0.0211624	0.314609
GO:1903050~regulation of proteolysis involved in cellular protein catabolic process	1.90543	230	1.57825	0.0212688	0.315322
GO:0034249~negative regulation of cellular amide metabolic process	1.41143	155	1.73476	0.0213056	0.315176
GO:0070936~protein K48-linked ubiquitination	0.635145	47	2.57445	0.0213145	0.314688
GO:0016241~regulation of macroautophagy	1.19972	124	1.84318	0.0213486	0.31451
GO:0042448~progesterone metabolic process	0.352858	15	4.48145	0.0213671	0.314143
GO:0046545~development of primary female sexual characteristics	0.988003	94	2.00235	0.0214777	0.314901
GO:0050684~regulation of mRNA processing	1.05857	104	1.93909	0.0216327	0.316194
GO:1903729~regulation of plasma membrane organization	0.84686	75	2.1511	0.022195	0.322389
GO:0000904~cell morphogenesis involved in differentiation	5.08116	753	1.28552	0.0222446	0.322385
GO:0009967~positive regulation of signal transduction	8.9626	1428	1.19568	0.0225415	0.325333
GO:0006998~nuclear envelope organization	0.917431	85	2.0562	0.0229056	0.329051
GO:0022610~biological adhesion	10.5152	1705	1.1749	0.0229662	0.329161
GO:1903076~regulation of protein localization to plasma membrane	0.776288	66	2.24073	0.0231696	0.33095
GO:0048791~calcium ion-regulated exocytosis of neurotransmitter	0.564573	39	2.75782	0.0232395	0.331165
GO:0009266~response to temperature stimulus	1.34086	146	1.74961	0.023305	0.331328
GO:2001237~negative regulation of extrinsic apoptotic signaling pathway	1.05857	105	1.92062	0.0233158	0.330851
GO:0001934~positive regulation of protein phosphorylation	5.85745	890	1.2538	0.0234867	0.33224
GO:0009896~positive regulation of catabolic process	2.54058	333	1.45344	0.0238973	0.336387
GO:0008154~actin polymerization or depolymerization	1.62315	189	1.63609	0.0240447	0.337476
GO:0045934~negative regulation of nucleobase-containing compound metabolic process	8.60974	1371	1.19636	0.0243235	0.340062
GO:0016102~diterpenoid biosynthetic process	0.282287	9	5.97527	0.0244936	0.34139
GO:0033483~gas homeostasis	0.282287	9	5.97527	0.0244936	0.34139
GO:0008635~activation of cysteine-type endopeptidase activity involved in apoptotic process by cytochrome c	0.282287	9	5.97527	0.0244936	0.34139
GO:0030647~aminoglycoside antibiotic metabolic process	0.282287	9	5.97527	0.0244936	0.34139
GO:0044802~single-organism membrane organization	5.7163	866	1.2575	0.0246843	0.342946
GO:0046834~lipid phosphorylation	1.05857	106	1.9025	0.0250946	0.346961
GO:0043200~response to amino acid	0.988003	96	1.96064	0.0251302	0.346748
GO:0051726~regulation of cell cycle	6.35145	976	1.23975	0.0253767	0.348892
GO:0051716~cellular response to stimulus	38.7438	6927	1.06553	0.025461	0.349219
GO:0030509~BMP signaling pathway	1.27029	137	1.76641	0.0254848	0.348872
GO:1904375~regulation of protein localization to cell periphery	0.776288	67	2.20728	0.0254851	0.348267
GO:0043066~negative regulation of apoptotic process	5.43402	818	1.26554	0.0256464	0.349445
GO:0006898~receptor-mediated endocytosis	2.54058	335	1.44477	0.025815	0.350696
GO:0032970~regulation of actin filament-based process	2.54058	335	1.44477	0.025815	0.350696
GO:0035295~tube development	4.02258	580	1.32126	0.0262058	0.35437
GO:0097193~intrinsic apoptotic signaling pathway	2.18772	279	1.49382	0.0263811	0.35567
GO:0042176~regulation of protein catabolic process	2.75229	370	1.41711	0.0265295	0.35667
GO:0070231~T cell apoptotic process	0.635145	49	2.46937	0.0268408	0.359423
GO:0046500~S-adenosylmethionine metabolic process	0.352858	16	4.20136	0.0268519	0.358929
GO:0016137~glycoside metabolic process	0.352858	16	4.20136	0.0268519	0.358929
GO:0032075~positive regulation of nuclease activity	0.352858	16	4.20136	0.0268519	0.358929
GO:0003159~morphogenesis of an endothelium	0.352858	16	4.20136	0.0268519	0.358929
GO:0048593~camera-type eye morphogenesis	1.05857	107	1.88472	0.0269721	0.359609
GO:0043434~response to peptide hormone	2.96401	405	1.39423	0.0271039	0.36041
GO:0006090~pyruvate metabolic process	0.988003	97	1.94042	0.0271191	0.359963
GO:0051338~regulation of transferase activity	6.2103	955	1.23885	0.0273492	0.361804
GO:0035239~tube morphogenesis	2.61115	348	1.42943	0.0273946	0.361677
GO:0035967~cellular response to topologically incorrect protein	1.34086	149	1.71438	0.0279448	0.366874
GO:0072594~establishment of protein localization to organelle	4.51658	666	1.29195	0.027956	0.366379
GO:0007033~vacuole organization	1.76429	214	1.5706	0.0283772	0.370169
GO:0003206~cardiac chamber morphogenesis	1.12915	118	1.82296	0.0284784	0.370607
GO:0000902~cell morphogenesis	7.83345	1240	1.20349	0.0287399	0.3727
GO:0031929~TOR signaling	0.84686	78	2.06836	0.0288385	0.373103
GO:0051651~maintenance of location in cell	1.05857	108	1.86727	0.0289512	0.373649
GO:0046660~female sex differentiation	1.05857	108	1.86727	0.0289512	0.373649
GO:0043603~cellular amide metabolic process	6.42202	994	1.23082	0.0289764	0.373296
GO:0060548~negative regulation of cell death	5.85745	897	1.24402	0.0291191	0.374145
GO:1903205~regulation of hydrogen peroxide-induced cell death	0.42343	24	3.36109	0.0291645	0.373998
GO:0030511~positive regulation of transforming growth factor beta receptor signaling pathway	0.42343	24	3.36109	0.0291645	0.373998
GO:1903846~positive regulation of cellular response to transforming growth factor beta stimulus	0.42343	24	3.36109	0.0291645	0.373998
GO:0060135~maternal process involved in female pregnancy	0.705716	59	2.2787	0.0291875	0.373625
GO:1904888~cranial skeletal system development	0.705716	59	2.2787	0.0291875	0.373625
GO:0043123~positive regulation of I-kappaB kinase/NF-kappaB signaling	1.55258	182	1.62514	0.0294	0.375177
GO:0006629~lipid metabolic process	8.32745	1330	1.19281	0.0294466	0.375042
GO:0046580~negative regulation of Ras protein signal transduction	0.564573	41	2.62329	0.0298869	0.378875
GO:0009753~response to jasmonic acid	0.211715	4	10.0833	0.0299314	0.378713
GO:0048386~positive regulation of retinoic acid receptor signaling pathway	0.211715	4	10.0833	0.0299314	0.378713
GO:0071395~cellular response to jasmonic acid stimulus	0.211715	4	10.0833	0.0299314	0.378713
GO:0045787~positive regulation of cell cycle	2.54058	339	1.42772	0.0300529	0.379322
GO:0010771~negative regulation of cell morphogenesis involved in differentiation	1.12915	119	1.80764	0.0304345	0.382516
GO:0032956~regulation of actin cytoskeleton organization	2.25829	294	1.46333	0.0308177	0.385699
GO:0043122~regulation of I-kappaB kinase/NF-kappaB signaling	1.90543	238	1.5252	0.0310021	0.386902
GO:0003002~regionalization	2.47001	329	1.43025	0.0318204	0.394277
GO:0030522~intracellular receptor signaling pathway	2.04658	261	1.49382	0.031881	0.394247
GO:0022613~ribonucleoprotein complex biogenesis	3.38744	480	1.34444	0.0318811	0.393631
GO:0006081~cellular aldehyde metabolic process	0.705716	60	2.24073	0.0321589	0.395695
GO:0043069~negative regulation of programmed cell death	5.43402	829	1.24875	0.032565	0.398971
GO:0080134~regulation of response to stress	8.04517	1285	1.19273	0.0330093	0.40258
GO:0034770~histone H4-K20 methylation	0.282287	10	5.37774	0.0330915	0.402739
GO:0048262~determination of dorsal/ventral asymmetry	0.282287	10	5.37774	0.0330915	0.402739
GO:1903206~negative regulation of hydrogen peroxide-induced cell death	0.352858	17	3.95422	0.0331017	0.402217
GO:1901032~negative regulation of response to reactive oxygen species	0.352858	17	3.95422	0.0331017	0.402217
GO:0060390~regulation of SMAD protein import into nucleus	0.352858	17	3.95422	0.0331017	0.402217
GO:0007224~smoothened signaling pathway	1.05857	110	1.83332	0.0332254	0.402767
GO:0030833~regulation of actin filament polymerization	1.34086	152	1.68054	0.0332449	0.402335
GO:0046902~regulation of mitochondrial membrane permeability	0.776288	70	2.11268	0.03342	0.403364
GO:0048468~cell development	11.856	1968	1.14769	0.0334714	0.403232
GO:0012501~programmed cell death	11.2209	1852	1.15424	0.0335624	0.40347
GO:0051058~negative regulation of small GTPase mediated signal transduction	0.564573	42	2.56083	0.0336461	0.403638
GO:0006690~icosanoid metabolic process	0.988003	100	1.88221	0.033776	0.404236
GO:0008585~female gonad development	0.917431	90	1.94196	0.034065	0.406304
GO:0036474~cell death in response to hydrogen peroxide	0.42343	25	3.22665	0.0342943	0.407808
GO:0032069~regulation of nuclease activity	0.42343	25	3.22665	0.0342943	0.407808
GO:0071634~regulation of transforming growth factor beta production	0.42343	25	3.22665	0.0342943	0.407808
GO:0007176~regulation of epidermal growth factor-activated receptor activity	0.42343	25	3.22665	0.0342943	0.407808
GO:0003158~endothelium development	1.05857	111	1.8168	0.0355259	0.418424
GO:0010770~positive regulation of cell morphogenesis involved in differentiation	1.41143	164	1.63956	0.0356302	0.418746
GO:0009887~organ morphogenesis	6.35145	992	1.21975	0.0362739	0.423897
GO:0006996~organelle organization	21.5949	3753	1.09618	0.0363285	0.423762
GO:0002066~columnar/cuboidal epithelial cell development	0.635145	52	2.32691	0.0368777	0.428009
GO:1901264~carbohydrate derivative transport	0.635145	52	2.32691	0.0368777	0.428009
GO:0010647~positive regulation of cell communication	9.52717	1555	1.16719	0.0371755	0.430007
GO:0007031~peroxisome organization	0.494001	34	2.76796	0.0372148	0.429729
GO:0006308~DNA catabolic process	0.494001	34	2.76796	0.0372148	0.429729
GO:0032434~regulation of proteasomal ubiquitin-dependent protein catabolic process	1.05857	112	1.80058	0.0379388	0.435419
GO:0043502~regulation of muscle adaptation	0.705716	62	2.16844	0.0387168	0.441499
GO:0070997~neuron death	2.11715	277	1.45607	0.0387485	0.441141
GO:0007009~plasma membrane organization	2.11715	277	1.45607	0.0387485	0.441141
GO:0044707~single-multicellular organism process	33.3098	5943	1.06777	0.0387883	0.440853
GO:0071887~leukocyte apoptotic process	0.988003	102	1.8453	0.0388197	0.440494
GO:1903533~regulation of protein targeting	2.25829	300	1.43406	0.0389255	0.440771
GO:0003205~cardiac chamber development	1.34086	155	1.64802	0.039253	0.442928
GO:0002474~antigen processing and presentation of peptide antigen via MHC class I	0.917431	92	1.89975	0.039462	0.444069
GO:0043043~peptide biosynthetic process	4.44601	667	1.26986	0.0395367	0.444075
GO:0070227~lymphocyte apoptotic process	0.776288	72	2.054	0.0395824	0.443836
GO:0055072~iron ion homeostasis	0.776288	72	2.054	0.0395824	0.443836
GO:2001235~positive regulation of apoptotic signaling pathway	1.482	177	1.59509	0.0397855	0.444919
GO:0035966~response to topologically incorrect protein	1.55258	188	1.57328	0.0398306	0.444675
GO:0032350~regulation of hormone metabolic process	0.42343	26	3.10254	0.0399486	0.44504
GO:0045992~negative regulation of embryonic development	0.42343	26	3.10254	0.0399486	0.44504
GO:0061037~negative regulation of cartilage development	0.42343	26	3.10254	0.0399486	0.44504
GO:0061621~canonical glycolysis	0.42343	26	3.10254	0.0399486	0.44504
GO:0061718~glucose catabolic process to pyruvate	0.42343	26	3.10254	0.0399486	0.44504
GO:0006735~NADH regeneration	0.42343	26	3.10254	0.0399486	0.44504
GO:0071604~transforming growth factor beta production	0.42343	26	3.10254	0.0399486	0.44504
GO:1900101~regulation of endoplasmic reticulum unfolded protein response	0.42343	26	3.10254	0.0399486	0.44504
GO:0071900~regulation of protein serine/threonine kinase activity	3.31687	476	1.32749	0.0402273	0.446742
GO:0048660~regulation of smooth muscle cell proliferation	1.05857	113	1.78465	0.0404666	0.448106
GO:0051091~positive regulation of sequence-specific DNA binding transcription factor activity	1.83486	233	1.50023	0.0407321	0.449679
GO:0007006~mitochondrial membrane organization	0.988003	103	1.82739	0.0415319	0.455608
GO:0014031~mesenchymal cell development	1.41143	167	1.6101	0.0417038	0.456382
GO:0072583~clathrin-mediated endocytosis	0.564573	44	2.44443	0.0420764	0.458775
GO:0008333~endosome to lysosome transport	0.564573	44	2.44443	0.0420764	0.458775
GO:0007077~mitotic nuclear envelope disassembly	0.564573	44	2.44443	0.0420764	0.458775
GO:0061028~establishment of endothelial barrier	0.494001	35	2.68887	0.0421955	0.459111
GO:0048704~embryonic skeletal system morphogenesis	0.917431	93	1.87932	0.0423737	0.459922
GO:0033365~protein localization to organelle	5.78687	902	1.22221	0.0425395	0.460629
GO:0016114~terpenoid biosynthetic process	0.282287	11	4.88886	0.0430416	0.464008
GO:0061154~endothelial tube morphogenesis	0.282287	11	4.88886	0.0430416	0.464008
GO:0060439~trachea morphogenesis	0.282287	11	4.88886	0.0430416	0.464008
GO:0007175~negative regulation of epidermal growth factor-activated receptor activity	0.282287	11	4.88886	0.0430416	0.464008
GO:0072070~loop of Henle development	0.282287	11	4.88886	0.0430416	0.464008
GO:0007249~I-kappaB kinase/NF-kappaB signaling	1.97601	257	1.46475	0.0431917	0.464576
GO:0007568~aging	2.11715	280	1.44047	0.0435922	0.467115
GO:0021543~pallium development	1.34086	157	1.62702	0.043674	0.467137
GO:0007417~central nervous system development	5.78687	904	1.21951	0.0444358	0.472464
GO:1901652~response to peptide	3.10515	444	1.33232	0.0447555	0.474318
GO:0002753~cytoplasmic pattern recognition receptor signaling pathway	0.635145	54	2.24073	0.0448127	0.474137
GO:0048872~homeostasis of number of cells	1.76429	224	1.50049	0.0448766	0.474007
GO:0031334~positive regulation of protein complex assembly	1.76429	224	1.50049	0.0448766	0.474007
GO:0008406~gonad development	1.69372	213	1.51486	0.0453222	0.476809
GO:0030100~regulation of endocytosis	1.62315	202	1.53079	0.0456895	0.47899
GO:0061615~glycolytic process through fructose-6-phosphate	0.42343	27	2.98763	0.0461354	0.48175
GO:0015949~nucleobase-containing small molecule interconversion	0.42343	27	2.98763	0.0461354	0.48175
GO:0061620~glycolytic process through glucose-6-phosphate	0.42343	27	2.98763	0.0461354	0.48175
GO:0042058~regulation of epidermal growth factor receptor signaling pathway	0.84686	84	1.92062	0.0461822	0.481481
GO:0043500~muscle adaptation	0.84686	84	1.92062	0.0461822	0.481481
GO:0009611~response to wounding	4.30487	649	1.26365	0.0463306	0.481979
GO:0090559~regulation of membrane permeability	0.776288	74	1.99849	0.0464833	0.482508
GO:0046626~regulation of insulin receptor signaling pathway	0.564573	45	2.39011	0.046761	0.48397
GO:0042059~negative regulation of epidermal growth factor receptor signaling pathway	0.564573	45	2.39011	0.046761	0.48397
GO:0031018~endocrine pancreas development	0.564573	45	2.39011	0.046761	0.48397
GO:1900825~regulation of membrane depolarization during cardiac muscle cell action potential	0.211715	5	8.06661	0.0474497	0.488475
GO:0060699~regulation of endoribonuclease activity	0.211715	5	8.06661	0.0474497	0.488475
GO:0072236~metanephric loop of Henle development	0.211715	5	8.06661	0.0474497	0.488475
GO:0010718~positive regulation of epithelial to mesenchymal transition	0.494001	36	2.61418	0.0475756	0.488785
GO:0048871~multicellular organismal homeostasis	2.32886	317	1.39957	0.0477176	0.489213
GO:0046578~regulation of Ras protein signal transduction	1.62315	203	1.52325	0.0478025	0.489219
GO:0048261~negative regulation of receptor-mediated endocytosis	0.352858	19	3.53799	0.0479343	0.48957
GO:0070242~thymocyte apoptotic process	0.352858	19	3.53799	0.0479343	0.48957
GO:0032703~negative regulation of interleukin-2 production	0.352858	19	3.53799	0.0479343	0.48957
GO:0043604~amide biosynthetic process	4.79887	736	1.24214	0.0480939	0.490123
GO:0008064~regulation of actin polymerization or depolymerization	1.41143	170	1.58169	0.0484952	0.492435
GO:0031333~negative regulation of protein complex assembly	1.05857	116	1.73849	0.0487627	0.493761
GO:0090174~organelle membrane fusion	1.05857	116	1.73849	0.0487627	0.493761
GO:1990778~protein localization to cell periphery	1.76429	226	1.48721	0.0488802	0.493995
GO:0071230~cellular response to amino acid stimulus	0.635145	55	2.19999	0.0491699	0.495471
GO:1902110~positive regulation of mitochondrial membrane permeability involved in apoptotic process	0.635145	55	2.19999	0.0491699	0.495471
GO:1902686~mitochondrial outer membrane permeabilization involved in programmed cell death	0.635145	55	2.19999	0.0491699	0.495471
GO:0007399~nervous system development	12.844	2170	1.12759	0.0493392	0.496073
GO:0032386~regulation of intracellular transport	3.24629	472	1.31025	0.0504216	0.503171
GO:0010876~lipid localization	2.47001	342	1.37588	0.0506762	0.504351
GO:0032271~regulation of protein polymerization	1.482	182	1.55127	0.0507335	0.504138
GO:0030832~regulation of actin filament length	1.41143	171	1.57244	0.0509248	0.504868
GO:0090596~sensory organ morphogenesis	1.90543	250	1.45199	0.0514953	0.508239
GO:0048701~embryonic cranial skeleton morphogenesis	0.564573	46	2.33815	0.0517658	0.509503
GO:1901185~negative regulation of ERBB signaling pathway	0.564573	46	2.33815	0.0517658	0.509503
GO:0023056~positive regulation of signaling	9.4566	1563	1.15262	0.0517967	0.509102
GO:0043087~regulation of GTPase activity	4.51658	691	1.24521	0.0519351	0.509446
GO:0046394~carboxylic acid biosynthetic process	1.97601	262	1.4368	0.0526148	0.513507
GO:0043903~regulation of symbiosis, encompassing mutualism through parasitism	2.11715	285	1.4152	0.0526423	0.513083
GO:0008334~histone mRNA metabolic process	0.42343	28	2.88093	0.0528598	0.513955
GO:1900744~regulation of p38MAPK cascade	0.42343	28	2.88093	0.0528598	0.513955
GO:0034599~cellular response to oxidative stress	1.76429	228	1.47416	0.0531361	0.515224
GO:0090317~negative regulation of intracellular protein transport	0.84686	86	1.87596	0.0532732	0.515542
GO:0051051~negative regulation of transport	3.10515	450	1.31456	0.0534449	0.516094
GO:0043112~receptor metabolic process	1.27029	150	1.61332	0.0535117	0.515935
GO:2001236~regulation of extrinsic apoptotic signaling pathway	1.34086	161	1.5866	0.0535686	0.515711
GO:0048524~positive regulation of viral process	0.988003	107	1.75907	0.05371	0.516055
GO:1900034~regulation of cellular response to heat	0.776288	76	1.94589	0.0541517	0.51841
GO:0003376~sphingosine-1-phosphate signaling pathway	0.282287	12	4.48145	0.0543006	0.518797
GO:0071428~rRNA-containing ribonucleoprotein complex export from nucleus	0.282287	12	4.48145	0.0543006	0.518797
GO:0060628~regulation of ER to Golgi vesicle-mediated transport	0.282287	12	4.48145	0.0543006	0.518797
GO:1901699~cellular response to nitrogen compound	3.7403	558	1.27697	0.054321	0.518328
GO:0022603~regulation of anatomical structure morphogenesis	6.56316	1051	1.18965	0.0564277	0.531565
GO:1902236~negative regulation of endoplasmic reticulum stress-induced intrinsic apoptotic signaling pathway	0.352858	20	3.36109	0.0565167	0.531533
GO:0032331~negative regulation of chondrocyte differentiation	0.352858	20	3.36109	0.0565167	0.531533
GO:0032259~methylation	2.39944	334	1.36859	0.0567046	0.532139
GO:1901184~regulation of ERBB signaling pathway	0.84686	87	1.85439	0.0570778	0.533934
GO:0002067~glandular epithelial cell differentiation	0.564573	47	2.2884	0.0570948	0.533436
GO:0051345~positive regulation of hydrolase activity	5.78687	917	1.20222	0.0573808	0.534662
GO:0051056~regulation of small GTPase mediated signal transduction	2.18772	299	1.3939	0.0573907	0.53412
GO:0048513~animal organ development	17.9958	3129	1.09566	0.0575489	0.534526
GO:0043547~positive regulation of GTPase activity	4.16373	634	1.25113	0.0575956	0.534221
GO:0008202~steroid metabolic process	2.04658	276	1.41263	0.0579156	0.535652
GO:0022402~cell cycle process	8.25688	1357	1.15917	0.0579915	0.535531
GO:0015749~monosaccharide transport	1.05857	119	1.69467	0.0581718	0.536071
GO:0008645~hexose transport	1.05857	119	1.69467	0.0581718	0.536071
GO:0045862~positive regulation of proteolysis	2.54058	358	1.35195	0.0582785	0.536144
GO:0097194~execution phase of apoptosis	0.776288	77	1.92062	0.0582813	0.535564
GO:1902589~single-organism organelle organization	9.66831	1612	1.1426	0.0583499	0.535398
GO:0035794~positive regulation of mitochondrial membrane permeability	0.635145	57	2.12279	0.0586843	0.536901
GO:0007032~endosome organization	0.705716	67	2.00662	0.0589189	0.537772
GO:0075733~intracellular transport of virus	0.705716	67	2.00662	0.0589189	0.537772
GO:0045944~positive regulation of transcription from RNA polymerase II promoter	6.49259	1041	1.18817	0.0592326	0.53913
GO:0051098~regulation of binding	2.18772	300	1.38925	0.0593288	0.539133
GO:0006518~peptide metabolic process	5.2223	818	1.21624	0.0594955	0.539573
GO:0090382~phagosome maturation	0.494001	38	2.47659	0.0595532	0.539337
GO:0060674~placenta blood vessel development	0.42343	29	2.78159	0.0601232	0.542256
GO:0042149~cellular response to glucose starvation	0.42343	29	2.78159	0.0601232	0.542256
GO:0046627~negative regulation of insulin receptor signaling pathway	0.42343	29	2.78159	0.0601232	0.542256
GO:0006869~lipid transport	2.25829	312	1.37891	0.0602174	0.542242
GO:0072330~monocarboxylic acid biosynthetic process	1.482	186	1.51791	0.0609191	0.545932
GO:0006865~amino acid transport	0.84686	88	1.83332	0.0610581	0.546184
GO:0007034~vacuolar transport	2.11715	289	1.39561	0.0612295	0.546631
GO:0044255~cellular lipid metabolic process	6.49259	1043	1.18589	0.0612457	0.54614
GO:0030334~regulation of cell migration	4.44601	685	1.23649	0.0615013	0.547093
GO:0060341~regulation of cellular localization	5.29287	834	1.20902	0.0622438	0.550956
GO:0060324~face development	0.564573	48	2.24073	0.0627509	0.553383
GO:0030397~membrane disassembly	0.564573	48	2.24073	0.0627509	0.553383
GO:0051081~nuclear envelope disassembly	0.564573	48	2.24073	0.0627509	0.553383
GO:0016477~cell migration	7.26888	1184	1.16957	0.0631633	0.555233
GO:1902583~multi-organism intracellular transport	0.705716	68	1.97711	0.0636412	0.557454
GO:1902581~multi-organism cellular localization	0.705716	68	1.97711	0.0636412	0.557454
GO:0051881~regulation of mitochondrial membrane potential	0.635145	58	2.08619	0.0638476	0.558074
GO:0043413~macromolecule glycosylation	2.04658	279	1.39744	0.0643793	0.560584
GO:0006486~protein glycosylation	2.04658	279	1.39744	0.0643793	0.560584
GO:0000302~response to reactive oxygen species	1.62315	210	1.47248	0.0645967	0.561257
GO:0051090~regulation of sequence-specific DNA binding transcription factor activity	2.61115	373	1.33362	0.0648215	0.561971
GO:0033674~positive regulation of kinase activity	3.38744	505	1.27788	0.0649709	0.562247
GO:1901135~carbohydrate derivative metabolic process	7.62174	1247	1.16439	0.065431	0.564304
GO:0046488~phosphatidylinositol metabolic process	1.55258	199	1.48631	0.0655934	0.564649
GO:0002068~glandular epithelial cell development	0.352858	21	3.20104	0.0658648	0.565614
GO:0000737~DNA catabolic process, endonucleolytic	0.352858	21	3.20104	0.0658648	0.565614
GO:0071705~nitrogen compound transport	4.65773	725	1.2239	0.0661272	0.566522
GO:0042787~protein ubiquitination involved in ubiquitin-dependent protein catabolic process	1.69372	222	1.45344	0.0661295	0.565954
GO:0022407~regulation of cell-cell adhesion	2.68172	386	1.32354	0.0664116	0.566971
GO:0051347~positive regulation of transferase activity	4.16373	640	1.2394	0.0664625	0.566679
GO:0006732~coenzyme metabolic process	2.25829	315	1.36578	0.0664915	0.566264
[truncated: 145 more rows]

## Sheet: DiffExp_SmVsAir_Day4_Down
Term	%	Pop Hits	Fold Enrichment	P Value	Benjamini
[truncated: 891 more rows]
